# Supplementary material for: Molecular basis of RNA-binding and autoregulation by the cancer-associated splicing factor RBM39
Source: Nat Commun. 2023 Sep 4;14:5366. doi: 10.1038/s41467-023-40254-5 (PMC10477243; doi:10.1038/s41467-023-40254-5)
Supplement: Supplementary file 4 — Supplementary Data 1 [file 41467_2023_40254_MOESM4_ESM.xlsx]

## Sheet: Feuil1
Oligo ID	Oligo name	Sequence
Cloning
sc1	RBM39 RRM1 fwd	ATACATATGATTGATAATCTGACCCCG
	Nde1
sc2	RBM39 RRM1 rev	CAGCTCGAGCGCAGCTGCGCGGTTTTTC
	XhoI
sc3	RBM39 RRM2 fwd	TATACATATGGCGGGTCCGATGCGTCTGTATG
	Nde1
sc4	RBM39 RRM2 rev	CCGCTCGAGTGCATCCGTGCGTTCGGTAACG
	Nde1
dj217	RBM39 fwd BamH1	GGGAGGATCCATGGCCGACGACATCG
dj218	RBM39 rev Not1	CTAGAATGCGGCCGCTCATCATCTCC
mdr835	RBM39-dRRM3rev	ATATGCGGCCGCTCATCATTCGGTGTCCCAGCCCACTTCTTCC
dj282	Sal1 RBM39 fwd	AAATGTCGACGCTGTCGCAGGG
dj283	RBM39 ex4 Not1 rev	TTTGCGGCCGCTCAACGTTCTTCATGGCCGTTGG
dj734	BamH1-RBM39-RRM1 fwd	AAAGGATCCATCGACAATCTGACCCCTGAG
dj735	RBM39-RRM2-SV40NLS-STOP-Not1 rev	TTTGCGGCCGCTCATCACTTGTCCTCCACTTTGCGTTTCTTTTTG
		GGCTCGGTCACGTGGCCCAC
dj736	RBM39 RRM12 linker fwd	CAACCTGCAGAAGGGAAGC
dj737	RBM39 RRM12 linker rev	GCTTCCCTTCTGCAGGTTG
dj714	Blg2-HBBe1_fwd	CCCAGATCTACTAGCAACCTCAAACAGAC
dj715	HBBi2_rev-Hind3Sal1	GTCGACGATCGTGCAAGCTTATGTACTAGGCAGACTGTG
dj716	Hind3Sal1-HBBi2_fwd	AAGCTTGCACGATCGTCGACCCAAATCAGGGTAATTTTGC
dj717	HBBe3_rev-Xba1	GGGTCTAGATAGGCAGAATCCAGATGCTC
dj777	Hind3-RBM39-i2-f	CGCAAGCTTCTTATCAGAGATGCATTACGTG
dj778	Sal1-RBM39-i3-r	ACTGTCGACTCCCAAACCACTACATTCAC
dj779	RBM39 deltaBS1 QC	CCTCTACTCCCATGAATTCTCCAGTGTGAACTGTCAAT
Site directed mutagenesis
mdr842	QC RBM39 Y198A	GAAGCAAGGGAATCGCCGCCGTGGAATTCGTGGACG
mdr843	QC RBM39 F156A	ACGCCCGGACCGTGGCCTGTATGCAGCTGG
mdr866	QC RBM39 R192A	CGATTCCCTTGCTGGCTCTGCTGTTCCGGTCGCTGATC
mdr864	QC RBM39 Y253A	GCAGGCTGCCCACGGCCAGTCTCATGGGTC
mdr865	QC RBM39 F295A	GTCGCTGAAGGTGATGGCGCCGTAGCCCTTGCTG
mdr867	QC RBM39 RRM2-2	GTCCTCGGTGATGTTGGCGGCCAGGCTGCCCACGGCC
mdr848	QC crypt SS RBM39	GTCACACATCTCGCCGATAAGCAAACAGGGATTCACA
		CTGCTTTAGT
sc5	QC RBM39 RRM2 F259A	GTATGTGGGCTCTCTGCATGCCAATATTACCGAAGATATG
sc6	QC RBM39 RRM2 H258A	CTGTATGTGGGCTCTCTGGCTTTCAATATTACCGAAG
sc7	QC RBM39 RRM2 R289A	GATGGATAGTGAAACCGGTGCTTCCAAAGGCTACGGTTTTATC
sc8	QC RBM39 RRM2 H258AF259A	CTGTATGTGGGCTCTCTGGCTGCCAATATTACCGAAGATATG
RT-PCR
dj328	RBM39 ex1 fwd	GCAGCAGCAGCAATCTCTTC
dj329	RBM39 ex4 rev	TGGCACTGCTCAACTTGTTC
dj284	RBM39 mini fwd	CGCTACCGGACTCAGATCTC
dj285	RBM39 mini rev	ACGTTCTTCATGGCCGTTGG
RT-qPCR
dj296	MBD1 spliced f	AACCCGCTTCCGAGATAC
dj297	MBD1 spliced r	GCCTCCAGTCTACTGCTTTC
dj298	MBD1 unspliced f	TTTCAGCCTGGGTGGAAC
dj299	MBD1 unspliced r	GGGTATGGGCCTTTACCTC
dj320	PAPOLA spliced f	AGGACATCCTCACCTCATAAA
dj321	PAPOLA spliced r	CCACTCAAAGCAAGACAGTTAG
dj306	PAPOLA unspliced f	AGGACATCCTCACCTCATAAAG
dj307	PAPOLA unspliced r	TGGGAAAGGTGAAGAGAAAC
dj312	TPP spliced f	GCTCTGGCACCAGCAATAAC
dj313	TPP spliced r	AACCACACGGGCTACTGATG
dj314	TPP unspliced f	TCTGGCACCAGCAATAAC
dj315	TPP unspliced r	ACTGCTCCAGGAACTATG
mdr256	Sybr 5.8S rRNA f	GGTGGATCACTCGGCTCGT
mdr257	Sybr 5.8S rRNA r	GCAAGTGCGTTCGAAGTGTC
sre231	Sybr UPF1 f	CAAATCGACGTGGCGCTCTC
sre232	Sybr UPF1 r	CCACGTTGCTTAGCTCTTCC
om368	RP9P f	CAAGCGCCTGGAGTCCTTAA
om369	RP9P r	AGGAGGTTTTTCATAACTCGTGATCT
mdr785	Sybr RBM39 f	TGGCGGCAAGAATTCGAC
mdr786	Sybr RBM39 r	GCTAGAGGCACTGAGCTAAC
In vitro transcription
sc9	SL3 template	TCTAATACGACTCACTATAGGGATTTCCCCAAATGTGGGAAACTCCC
sc10	SL4 template	TCTAATACGACTCACTATAGGGGACTGCGTTCGCGCTTTCCCC
sc11	RBMY aptamer template	ATTCTAATACGACTCACTATAGGACTGTCCACAAGACAGTCG
