# Supplementary material for: Molecular basis of RNA-binding and autoregulation by the cancer-associated splicing factor RBM39
Source: Nat Commun. 2023 Sep 4;14:5366. doi: 10.1038/s41467-023-40254-5 (PMC10477243; doi:10.1038/s41467-023-40254-5)
Supplement: Supplementary file 8 — Source data [file 41467_2023_40254_MOESM8_ESM.zip]

Archive with 26 entries (26 files):
- Source data/Figure1a-c.xlsx
- Source data/Figure1g.xlsx
- Source data/Figure2d.xlsx
- Source data/Figure2g.xlsx
- Source data/Figure3d.xlsx
- Source data/Figure3e.xlsx
- Source data/Figure3g.xlsx
- Source data/Figure4e.xlsx
- Source data/Figure5a.xlsx
- Source data/Figure5b.xlsx
- Source data/Figure6a.xlsx
- Source data/Figure6b.xlsx
- Source data/Figure7d.xlsx
- Source data/Figure7f.xlsx
- Source data/Figure8e.xlsx
- Source data/Figure8f.xlsx
- Source data/Supp_figure10e.xlsx
- Source data/Supp_figure1f.xlsx
- Source data/Supp_figure2b.xlsx
- Source data/Supp_figure3c.xlsx
- Source data/Uncropped_gels_Fig1_2.pdf
- Source data/Uncropped_gels_Fig3_4.pdf
- Source data/Uncropped_gels_Fig5_7.pdf
- Source data/Uncropped_gels_Fig8.pdf
- Source data/Uncropped_gels_SuppFig1_3.pdf
- Source data/Uncropped_gels_SuppFig10.pdf
