# Supplementary material for: Molecular basis of RNA-binding and autoregulation by the cancer-associated splicing factor RBM39
Source: Nat Commun. 2023 Sep 4;14:5366. doi: 10.1038/s41467-023-40254-5 (PMC10477243; doi:10.1038/s41467-023-40254-5)
Supplement: Supplementary file 8 — Source data [file 41467_2023_40254_MOESM8_ESM.zip › Source data/Figure1a-c.xlsx]

## Sheet: sheet1_DESeq2_consistent
ID	KD_vs_Ctrl	p_KD_vs_Ctrl	Resc_vs_KD	p_Resc_vs_KD	p_meta
ENSG00000136167	5.07393	0	-3.40735	0	0
ENSG00000235385	8.77868	0	-3.32945	4.27936e-267	0
ENSG00000070669	2.6679	1.99111e-248	-2.04092	8.2519e-145	3.40469e-289
ENSG00000179046	2.9998	9.44687e-132	-2.84101	5.26294e-112	1.38493e-223
ENSG00000070915	-5.67925	0	2.64784	1.66492e-102	1.38598e-204
ENSG00000164089	-2.8166	3.34977e-116	2.44856	2.55851e-85	3.27298e-170
ENSG00000242265	-1.68044	8.63084e-120	1.41612	2.1611e-83	2.33518e-166
ENSG00000166333	-2.73246	1.28957e-191	1.72996	6.54066e-75	2.13901e-149
ENSG00000258791	7.7258	2.49728e-118	-3.15355	6.04224e-72	1.82544e-143
ENSG00000106688	-1.8138	2.70112e-85	1.63829	4.20933e-68	8.85922e-136
ENSG00000134668	4.4812	3.56963e-237	-1.93566	9.65874e-67	4.66457e-133
ENSG00000106853	-1.53207	1.46693e-66	1.84939	3.06013e-95	1.07594e-132
ENSG00000100983	-1.44956	2.27656e-64	1.74464	1.93389e-91	2.59137e-128
ENSG00000197879	-2.35115	6.66032e-137	1.62147	6.37997e-64	2.0352e-127
ENSG00000125954	2.74222	5.86753e-87	-2.34934	1.12377e-62	6.31435e-125
ENSG00000135842	2.3729	6.38866e-102	-1.81003	4.39349e-59	9.6514e-118
ENSG00000197279	2.01047	2.54947e-72	-1.85878	9.59506e-59	4.60326e-117
ENSG00000164744	5.11276	1.28957e-191	-1.98077	5.37942e-58	1.44691e-115
ENSG00000156414	-3.59923	0	1.54926	8.12415e-58	3.30009e-115
ENSG00000147852	-1.56148	1.38963e-56	1.59358	5.98859e-57	1.14485e-112
ENSG00000136235	3.6748	1.45039e-185	-1.80019	4.85372e-56	1.17793e-111
ENSG00000136937	-1.06427	7.88691e-60	1.03931	1.19246e-55	7.10978e-111
ENSG00000026751	7.14321	2.36411e-104	-2.88928	6.60202e-55	2.17934e-109
ENSG00000140297	4.9495	0	-1.55874	1.89707e-54	1.79944e-108
ENSG00000164062	-2.79603	2.09512e-169	1.60345	2.37919e-54	2.83027e-108
ENSG00000198952	1.62179	3.08545e-110	-1.13688	1.16951e-53	6.83877e-107
ENSG00000116285	2.41518	2.36128e-243	-1.12018	8.27456e-53	3.42341e-105
ENSG00000023228	-2.04845	3.38239e-175	1.13596	1.07915e-52	5.8228e-105
ENSG00000101158	-1.1653	2.31272e-55	1.14838	1.38393e-52	9.57639e-105
ENSG00000183696	2.51702	6.71832e-172	-1.36851	3.3579e-51	5.63775e-102
ENSG00000001497	-1.13394	2.46053e-51	1.14387	5.03657e-51	1.57106e-101
ENSG00000237596	5.09852	0	-1.65327	3.82917e-50	7.33126e-100
ENSG00000108846	-1.85998	3.13172e-54	1.80749	7.19283e-50	2.58684e-99
ENSG00000132275	-1.60504	3.07981e-59	1.48798	2.36179e-49	2.78903e-98
ENSG00000134480	-1.87812	3.40086e-65	1.65948	4.26016e-49	9.07448e-98
ENSG00000143374	-1.57638	6.7315e-56	1.47581	5.81102e-48	1.6884e-95
ENSG00000185745	-1.62414	6.15986e-48	1.70612	3.32647e-51	1.89719e-95
ENSG00000280832	-2.20431	7.73863e-67	1.88542	4.5962e-47	1.05625e-93
ENSG00000173614	-1.61066	1.08462e-46	1.98466	4.51163e-69	5.88201e-93
ENSG00000128272	1.09869	1.28906e-46	-1.22303	2.68642e-56	8.30838e-93
ENSG00000160963	-2.72005	4.6216e-97	1.92805	1.63297e-46	1.33329e-92
ENSG00000119471	-1.49277	2.15344e-46	1.66109	4.85372e-56	2.31866e-92
ENSG00000137700	-1.72191	1.4138e-73	1.39297	2.40405e-46	2.88973e-92
ENSG00000139278	3.74019	1.08571e-239	-1.58316	3.30732e-46	5.46918e-92
ENSG00000144136	1.72273	1.16751e-115	-1.08825	6.47872e-46	2.09869e-91
ENSG00000116151	-2.10285	4.05656e-62	1.83605	1.48926e-45	1.10895e-90
ENSG00000172053	-2.35765	1.37848e-146	1.31993	4.26791e-45	9.10752e-90
ENSG00000027001	-1.48376	4.5827e-45	1.63147	1.5861e-52	1.05006e-89
ENSG00000243137	1.53274	4.64612e-50	-1.4943	6.35503e-45	2.01932e-89
ENSG00000134684	1.13994	1.94341e-47	-1.11984	8.27857e-45	3.42676e-89
ENSG00000113739	2.36095	4.83303e-291	-0.913213	1.55914e-44	1.21547e-88
ENSG00000101255	2.64573	1.08129e-96	-1.76307	1.29289e-43	8.35782e-87
ENSG00000107984	-1.06434	1.58742e-43	1.20625	1.95979e-54	1.25995e-86
ENSG00000108984	-2.00105	1.73263e-74	1.55539	2.59594e-43	3.36946e-86
ENSG00000056998	-2.57673	6.94828e-92	1.7976	9.49195e-43	4.50486e-85
ENSG00000128965	3.07021	3.99509e-89	-2.10918	1.03975e-42	5.40537e-85
ENSG00000178700	-2.84614	1.03612e-44	2.82585	1.57664e-42	1.24295e-84
ENSG00000100897	-1.90876	5.13913e-68	1.51548	2.30643e-41	2.6598e-82
ENSG00000223949	6.21095	5.03636e-78	-3.14421	2.76156e-41	3.8131e-82
ENSG00000197355	2.13745	1.70959e-80	-1.53019	3.60416e-41	6.49499e-82
ENSG00000110917	-1.25669	6.75652e-70	0.972027	4.09174e-41	8.37116e-82
ENSG00000100600	-1.10804	7.25319e-41	1.91758	2.12662e-120	2.63044e-81
ENSG00000278259	-1.08103	7.97728e-41	1.22521	5.13485e-51	3.18185e-81
ENSG00000172432	1.31858	1.80683e-65	-1.04992	8.58294e-41	3.68334e-81
ENSG00000103091	-1.10713	1.10584e-40	1.1842	7.15699e-45	6.11442e-81
ENSG00000103876	-1.45945	1.34223e-40	1.59912	2.97769e-47	9.00796e-81
ENSG00000169418	-1.92474	1.08579e-102	1.21579	3.07743e-40	4.73529e-80
ENSG00000147872	3.77165	0	-0.987593	3.96052e-40	7.84286e-80
ENSG00000196975	-1.094	4.87771e-40	1.47334	1.46666e-70	1.1896e-79
ENSG00000048052	2.25002	5.35683e-58	-1.87958	8.50636e-40	3.61791e-79
ENSG00000166033	-2.5883	5.62217e-185	1.22264	3.2707e-39	5.34874e-78
ENSG00000166889	1.41206	6.94703e-46	-1.31458	7.00415e-39	2.45291e-77
ENSG00000127980	-2.06275	9.48969e-86	1.40801	8.78282e-39	3.8569e-77
ENSG00000132196	-1.85183	3.69051e-45	1.75314	8.9744e-39	4.027e-77
ENSG00000130766	2.23075	1.46919e-110	-1.30198	1.98213e-38	1.96441e-76
ENSG00000148290	-2.0802	3.665e-72	1.53843	2.90454e-38	4.21818e-76
ENSG00000110042	-1.50326	5.16495e-58	1.24064	3.81514e-38	7.27764e-76
ENSG00000132589	-2.01285	6.61542e-87	1.34324	4.3177e-38	9.32125e-76
ENSG00000154102	-1.72935	5.29716e-38	1.92352	2.60058e-45	1.40299e-75
ENSG00000075826	3.36678	1.16024e-100	-1.95367	2.50399e-37	3.13498e-74
ENSG00000109072	-2.44664	3.63213e-37	2.88754	2.01503e-50	6.5962e-74
ENSG00000221890	-3.34195	4.44939e-81	2.32805	4.65865e-37	1.08515e-73
ENSG00000130635	-1.79296	5.73659e-54	1.49675	5.15902e-37	1.33077e-73
ENSG00000114270	-1.40807	2.18425e-43	1.31247	6.86856e-37	2.35886e-73
ENSG00000272405	2.07132	2.59145e-58	-1.65926	7.14338e-37	2.55139e-73
ENSG00000102038	-1.93265	1.11248e-82	1.30404	9.92978e-37	4.93003e-73
ENSG00000196510	-1.52967	5.04797e-82	1.03328	1.24682e-36	7.77281e-73
ENSG00000095587	2.70246	1.83207e-55	-2.19634	1.33655e-36	8.93185e-73
ENSG00000137193	1.33153	7.84509e-44	-1.22354	6.63312e-36	2.19991e-71
ENSG00000181192	-1.79522	1.30405e-99	1.09083	1.08172e-35	5.85056e-71
ENSG00000104219	-2.16413	5.46667e-52	1.8164	1.8664e-35	1.74172e-70
ENSG00000243742	6.451	2.67358e-64	-2.91289	1.8664e-35	1.74172e-70
ENSG00000278535	-1.24153	3.36702e-35	1.34856	4.87179e-40	5.66841e-70
ENSG00000173261	3.53203	1.04882e-131	-1.73254	6.38056e-35	2.03558e-69
ENSG00000060762	-1.53748	3.94583e-49	1.31437	1.19914e-34	7.18967e-69
ENSG00000068796	-2.20258	1.0555e-77	1.48069	2.39165e-34	2.85998e-68
ENSG00000004139	-3.40037	3.18133e-34	3.60057	3.96726e-37	5.06042e-68
ENSG00000090661	-1.87153	3.94259e-34	2.16731	2.52033e-44	7.772e-68
ENSG00000075568	-1.07106	3.15698e-33	1.26965	3.70675e-45	4.98328e-66
ENSG00000087191	-1.21217	1.036e-48	1.00706	5.78218e-33	1.67168e-65
ENSG00000168566	-1.10316	2.32364e-37	1.05174	7.43868e-33	2.7667e-65
ENSG00000276850	-2.47686	1.21737e-149	1.1803	8.62446e-33	3.71906e-65
ENSG00000228742	4.8559	1.13314e-72	-2.58762	1.0288e-32	5.2922e-65
ENSG00000120915	-1.26165	1.18592e-32	1.45105	1.74858e-41	7.03202e-65
ENSG00000149499	-1.12474	1.36035e-32	1.16621	1.18103e-33	9.32248e-65
ENSG00000120738	3.23324	9.61517e-67	-2.22183	1.57784e-32	1.24478e-64
ENSG00000138641	-1.74085	4.52087e-43	1.53715	5.00867e-32	1.25434e-63
ENSG00000118263	1.80206	1.61328e-74	-1.17538	5.67887e-32	1.61248e-63
ENSG00000251003	1.86543	9.21073e-45	-1.59379	8.10711e-32	3.28626e-63
ENSG00000021826	-2.60152	1.78885e-212	1.00538	1.15627e-31	6.68482e-63
ENSG00000072954	-1.123	3.20147e-31	2.11691	1.3388e-108	5.12469e-62
ENSG00000034693	-1.19126	3.7907e-31	1.32648	4.98325e-37	7.18469e-62
ENSG00000117868	-1.08408	2.74288e-63	0.764374	5.28026e-31	1.39406e-61
ENSG00000054277	-1.29373	5.65772e-31	1.63734	5.26843e-48	1.60049e-61
ENSG00000138463	2.57439	6.97978e-201	-0.96067	7.64677e-31	2.92365e-61
ENSG00000108479	-1.78335	1.21427e-38	1.61677	1.01371e-30	5.13802e-61
ENSG00000129493	-1.15626	1.09327e-30	1.48807	3.54175e-49	5.97623e-61
ENSG00000143416	-2.31161	2.51293e-65	1.60603	1.10973e-30	6.1575e-61
ENSG00000166900	1.61931	7.17465e-56	-1.20706	1.12362e-30	6.31257e-61
ENSG00000169410	-1.25271	9.585e-38	1.14617	1.38226e-30	9.55317e-61
ENSG00000168803	-1.38243	1.29258e-46	1.14364	1.67692e-30	1.40603e-60
ENSG00000236242	-2.40439	2.08934e-30	2.45225	1.32132e-30	3.05561e-60
ENSG00000101868	-1.28712	1.2775e-68	0.863894	2.9574e-30	4.37311e-60
ENSG00000235448	3.72937	7.71026e-47	-2.9257	3.02373e-30	4.57148e-60
ENSG00000130544	1.85105	2.02512e-70	-1.20728	3.20396e-30	5.13268e-60
ENSG00000157379	-1.28696	3.65422e-30	1.99132	2.53174e-70	6.67666e-60
ENSG00000006611	-2.11167	1.12951e-60	1.51473	4.18055e-30	8.7385e-60
ENSG00000016864	-1.34023	2.23306e-40	1.17675	4.21764e-30	8.89425e-60
ENSG00000084774	-1.48991	4.08781e-54	1.11194	9.57257e-30	4.5817e-59
ENSG00000058804	-1.18719	1.11411e-66	0.797074	1.27246e-29	8.09573e-59
ENSG00000125730	-1.06216	1.3127e-29	1.67131	9.47002e-71	8.61587e-59
ENSG00000178761	0.84754	4.74971e-30	-0.861788	1.33928e-29	1.00964e-58
ENSG00000131373	-1.08748	1.735e-29	1.65762	2.5315e-66	1.50512e-58
ENSG00000044446	-1.6214	4.31118e-75	1.03085	1.85361e-29	1.71793e-58
ENSG00000122707	-2.01139	8.31907e-47	1.62249	2.9929e-29	4.47873e-58
ENSG00000053371	-2.04066	9.4898e-87	1.20303	4.45261e-29	9.91287e-58
ENSG00000073737	6.24023	8.98888e-47	-3.63349	6.98663e-29	2.44065e-57
ENSG00000106976	-1.24959	8.95322e-38	1.10624	7.47931e-29	2.797e-57
ENSG00000173391	-0.848128	7.68698e-29	1.40705	2.11845e-76	2.95448e-57
ENSG00000253981	1.35806	6.49443e-32	-1.32625	1.50597e-28	1.13398e-56
ENSG00000185561	-1.83917	2.35924e-28	2.00583	2.50553e-32	2.78302e-56
ENSG00000135116	2.01268	5.95175e-48	-1.55453	2.56104e-28	3.27947e-56
ENSG00000176994	2.18624	8.29198e-188	-0.838434	2.56537e-28	3.29056e-56
ENSG00000146828	-1.67167	1.12751e-50	1.26138	3.94473e-28	7.78044e-56
ENSG00000140876	-3.60066	3.0482e-36	3.23904	4.45886e-28	9.94072e-56
ENSG00000125166	-0.892584	4.52248e-28	0.964367	9.65164e-32	1.02264e-55
ENSG00000130985	-1.096	2.16167e-30	1.06286	6.85136e-28	2.34708e-55
ENSG00000115415	-0.904718	9.88169e-28	0.973623	5.31535e-31	4.88239e-55
ENSG00000268621	3.53143	4.68591e-53	-2.41257	1.08032e-27	5.83549e-55
ENSG00000104140	-1.78204	1.14611e-46	1.38713	1.25092e-27	7.82398e-55
ENSG00000108651	-0.884927	1.57614e-27	1.44567	9.91502e-71	1.24211e-54
ENSG00000141560	-1.64753	8.59669e-74	1.02545	2.13745e-27	2.28434e-54
ENSG00000197563	-1.27115	1.85965e-30	1.22958	2.292e-27	2.62663e-54
ENSG00000197565	-1.24441	1.03884e-41	1.02038	2.67719e-27	3.58367e-54
ENSG00000164885	-1.6934	1.84789e-58	1.16776	2.80843e-27	3.94365e-54
ENSG00000006715	1.47443	4.34883e-84	-0.838636	2.8671e-27	4.11012e-54
ENSG00000196338	3.09854	4.92907e-51	-2.2208	2.97728e-27	4.43209e-54
ENSG00000038002	-2.18042	2.32204e-42	1.77427	3.69786e-27	6.83707e-54
ENSG00000169919	-2.08611	2.27475e-147	0.910348	5.55827e-27	1.54472e-53
ENSG00000224078	-1.03315	1.06751e-26	1.29141	3.26991e-40	5.69785e-53
ENSG00000115221	-2.71156	1.07091e-53	1.97175	1.22208e-26	7.46744e-53
ENSG00000140688	-1.60479	2.98469e-46	1.23214	1.53624e-26	1.18002e-52
ENSG00000228716	-1.85029	1.43691e-93	0.991875	2.42505e-26	2.94044e-52
ENSG00000136280	-1.22398	2.7945e-26	1.53891	5.40702e-40	3.9046e-52
ENSG00000143643	0.89491	1.07921e-28	-0.87806	3.05417e-26	4.66404e-52
ENSG00000131558	0.834357	3.52432e-26	-0.930302	2.90859e-31	6.21042e-52
ENSG00000087842	-1.35744	1.58286e-54	0.949594	3.58515e-26	6.42663e-52
ENSG00000111981	2.21823	1.59547e-34	-1.96619	4.10421e-26	8.42225e-52
ENSG00000127884	-1.31777	4.15245e-26	1.69261	1.5509e-41	8.62144e-52
ENSG00000185022	1.75503	1.4264e-74	-1.02774	6.58393e-26	2.1674e-51
ENSG00000246067	-1.17993	7.24886e-26	1.50482	2.08279e-40	2.6273e-51
ENSG00000235848	-3.65545	7.98769e-26	4.19464	5.8865e-33	3.19016e-51
ENSG00000100439	2.26893	3.58304e-89	-1.21378	9.24601e-26	4.27444e-51
ENSG00000145919	0.956437	1.4677e-33	-0.849321	9.81842e-26	4.82007e-51
ENSG00000230606	-2.64582	1.0309e-25	2.92777	2.59175e-30	5.31373e-51
ENSG00000165548	-2.20398	1.08421e-25	3.07318	5.62221e-49	5.8775e-51
ENSG00000143493	0.942958	1.11949e-46	-0.702012	1.6936e-25	1.43414e-50
ENSG00000108861	0.9966	9.26942e-51	-0.708699	2.17671e-25	2.36904e-50
ENSG00000077380	-0.856603	1.07042e-31	0.775379	3.39869e-25	5.77555e-50
ENSG00000110074	-1.2625	1.62059e-37	1.04524	4.19639e-25	8.80486e-50
ENSG00000178971	-1.55419	1.32673e-40	1.24584	4.64524e-25	1.07891e-49
ENSG00000143375	-2.8047	1.93236e-95	1.45173	4.71666e-25	1.11234e-49
ENSG00000145362	1.49631	4.96336e-27	-1.49319	4.7872e-25	1.14599e-49
ENSG00000085465	2.5126	5.69029e-62	-1.54814	5.01733e-25	1.25868e-49
ENSG00000135452	-1.24886	9.45722e-25	1.35923	4.3815e-28	4.47195e-49
ENSG00000198169	-1.25027	1.94821e-24	1.54055	1.54816e-35	1.89777e-48
ENSG00000159445	-1.38669	2.54619e-38	1.12375	2.07772e-24	2.15847e-48
ENSG00000115008	5.5558	3.25598e-79	-2.20614	2.1603e-24	2.33345e-48
ENSG00000139269	4.27713	4.22913e-52	-2.59839	2.39801e-24	2.87522e-48
ENSG00000106031	-1.19384	3.55406e-32	1.06275	2.47559e-24	3.06426e-48
ENSG00000134444	-1.26097	3.47371e-45	0.942235	2.94863e-24	4.34722e-48
ENSG00000157538	1.38163	2.03947e-73	-0.790872	3.75659e-24	7.05598e-48
ENSG00000184432	-0.75802	4.77713e-24	1.11198	1.34872e-49	1.14105e-47
ENSG00000103888	4.14186	2.0195e-300	-0.993993	5.65007e-24	1.59617e-47
ENSG00000163683	-1.53101	8.82172e-38	1.23854	6.32882e-24	2.0027e-47
ENSG00000106479	1.04291	1.00247e-32	-0.908201	6.84558e-24	2.3431e-47
ENSG00000196116	-1.7939	4.4063e-44	1.33967	7.44469e-24	2.77117e-47
ENSG00000083750	1.3988	2.02372e-31	-1.23772	8.01662e-24	3.21331e-47
ENSG00000134324	0.733934	8.39395e-24	-1.05933	1.49859e-45	3.52292e-47
ENSG00000161513	-1.59089	8.67064e-24	1.72164	8.56174e-27	3.75901e-47
ENSG00000179148	2.87217	1.26422e-23	-3.78236	3.29274e-29	7.99126e-47
ENSG00000108797	-2.62604	7.47612e-151	1.08092	1.56787e-23	1.22911e-46
ENSG00000174780	-0.794473	1.62273e-23	1.40095	5.87861e-70	1.31662e-46
ENSG00000067082	1.35652	4.74669e-65	-0.814247	1.85869e-23	1.72737e-46
ENSG00000117054	-0.861755	1.87402e-23	1.36278	4.36683e-56	1.75597e-46
ENSG00000196839	-1.01604	1.95791e-23	1.20469	1.35855e-31	1.91671e-46
ENSG00000182628	-2.0096	2.77719e-111	0.93119	2.06831e-23	2.13896e-46
ENSG00000037474	-0.684846	2.17783e-23	1.24198	2.13998e-73	2.37146e-46
ENSG00000054967	0.923376	6.80348e-24	-0.935105	2.28332e-23	2.83822e-46
ENSG00000129353	-1.16825	2.54622e-23	1.388	1.44414e-31	3.24161e-46
ENSG00000134548	3.42072	8.1577e-40	-2.48924	2.6152e-23	3.41963e-46
ENSG00000163453	-1.09387	3.26285e-23	1.19198	1.7487e-26	5.32308e-46
ENSG00000129103	-0.82879	3.9789e-23	0.89	1.04945e-25	7.91586e-46
ENSG00000250159	-2.51105	7.54172e-46	1.83886	4.23695e-23	8.97586e-46
ENSG00000251381	2.43532	5.56392e-226	-0.749012	4.23695e-23	8.97586e-46
ENSG00000167721	-0.705766	5.25638e-24	0.703957	4.37308e-23	9.70008e-46
ENSG00000006534	-1.74501	2.00742e-44	1.27369	4.66587e-23	1.08852e-45
ENSG00000270240	5.22373	9.94885e-55	-2.73257	5.1132e-23	1.30724e-45
ENSG00000283031	3.06015	1.39636e-44	-2.10817	5.23569e-23	1.37062e-45
ENSG00000169087	1.61928	1.58724e-31	-1.40414	5.56004e-23	1.5457e-45
ENSG00000085788	-1.22156	4.39993e-34	1.01393	6.06532e-23	1.83941e-45
ENSG00000122376	-0.877279	7.15494e-23	0.920101	3.50315e-24	2.5658e-45
ENSG00000120008	-1.22904	7.64928e-37	0.976531	9.63761e-23	4.64418e-45
ENSG00000166986	-0.828136	1.8823e-26	0.778639	1.00395e-22	5.03956e-45
ENSG00000123384	-1.24685	1.40576e-22	1.39969	2.2414e-27	9.88085e-45
ENSG00000117228	1.27252	1.46761e-22	-2.5683	2.14282e-74	1.07694e-44
ENSG00000176046	5.62572	2.97036e-56	-3.38664	1.74367e-22	1.52019e-44
ENSG00000162772	1.79876	2.29837e-47	-1.23963	2.12183e-22	2.25109e-44
ENSG00000101363	1.21779	1.2719e-54	-0.781125	2.21376e-22	2.45038e-44
ENSG00000095539	-1.8124	6.32431e-28	1.66135	3.15898e-22	4.98957e-44
ENSG00000227403	-2.152	5.34756e-31	1.8661	3.81475e-22	7.27616e-44
ENSG00000175567	-2.39757	5.02994e-96	1.15549	3.90897e-22	7.64002e-44
ENSG00000136273	1.28851	2.17958e-40	-0.960186	3.91797e-22	7.67526e-44
ENSG00000131115	1.26912	1.15649e-32	-1.06049	4.32729e-22	9.36272e-44
ENSG00000111057	-0.918269	4.6118e-22	1.38869	3.27752e-48	1.06343e-43
ENSG00000164949	2.15028	3.38176e-63	-1.23671	5.42726e-22	1.47276e-43
ENSG00000165304	0.75138	5.98564e-22	-0.869814	7.14055e-28	1.79139e-43
ENSG00000128165	2.2341	9.9798e-27	-2.0795	6.97731e-22	2.43414e-43
ENSG00000141076	-0.835493	8.14115e-22	1.28854	1.54937e-49	3.31391e-43
ENSG00000114796	1.39541	2.57044e-27	-1.27246	8.4808e-22	3.5962e-43
ENSG00000247556	-1.51866	3.48138e-58	0.935946	9.72383e-22	4.72765e-43
ENSG00000196878	2.77934	2.23441e-128	-1.12534	1.12162e-21	6.29018e-43
ENSG00000105643	0.987851	6.29438e-26	-0.920025	1.17329e-21	6.88303e-43
ENSG00000186951	-0.900837	2.09764e-22	0.905346	1.20772e-21	7.51295e-43
ENSG00000108509	1.58851	9.5093e-29	-1.39087	1.90946e-21	1.82302e-42
ENSG00000117152	6.28358	1.19596e-59	-2.11273	2.1758e-21	2.36705e-42
ENSG00000015676	0.744507	2.18666e-21	-0.785142	8.44775e-23	2.3943e-42
ENSG00000102189	1.04673	2.42326e-21	-1.1978	1.74218e-26	2.9361e-42
ENSG00000052749	-0.894434	2.88754e-21	1.07227	2.87976e-29	4.16894e-42
ENSG00000168685	6.48	2.207e-274	-1.01985	3.29524e-21	5.42929e-42
ENSG00000168003	2.41955	5.23727e-83	-1.21673	4.3703e-21	9.54976e-42
ENSG00000146374	3.65348	2.70196e-33	-2.76309	5.62521e-21	1.58215e-41
ENSG00000162520	-1.23293	1.36684e-25	1.14341	6.48742e-21	2.10433e-41
ENSG00000165801	-2.44107	8.56125e-96	1.16698	6.66514e-21	2.22121e-41
ENSG00000049249	4.14376	1.03629e-47	-2.38632	7.89622e-21	3.11752e-41
ENSG00000173409	-1.04322	8.20554e-21	1.1751	3.82866e-25	3.36654e-41
ENSG00000166224	1.66533	4.89503e-117	-0.690626	1.03153e-20	5.32026e-41
ENSG00000159199	-0.910727	1.03624e-20	1.4595	1.21538e-50	5.36894e-41
ENSG00000186523	-3.05649	1.16386e-36	2.35429	1.18825e-20	7.05965e-41
ENSG00000232931	-2.07812	5.10346e-27	1.86136	1.18825e-20	7.05965e-41
ENSG00000093009	-1.74429	8.0482e-88	0.860557	1.21784e-20	7.41563e-41
ENSG00000130340	0.999583	2.51526e-43	-0.693069	1.29885e-20	8.43503e-41
ENSG00000133302	-2.48861	2.71519e-133	0.980101	1.77575e-20	1.57665e-40
ENSG00000151092	-1.02346	1.66648e-20	1.05539	6.36794e-21	1.59134e-40
ENSG00000081052	-1.63537	1.65914e-52	1.0403	2.06658e-20	2.13538e-40
ENSG00000119979	-0.813327	2.11348e-20	0.907518	4.31366e-24	2.23339e-40
ENSG00000167107	-2.52041	1.92052e-46	1.70873	2.14361e-20	2.29753e-40
ENSG00000076944	-1.03286	9.97904e-21	1.05498	1.9276e-20	2.35573e-40
ENSG00000164266	4.98804	3.19214e-66	-2.19186	2.51732e-20	3.16845e-40
ENSG00000059378	-0.817414	2.60427e-20	0.996198	8.1725e-29	3.39111e-40
ENSG00000182253	-1.19045	6.81652e-76	0.621268	2.66174e-20	3.54243e-40
ENSG00000138100	4.67469	2.76804e-109	-1.38788	3.0853e-20	4.75953e-40
ENSG00000232611	2.15255	6.92645e-24	-2.05038	3.14784e-20	4.95446e-40
ENSG00000184634	-1.37082	9.65996e-32	1.10629	3.27617e-20	5.36665e-40
ENSG00000025293	-0.771049	1.96072e-20	0.783029	2.92316e-20	6.19465e-40
ENSG00000105967	5.59463	3.95748e-62	-2.24991	5.36251e-20	1.43782e-39
ENSG00000145191	-1.4913	4.5082e-59	0.875333	5.49875e-20	1.51181e-39
ENSG00000028310	0.867262	2.60885e-35	-0.656601	6.17384e-20	1.90582e-39
ENSG00000031698	1.82787	5.67702e-141	-0.68193	6.42028e-20	2.061e-39
ENSG00000242861	-2.79536	7.9427e-57	1.7142	7.42047e-20	2.75317e-39
ENSG00000118246	-0.906875	2.44731e-23	0.850943	7.51227e-20	2.82171e-39
ENSG00000166394	4.24801	4.82438e-52	-2.17616	1.01994e-19	5.20143e-39
ENSG00000129646	1.22104	5.18621e-25	-1.11471	1.04559e-19	5.46633e-39
ENSG00000095380	-0.844274	1.19367e-19	1.16	2.78123e-35	7.12425e-39
ENSG00000170471	-1.30579	1.45018e-56	0.772806	1.38369e-19	9.57306e-39
ENSG00000114388	-0.981597	1.59307e-19	1.02581	2.76251e-20	1.30709e-38
ENSG00000101974	-0.909485	1.73547e-19	1.0574	3.82866e-25	1.50592e-38
ENSG00000229953	2.51399	4.2821e-37	-1.79973	1.88358e-19	1.77393e-38
ENSG00000106018	-3.02078	1.75566e-88	1.44385	1.98005e-19	1.96031e-38
ENSG00000169609	-0.830673	3.48038e-19	1.1761	1.80658e-36	6.05654e-38
ENSG00000170006	6.70251	3.45377e-72	-1.77609	3.65811e-19	6.69087e-38
ENSG00000166902	-0.862303	3.7861e-19	1.27683	6.90742e-40	7.16728e-38
ENSG00000104812	-1.05295	4.49161e-19	1.22782	8.12781e-25	1.00873e-37
ENSG00000172661	0.842883	4.51675e-19	-1.15317	1.57333e-33	1.02005e-37
ENSG00000147475	-1.98668	1.97779e-102	0.86843	4.56697e-19	1.04286e-37
ENSG00000100911	-1.21731	3.79312e-36	0.889797	5.09259e-19	1.29672e-37
ENSG00000108474	-0.95964	6.21456e-19	1.1656	2.35272e-26	1.93104e-37
ENSG00000024048	-0.877864	5.4942e-28	0.733773	6.21903e-19	1.93381e-37
ENSG00000204843	-0.977979	9.83468e-30	0.788388	6.38087e-19	2.03578e-37
ENSG00000260604	4.28674	1.60355e-38	-2.73494	6.66335e-19	2.22001e-37
ENSG00000152749	-0.881244	6.86608e-19	1.01368	1.09398e-23	2.35715e-37
ENSG00000113552	2.37784	2.01278e-198	-0.72447	7.29536e-19	2.66111e-37
ENSG00000114735	-1.20725	1.58655e-31	0.95168	7.98148e-19	3.1852e-37
ENSG00000105011	-1.78921	1.00366e-91	0.815578	8.28938e-19	3.43569e-37
ENSG00000171303	3.38363	1.06781e-91	-1.35944	8.70194e-19	3.78619e-37
ENSG00000180573	-1.29503	3.02616e-37	0.932776	8.94433e-19	4.00005e-37
ENSG00000164776	2.38267	1.20049e-27	-1.98728	9.69666e-19	4.70127e-37
ENSG00000106348	-0.783489	1.08169e-18	0.841569	1.13737e-20	5.85095e-37
ENSG00000173821	-0.887147	5.21303e-21	0.851604	1.09639e-18	6.01052e-37
ENSG00000176393	-0.778842	1.58818e-18	0.965738	3.85347e-27	1.26116e-36
ENSG00000166106	-1.85054	2.49628e-56	1.0808	1.68386e-18	1.41769e-36
ENSG00000178445	-0.769434	2.01624e-18	1.14279	1.68293e-38	2.03261e-36
ENSG00000101638	-2.03126	2.11467e-18	2.56288	5.10184e-28	2.23592e-36
ENSG00000176890	-1.75793	4.25718e-114	0.709161	2.26743e-18	2.57062e-36
ENSG00000172572	-0.690989	2.29968e-18	0.893883	3.09869e-29	2.64426e-36
ENSG00000138442	-0.896087	2.36805e-18	1.11868	3.51841e-27	2.80383e-36
ENSG00000081177	1.12816	6.49917e-40	-0.768436	2.38537e-18	2.84499e-36
ENSG00000138002	-1.4322	3.48391e-40	0.983428	2.45976e-18	3.02522e-36
ENSG00000120549	2.0889	1.36834e-76	-1.00339	3.44148e-18	5.92189e-36
ENSG00000213742	-1.72627	8.08293e-21	1.65183	3.8098e-18	7.25732e-36
ENSG00000234476	-2.72521	1.33529e-68	1.45262	4.02087e-18	8.0837e-36
ENSG00000175115	-1.11408	4.48969e-18	1.44208	8.2377e-29	1.00787e-35
ENSG00000052841	1.59799	1.15173e-63	-0.846324	4.78889e-18	1.14667e-35
ENSG00000140525	-1.62964	1.5138e-126	0.616951	5.08167e-18	1.29117e-35
ENSG00000015532	-0.971039	5.58386e-18	1.052	4.13227e-20	1.55906e-35
ENSG00000163946	-1.27885	4.06526e-38	0.884662	5.61492e-18	1.57637e-35
ENSG00000184575	1.18987	1.70854e-64	-0.626179	5.77573e-18	1.66795e-35
ENSG00000131844	-0.755234	1.2811e-25	0.642544	5.99761e-18	1.79857e-35
ENSG00000232533	1.10646	6.3181e-18	-1.53208	5.2254e-30	1.99592e-35
ENSG00000163347	1.25608	2.32488e-31	-0.955955	6.74017e-18	2.2715e-35
ENSG00000070501	-1.11482	4.69687e-32	0.845319	8.05496e-18	3.24412e-35
ENSG00000139624	-1.14482	1.70681e-32	0.858291	8.0935e-18	3.27524e-35
ENSG00000042493	-0.860953	8.27472e-18	1.09117	3.48488e-27	3.42355e-35
ENSG00000156787	-0.900686	8.32638e-18	0.977531	6.82465e-20	3.46666e-35
ENSG00000119977	-0.730048	8.49329e-18	0.875655	2.63629e-24	3.6068e-35
ENSG00000106290	-1.21124	6.14804e-24	1.05817	8.81587e-18	3.88598e-35
ENSG00000158161	1.86867	1.51036e-82	-0.857977	9.24772e-18	4.27601e-35
ENSG00000087074	0.949941	9.68272e-18	-1.31498	1.26005e-31	4.68775e-35
ENSG00000110619	0.96862	3.64896e-33	-0.71323	9.90844e-18	4.90885e-35
ENSG00000128311	-1.38692	2.17321e-23	1.22572	1.04481e-17	5.4581e-35
ENSG00000179912	-1.94153	6.54007e-40	1.33504	1.17534e-17	6.90717e-35
ENSG00000161013	0.690076	8.28466e-18	-0.705394	8.6655e-18	7.18633e-35
ENSG00000111725	1.31371	2.06779e-25	-1.10748	1.27098e-17	8.077e-35
ENSG00000204386	2.2293	1.28804e-146	-0.758918	1.51285e-17	1.14435e-34
ENSG00000231764	-2.42128	4.28107e-52	1.45165	1.61134e-17	1.2982e-34
ENSG00000133134	1.16519	1.82083e-19	-1.14367	1.70384e-17	1.4517e-34
ENSG00000143149	-0.9268	1.96435e-17	1.24857	5.2254e-30	1.92933e-34
ENSG00000165730	-2.70279	1.00928e-39	1.84805	2.07975e-17	2.16269e-34
ENSG00000162734	1.10405	2.32722e-17	-1.21621	4.0422e-20	2.70798e-34
ENSG00000167333	1.19489	2.11348e-20	-1.13934	2.36763e-17	2.80283e-34
ENSG00000167220	-1.55308	3.43826e-48	0.946924	2.4064e-17	2.89539e-34
ENSG00000156253	-1.24496	6.38118e-28	0.998893	2.46437e-17	3.03655e-34
ENSG00000264230	-3.01389	5.64835e-69	1.5291	2.56498e-17	3.28955e-34
ENSG00000177380	-1.09537	2.9651e-17	1.21927	2.77916e-20	4.3959e-34
ENSG00000176177	5.30243	1.80046e-29	-3.53407	3.11556e-17	4.85335e-34
ENSG00000042445	-0.829299	1.77784e-18	0.818836	3.13958e-17	4.94427e-34
ENSG00000166173	0.915002	4.19042e-17	-1.32518	1.02261e-30	8.77982e-34
ENSG00000116717	1.4875	6.31754e-46	-0.901635	4.93056e-17	1.21552e-33
ENSG00000183621	1.21983	7.54083e-20	-1.16717	5.09549e-17	1.2982e-33
ENSG00000235423	-3.7437	2.63572e-42	2.46071	5.32935e-17	1.4201e-33
ENSG00000146733	0.943378	4.99626e-30	-0.716545	5.69919e-17	1.62404e-33
ENSG00000116586	-1.29378	1.29243e-30	0.973429	5.70438e-17	1.627e-33
ENSG00000167113	-0.913955	5.748e-17	1.00236	1.99284e-19	1.652e-33
ENSG00000138796	-1.45622	1.99203e-53	0.827558	5.78337e-17	1.67237e-33
ENSG00000182054	-1.1425	5.73442e-33	0.826698	5.82137e-17	1.69442e-33
ENSG00000171084	-3.76544	1.59931e-39	2.54034	6.38189e-17	2.03642e-33
ENSG00000125814	1.55949	2.19407e-37	-1.04847	6.57726e-17	2.16302e-33
ENSG00000205765	2.25719	3.24789e-109	-0.874818	8.23274e-17	3.3889e-33
ENSG00000132824	0.755506	1.6301e-26	-0.607162	8.44749e-17	3.56801e-33
ENSG00000115091	0.750651	1.03368e-24	-0.625051	8.62916e-17	3.72312e-33
ENSG00000196663	-2.22112	1.14564e-55	1.23356	9.15366e-17	4.18948e-33
ENSG00000234608	0.848905	1.01211e-16	-1.04084	1.51561e-22	5.12181e-33
ENSG00000214135	1.29117	7.03421e-31	-0.956918	1.05306e-16	5.54468e-33
ENSG00000233117	3.86262	3.88655e-27	-2.90252	1.05306e-16	5.54468e-33
ENSG00000110066	0.775211	1.06014e-20	-0.706099	1.51426e-16	1.1465e-32
ENSG00000162636	-1.24721	3.52914e-27	0.980221	1.58589e-16	1.25752e-32
ENSG00000265190	-2.86383	2.90043e-111	1.12074	1.85448e-16	1.71955e-32
ENSG00000148297	0.844856	3.26815e-18	-0.818578	1.89267e-16	1.79164e-32
ENSG00000171100	-1.39494	5.79343e-34	0.997148	1.96636e-16	1.93329e-32
ENSG00000155393	-0.657238	2.11521e-16	0.801223	5.99487e-23	2.23705e-32
ENSG00000139370	1.35175	3.79863e-44	-0.821369	2.18917e-16	2.39622e-32
ENSG00000104889	-1.68636	1.29729e-43	1.03908	2.19954e-16	2.41899e-32
ENSG00000103534	-1.01013	2.21529e-16	1.06114	4.1302e-17	2.53905e-32
ENSG00000073008	1.22803	3.46975e-41	-0.773889	2.2874e-16	2.61609e-32
ENSG00000057468	3.85173	2.17656e-82	-1.45118	2.28849e-16	2.61858e-32
ENSG00000006652	1.37626	5.42519e-80	-0.616409	2.59838e-16	3.37579e-32
ENSG00000238266	-1.07315	2.53089e-31	0.781588	2.63251e-16	3.46505e-32
ENSG00000123297	-0.926648	2.88872e-16	0.996081	7.20533e-18	4.17494e-32
ENSG00000203446	5.07427	3.74555e-31	-3.19275	3.117e-16	4.85786e-32
ENSG00000189410	3.5599	2.74822e-43	-1.99805	3.28599e-16	5.39886e-32
ENSG00000089050	-1.36501	5.82512e-31	1.0121	3.31155e-16	5.48319e-32
ENSG00000152936	2.98538	3.45977e-35	-1.89038	3.59173e-16	6.45026e-32
ENSG00000211448	-0.943243	9.06485e-29	0.713104	3.81275e-16	7.26851e-32
ENSG00000010256	-0.843576	7.50673e-18	0.816384	3.92127e-16	7.69101e-32
ENSG00000176915	0.798619	6.05926e-35	-0.543325	4.55628e-16	1.03799e-31
ENSG00000172986	-1.22809	4.70846e-16	1.56631	1.3652e-24	1.10848e-31
ENSG00000135677	-1.247	2.97167e-50	0.703798	5.24497e-16	1.37549e-31
ENSG00000257497	-1.46036	5.28388e-16	3.12941	8.10884e-72	1.39597e-31
ENSG00000137269	-0.994705	3.72465e-16	1.01645	4.59903e-16	1.7512e-31
ENSG00000137090	5.11786	8.83917e-40	-2.47938	6.04408e-16	1.82654e-31
ENSG00000134255	1.01439	8.56112e-39	-0.65126	6.04881e-16	1.8294e-31
ENSG00000172269	-1.08317	1.44163e-20	0.969609	6.04881e-16	1.8294e-31
ENSG00000131737	4.46984	2.1492e-34	-2.54123	6.13454e-16	1.88163e-31
ENSG00000006606	5.47751	1.7494e-50	-2.04574	7.16693e-16	2.56824e-31
ENSG00000111321	1.66726	5.02471e-45	-0.986808	7.4102e-16	2.74556e-31
ENSG00000180592	-1.55063	2.8806e-22	1.3408	7.59068e-16	2.88092e-31
ENSG00000135926	1.22744	1.00876e-54	-0.657125	7.651e-16	2.92689e-31
ENSG00000176533	-2.18541	1.5182e-19	2.02559	7.92986e-16	3.14414e-31
ENSG00000135924	0.825373	8.6945e-16	-1.19343	1.75608e-30	3.77972e-31
ENSG00000148677	1.94956	1.96191e-31	-1.3682	9.74143e-16	4.74477e-31
ENSG00000157306	5.01788	5.25255e-60	-1.81844	1.1193e-15	6.26413e-31
ENSG00000171824	-1.12458	2.01583e-42	0.686089	1.22078e-15	7.45147e-31
ENSG00000161542	-0.798286	2.98731e-18	0.754803	1.27174e-15	8.08667e-31
ENSG00000100142	3.36681	2.52167e-24	-2.65349	1.5063e-15	1.13447e-30
ENSG00000007392	0.688517	1.51806e-15	-0.92171	1.76263e-25	1.15226e-30
ENSG00000158604	-1.08703	3.53992e-37	0.704748	1.69876e-15	1.4429e-30
ENSG00000153066	-0.972371	1.79325e-22	0.818268	1.9091e-15	1.82232e-30
ENSG00000268964	5.27028	1.84789e-58	-2.07456	2.08335e-15	2.17018e-30
ENSG00000106484	-1.29483	6.4011e-71	0.603278	2.21642e-15	2.45627e-30
ENSG00000156639	1.77817	5.73814e-121	-0.616293	2.53455e-15	3.21197e-30
ENSG00000064652	0.760832	6.76401e-22	-0.646383	2.53455e-15	3.21197e-30
ENSG00000181381	-1.15313	7.76029e-22	0.978549	2.65685e-15	3.52943e-30
ENSG00000121005	-1.25986	5.49111e-36	0.826271	2.69143e-15	3.62191e-30
ENSG00000214106	1.29117	1.49356e-16	-1.28983	2.77032e-15	3.84849e-30
ENSG00000100445	0.868966	4.7581e-18	-0.8196	2.81893e-15	3.97318e-30
ENSG00000139344	-1.73324	2.96683e-15	2.4147	3.67853e-28	4.40105e-30
ENSG00000232679	4.48021	1.07303e-25	-3.17695	3.16904e-15	5.0214e-30
ENSG00000171155	-0.728011	3.7794e-15	1.05173	1.26386e-29	7.14192e-30
ENSG00000119321	1.41613	6.09941e-37	-0.905127	4.07936e-15	8.32058e-30
ENSG00000071967	-0.658708	4.03977e-15	0.686038	1.69793e-15	9.60135e-30
ENSG00000106404	0.906453	4.76296e-15	-0.991396	1.23797e-16	1.13506e-29
ENSG00000230131	5.30648	4.67971e-56	-2.02294	4.85031e-15	1.17628e-29
ENSG00000067066	2.29758	6.1363e-138	-0.72581	4.8574e-15	1.17972e-29
ENSG00000113790	-0.911093	1.93827e-15	0.929819	4.62599e-15	1.25783e-29
ENSG00000257354	-3.3284	2.72391e-66	1.64392	5.23819e-15	1.37193e-29
ENSG00000250317	0.945789	8.9345e-17	-0.916788	6.10557e-15	1.8643e-29
ENSG00000130707	-1.43038	1.76034e-43	0.835362	7.01403e-15	2.45983e-29
ENSG00000144468	0.899864	3.68919e-19	-0.807931	7.9113e-15	3.12944e-29
ENSG00000090686	-0.773436	2.26226e-18	0.706683	8.15128e-15	3.32217e-29
ENSG00000118785	6.05438	2.41188e-65	-1.91394	8.29959e-15	3.44416e-29
ENSG00000117385	-0.745795	8.57764e-15	1.66702	1.74727e-69	3.67879e-29
ENSG00000104825	1.44292	2.10616e-27	-1.06509	8.81115e-15	3.88182e-29
ENSG00000167460	1.14432	4.73993e-61	-0.558634	9.48303e-15	4.49639e-29
ENSG00000100201	0.550511	1.00057e-14	-0.613644	2.43085e-17	5.00578e-29
ENSG00000267194	-1.58689	1.07465e-14	1.72973	2.19161e-16	5.77673e-29
ENSG00000171988	1.55295	3.00237e-56	-0.786666	1.08579e-14	5.89466e-29
ENSG00000155229	-0.866334	5.04304e-21	0.734576	1.0962e-14	6.00824e-29
ENSG00000082641	0.763739	2.78813e-17	-0.715291	1.15079e-14	6.62166e-29
ENSG00000166197	-0.534135	1.04466e-16	0.50924	1.18134e-14	6.97832e-29
ENSG00000116771	-1.0965	2.90625e-25	0.847325	1.23145e-14	7.58237e-29
ENSG00000115561	-1.1992	5.35636e-39	0.749296	1.26635e-14	8.01816e-29
ENSG00000186998	-1.90155	2.53517e-25	1.49084	1.30435e-14	8.50665e-29
ENSG00000132185	5.48515	1.43354e-36	-2.55114	1.52269e-14	1.1593e-28
ENSG00000115548	1.13162	2.37395e-45	-0.637505	1.53544e-14	1.17879e-28
ENSG00000101190	-0.769	4.40778e-18	0.703339	1.56126e-14	1.21877e-28
ENSG00000237499	2.90611	3.35252e-64	-1.30463	1.58876e-14	1.26207e-28
ENSG00000224635	-1.4872	1.59195e-14	1.66083	4.76722e-17	1.26717e-28
ENSG00000092010	-1.22513	4.86482e-31	0.839205	1.74862e-14	1.52884e-28
ENSG00000149292	-1.31996	2.96522e-21	1.11215	1.80144e-14	1.6226e-28
ENSG00000144199	-0.822308	1.8059e-14	0.917691	6.20349e-17	1.63066e-28
ENSG00000168393	-0.827906	5.26318e-27	0.614104	1.85729e-14	1.72477e-28
ENSG00000196208	1.76569	6.18298e-42	-1.01892	2.09609e-14	2.19679e-28
ENSG00000123104	-0.691347	2.16133e-14	0.853301	1.59946e-20	2.33568e-28
ENSG00000119689	-0.713356	6.33138e-21	0.5974	2.45277e-14	3.00804e-28
ENSG00000153558	1.08371	1.11057e-21	-0.900351	2.47497e-14	3.06275e-28
ENSG00000115170	0.979305	6.99897e-26	-0.734911	2.65921e-14	3.53569e-28
ENSG00000147416	1.45429	2.7685e-91	-0.566145	3.14441e-14	4.94366e-28
ENSG00000168268	-0.774574	1.19806e-17	0.707914	3.14441e-14	4.94366e-28
ENSG00000102893	-1.15276	5.08811e-49	0.625302	3.50587e-14	6.14556e-28
ENSG00000117461	-1.61692	5.79978e-56	0.821393	3.67996e-14	6.77103e-28
ENSG00000006756	-1.32401	5.64207e-16	1.27933	3.92777e-14	7.71528e-28
ENSG00000172037	-1.2315	1.09206e-28	0.871034	3.95702e-14	7.829e-28
ENSG00000224897	2.1116	2.68953e-29	-1.45631	3.97415e-14	7.89694e-28
ENSG00000116641	-0.70286	6.88925e-15	0.701548	4.22251e-14	9.1521e-28
ENSG00000054598	-1.76498	2.08538e-48	0.963385	4.37777e-14	9.58244e-28
ENSG00000134986	-1.49211	1.09688e-34	0.971886	4.77905e-14	1.14197e-27
ENSG00000253642	-1.03983	9.02092e-15	1.04135	5.12923e-14	1.35614e-27
ENSG00000269973	-1.90157	2.7519e-18	1.70802	5.36584e-14	1.43961e-27
ENSG00000178802	-1.01212	5.10997e-19	0.882587	5.65517e-14	1.59905e-27
ENSG00000204291	-1.35011	5.8495e-15	1.34026	5.83509e-14	1.71952e-27
ENSG00000132541	-0.796917	6.05688e-14	1.02313	1.82189e-21	1.83429e-27
ENSG00000167995	2.59981	1.26422e-23	-1.97022	6.55224e-14	2.14659e-27
ENSG00000159461	0.696157	4.48528e-14	-0.713819	4.99053e-14	2.25116e-27
ENSG00000105605	-2.54026	4.52597e-27	1.87809	6.71595e-14	2.2552e-27
ENSG00000234741	0.862567	1.19624e-31	-0.570818	7.18639e-14	2.58221e-27
ENSG00000151503	-1.20562	6.77688e-65	0.556367	7.26064e-14	2.63585e-27
ENSG00000122965	1.67656	9.20347e-87	-0.659947	7.26544e-14	2.63933e-27
ENSG00000134569	-2.29482	3.75138e-83	0.955519	8.25924e-14	3.41075e-27
ENSG00000101150	0.935057	1.0211e-41	-0.535432	8.35721e-14	3.49215e-27
ENSG00000166529	1.32396	1.82595e-45	-0.722011	8.37278e-14	3.50518e-27
ENSG00000154822	-1.58494	4.32769e-88	0.627025	9.05022e-14	4.09532e-27
ENSG00000101400	-0.918169	6.27465e-21	0.757748	9.41284e-14	4.43008e-27
ENSG00000134709	-1.9567	1.0797e-70	0.874943	9.74059e-14	4.74396e-27
ENSG00000122786	0.955624	1.26933e-23	-0.732432	1.04378e-13	5.44734e-27
ENSG00000205913	-2.721	6.03498e-32	1.84289	1.06526e-13	5.67393e-27
ENSG00000185946	1.34271	1.14704e-27	-0.946566	1.10783e-13	6.13645e-27
ENSG00000174951	0.979882	1.1211e-13	-1.44696	9.18378e-25	6.2843e-27
ENSG00000132003	1.00761	1.19214e-13	-1.4812	1.88569e-26	7.10603e-27
ENSG00000166166	1.83599	5.86652e-32	-1.19629	1.22188e-13	7.46496e-27
ENSG00000160007	-0.9048	9.05843e-30	0.614686	1.26472e-13	7.99755e-27
ENSG00000112877	0.606977	1.31861e-13	-0.986488	1.7329e-32	8.69368e-27
ENSG00000112576	-1.30021	1.13793e-36	0.793058	1.35148e-13	9.13248e-27
ENSG00000073464	3.13835	1.41094e-39	-1.65445	1.36245e-13	9.28131e-27
ENSG00000118503	0.73506	3.30237e-22	-0.580098	1.49744e-13	1.12116e-26
ENSG00000169683	-2.02046	1.03639e-49	1.07692	1.54193e-13	1.18877e-26
ENSG00000185813	-1.14556	4.15933e-27	0.81985	1.54308e-13	1.19055e-26
ENSG00000135457	-1.06972	3.17203e-31	0.708192	1.57259e-13	1.23652e-26
ENSG00000082996	1.27613	4.07384e-64	-0.57652	1.57645e-13	1.2426e-26
ENSG00000152455	-0.804658	1.53014e-19	0.682236	1.69264e-13	1.43251e-26
ENSG00000169155	1.63047	9.23366e-61	-0.752499	1.70986e-13	1.46181e-26
ENSG00000164070	-1.28034	8.11656e-38	0.766161	1.73579e-13	1.50649e-26
ENSG00000165102	-0.627636	1.79021e-13	1.09271	6.71181e-38	1.60243e-26
ENSG00000173992	-0.865498	1.8479e-13	1.02626	1.16054e-17	1.70736e-26
ENSG00000137203	-1.95919	3.70273e-147	0.596688	1.93037e-13	1.86316e-26
ENSG00000138798	1.77775	1.76047e-36	-1.06237	1.99987e-13	1.99973e-26
ENSG00000165516	-2.14049	2.48623e-51	1.1057	2.01083e-13	2.02172e-26
ENSG00000214176	1.74541	2.77844e-56	-0.823741	2.05723e-13	2.1161e-26
ENSG00000163017	3.14513	3.14596e-18	-2.73714	2.06239e-13	2.12673e-26
ENSG00000106070	2.08304	4.29314e-94	-0.760905	2.21752e-13	2.45871e-26
ENSG00000131778	-0.585441	1.4172e-13	0.598693	1.70654e-13	2.46036e-26
ENSG00000171840	-1.20565	2.22689e-13	1.59644	6.71096e-22	2.47951e-26
ENSG00000157259	0.721416	2.36952e-13	-0.847328	7.00515e-17	2.80732e-26
ENSG00000124587	-0.881755	2.91715e-21	0.707743	2.93803e-13	4.31602e-26
ENSG00000150995	-1.17533	8.11415e-44	0.642366	3.35157e-13	5.61651e-26
ENSG00000175874	-1.82851	9.37215e-81	0.741372	3.60773e-13	6.50786e-26
ENSG00000144959	-0.777738	5.00476e-26	0.556618	3.63034e-13	6.5897e-26
ENSG00000177628	1.84171	3.21753e-42	-1.02148	3.66261e-13	6.70736e-26
ENSG00000159596	-1.12515	7.03672e-22	0.883181	3.87479e-13	7.507e-26
ENSG00000175471	1.70595	1.46329e-50	-0.856533	3.99305e-13	7.97224e-26
ENSG00000143507	1.99896	2.19507e-17	-1.78109	4.4349e-13	9.83416e-26
ENSG00000176623	-0.790856	6.21136e-16	0.734078	4.64695e-13	1.07971e-25
ENSG00000241258	1.23968	1.35696e-41	-0.688596	4.8048e-13	1.1543e-25
ENSG00000160058	0.677569	1.60964e-14	-0.658339	4.83816e-13	1.17168e-25
ENSG00000261150	1.2563	4.87056e-13	-1.79591	6.46707e-24	1.18612e-25
ENSG00000054392	1.00189	3.99194e-14	-1.00434	4.87226e-13	1.19491e-25
ENSG00000115042	-0.753829	5.05695e-13	0.881412	1.43882e-16	1.27864e-25
ENSG00000167699	0.697959	6.42152e-17	-0.623315	5.07449e-13	1.28752e-25
ENSG00000170515	-0.773046	6.03693e-16	0.709877	5.15784e-13	1.33017e-25
ENSG00000005243	-2.04349	8.28707e-36	1.26314	5.53054e-13	1.52935e-25
ENSG00000262879	-0.773826	4.13284e-15	0.734958	5.70089e-13	1.62509e-25
ENSG00000099290	0.819979	1.56369e-15	-0.762299	6.0431e-13	1.82597e-25
ENSG00000130695	0.664005	4.97798e-21	-0.526385	6.04643e-13	1.82797e-25
ENSG00000167987	1.81668	1.30696e-54	-0.86605	6.19473e-13	1.91873e-25
ENSG00000178467	-1.1111	6.29274e-23	0.846444	6.44133e-13	2.07454e-25
ENSG00000247271	-2.08188	3.62705e-21	1.66056	6.62962e-13	2.19759e-25
ENSG00000136478	-0.696635	1.45717e-17	0.607675	7.22847e-13	2.61254e-25
ENSG00000143458	-2.1681	3.62716e-62	0.997166	7.89161e-13	3.11388e-25
ENSG00000138614	1.17037	3.35516e-57	-0.546207	8.22555e-13	3.38298e-25
ENSG00000102048	-1.60291	7.15363e-29	1.08487	8.25194e-13	3.40472e-25
ENSG00000204084	0.756372	8.81425e-13	-0.830753	3.28732e-14	3.88995e-25
ENSG00000187134	0.784979	9.00483e-13	-1.09812	7.96363e-23	4.05435e-25
ENSG00000106823	4.63469	2.73918e-74	-1.40569	9.33914e-13	4.36097e-25
ENSG00000185404	1.02367	1.24955e-25	-0.723771	1.00749e-12	5.07517e-25
ENSG00000182308	2.93565	5.18404e-64	-1.22579	1.01089e-12	5.10953e-25
ENSG00000013523	-0.752493	6.00578e-13	0.770608	8.19093e-13	5.15804e-25
ENSG00000076641	2.5166	5.05493e-53	-1.15022	1.11001e-12	6.16056e-25
ENSG00000160712	2.74139	6.1363e-138	-0.788319	1.187e-12	7.04481e-25
ENSG00000159167	2.56198	1.21678e-173	-0.668387	1.20712e-12	7.2857e-25
ENSG00000244026	-1.01613	2.22039e-17	0.886016	1.2108e-12	7.33016e-25
ENSG00000179546	1.09671	1.21954e-12	-1.16836	2.3578e-13	7.71441e-25
ENSG00000180773	-1.05015	3.29812e-15	0.980493	1.24386e-12	7.73601e-25
ENSG00000114738	1.03549	1.19236e-25	-0.727383	1.29725e-12	8.41432e-25
ENSG00000164190	0.543773	1.29498e-12	-0.580366	1.33653e-13	8.47419e-25
ENSG00000120616	0.699438	6.72425e-14	-0.686318	1.30079e-12	8.48294e-25
ENSG00000100099	0.693085	5.84082e-15	-0.653221	1.3161e-12	8.66072e-25
ENSG00000162066	0.872623	3.81082e-14	-0.8465	1.32626e-12	8.80215e-25
ENSG00000123352	1.40062	2.78788e-66	-0.599881	1.5326e-12	1.17443e-24
ENSG00000056736	-1.66704	1.71575e-43	0.908774	1.58141e-12	1.25042e-24
ENSG00000108641	-1.31257	3.95182e-29	0.872296	1.5943e-12	1.2709e-24
ENSG00000011638	1.40343	3.88545e-29	-0.915826	1.66737e-12	1.39006e-24
ENSG00000163507	-1.49768	1.03401e-71	0.628735	1.7944e-12	1.60994e-24
ENSG00000100479	-0.951507	5.07789e-22	0.728462	1.81422e-12	1.6457e-24
ENSG00000105612	1.45052	1.99758e-48	-0.727372	1.86707e-12	1.74297e-24
ENSG00000111863	2.20553	4.50563e-27	-1.46696	1.91592e-12	1.83537e-24
ENSG00000113263	5.49861	4.98491e-45	-2.03752	2.12664e-12	2.26129e-24
ENSG00000204228	-2.92893	9.48664e-37	1.75749	2.18637e-12	2.39011e-24
ENSG00000123643	1.31017	1.20843e-31	-0.815021	2.26293e-12	2.56044e-24
ENSG00000164746	2.08369	7.28528e-13	-2.17525	2.17801e-12	2.63724e-24
ENSG00000182199	-1.10366	2.39294e-32	0.680295	2.33456e-12	2.72509e-24
ENSG00000137055	1.3611	5.28041e-82	-0.518653	2.39309e-12	2.86344e-24
ENSG00000160961	0.797622	2.46414e-12	-0.900387	3.10631e-14	3.03648e-24
ENSG00000135049	-0.885534	6.76583e-16	0.79329	2.56679e-12	3.29419e-24
ENSG00000125779	-1.04811	1.21166e-24	0.750348	2.70648e-12	3.66253e-24
ENSG00000159593	-0.941349	1.84585e-22	0.699622	2.86416e-12	4.10171e-24
ENSG00000107742	2.36308	2.30909e-67	-0.93237	2.93393e-12	4.30398e-24
ENSG00000215908	0.932972	2.98366e-12	-1.19319	2.72337e-18	4.45111e-24
ENSG00000113578	5.15354	3.52677e-27	-2.9924	2.98937e-12	4.46815e-24
ENSG00000092094	-0.958187	3.73339e-14	0.911803	2.9911e-12	4.47405e-24
ENSG00000116455	-0.609794	2.99797e-12	0.755159	1.70384e-17	4.49393e-24
ENSG00000112763	1.18805	3.68562e-47	-0.597121	3.1113e-12	4.84008e-24
ENSG00000104756	-1.03369	3.62907e-33	0.628887	3.12182e-12	4.87288e-24
ENSG00000131473	-0.589321	3.28132e-12	0.828381	2.17482e-22	5.38352e-24
ENSG00000100221	0.620432	5.22029e-19	-0.50242	3.29648e-12	5.43339e-24
ENSG00000100473	-2.1369	5.19487e-35	1.29918	3.4495e-12	5.94951e-24
ENSG00000215424	-1.19791	4.53107e-24	0.864222	3.58175e-12	6.41447e-24
ENSG00000121774	-0.52545	3.74666e-14	0.496694	3.61722e-12	6.54284e-24
ENSG00000197375	-0.913972	1.41799e-24	0.648565	3.63434e-12	6.60421e-24
ENSG00000152061	-1.08002	3.00385e-36	0.630722	3.72078e-12	6.92209e-24
ENSG00000143067	0.871821	1.85827e-15	-0.793982	3.73958e-12	6.99222e-24
ENSG00000167925	-0.792405	3.87238e-12	1.03501	4.05164e-19	7.49768e-24
ENSG00000136436	0.955545	3.54605e-36	-0.549584	3.90683e-12	7.63166e-24
ENSG00000170145	-1.77629	6.0814e-112	0.581778	3.90683e-12	7.63166e-24
ENSG00000115282	-0.789039	6.23987e-14	0.755622	3.90683e-12	7.6336e-24
ENSG00000162998	3.0706	4.74047e-21	-2.26488	4.03817e-12	8.15341e-24
ENSG00000132356	-0.603747	4.28461e-12	0.682796	1.52688e-14	9.17906e-24
ENSG00000119559	1.01962	2.2855e-17	-0.860527	4.45843e-12	9.93881e-24
ENSG00000177051	1.38193	4.38621e-28	-0.902185	4.6537e-12	1.08284e-23
ENSG00000132879	1.19629	5.7525e-30	-0.755268	4.7696e-12	1.13745e-23
ENSG00000185567	0.668332	4.77349e-12	-1.10765	2.98934e-30	1.13931e-23
ENSG00000090861	0.640113	5.03693e-12	-1.00561	2.66481e-27	1.26853e-23
ENSG00000132470	-1.97166	1.94918e-38	1.09767	5.05225e-12	1.27626e-23
ENSG00000156398	-2.9211	9.88827e-121	0.952771	5.15178e-12	1.32704e-23
ENSG00000156273	2.52064	2.49911e-84	-0.927742	5.41343e-12	1.46526e-23
ENSG00000205181	5.21477	8.20156e-31	-2.61232	5.70426e-12	1.62693e-23
ENSG00000115486	-0.721608	5.91768e-12	1.23852	2.04186e-32	1.75095e-23
ENSG00000141576	-4.24541	1.09856e-171	1.20644	5.96902e-12	1.78146e-23
ENSG00000105613	0.9235	1.81908e-13	-0.903013	6.31358e-12	1.99472e-23
ENSG00000050555	-1.33978	1.35753e-34	0.784488	6.7153e-12	2.25476e-23
ENSG00000141298	-0.721412	1.29786e-13	0.689358	7.80157e-12	3.04407e-23
ENSG00000137628	-1.19913	1.21464e-21	0.902975	8.0701e-12	3.25632e-23
ENSG00000169429	5.20369	1.12219e-221	-0.816913	8.22499e-12	3.38252e-23
ENSG00000125354	-0.950549	1.34912e-17	0.786937	8.97971e-12	4.03176e-23
ENSG00000132906	-0.679126	9.08352e-12	0.954723	1.82189e-21	4.12551e-23
ENSG00000123080	-1.32529	2.66264e-25	0.908007	9.5652e-12	4.57465e-23
ENSG00000106771	-0.581696	9.74425e-12	1.03726	3.08535e-34	4.74752e-23
ENSG00000185163	-0.867309	2.27914e-14	0.800045	1.00432e-11	5.04328e-23
ENSG00000136383	1.67399	1.77186e-18	-1.35156	1.00815e-11	5.08179e-23
ENSG00000177469	-0.823078	5.55773e-21	0.616742	1.07549e-11	5.78343e-23
ENSG00000138430	-0.696479	3.24076e-17	0.580228	1.10014e-11	6.05151e-23
ENSG00000131378	2.16253	1.54011e-32	-1.23483	1.10271e-11	6.07987e-23
ENSG00000282458	1.20676	6.54043e-41	-0.637875	1.10871e-11	6.14624e-23
ENSG00000236453	4.77533	3.14892e-22	-3.15675	1.15662e-11	6.6889e-23
ENSG00000165458	-0.986645	8.42893e-22	0.723893	1.17335e-11	6.88378e-23
ENSG00000228623	0.952553	3.83267e-14	-0.885984	1.2064e-11	7.27713e-23
ENSG00000224903	-1.78261	1.21835e-11	3.16889	5.97442e-35	7.42184e-23
ENSG00000233818	2.62368	5.11034e-44	-1.24385	1.27223e-11	8.09283e-23
ENSG00000092148	0.948614	6.31513e-31	-0.577886	1.30422e-11	8.50495e-23
ENSG00000060971	-0.724357	1.31796e-11	1.61546	6.79738e-53	8.68506e-23
ENSG00000148225	-1.82676	1.08866e-24	1.27637	1.33433e-11	8.90216e-23
ENSG00000164088	-1.30287	7.65315e-24	0.924924	1.37782e-11	9.49196e-23
ENSG00000166046	1.84132	6.97927e-20	-1.41201	1.37782e-11	9.49196e-23
ENSG00000128573	-2.48623	2.51514e-94	0.888814	1.4034e-11	9.84766e-23
ENSG00000214655	-0.768248	2.79468e-14	0.705222	1.4643e-11	1.0721e-22
ENSG00000273983	-2.12114	2.64381e-27	1.41897	1.51389e-11	1.14594e-22
ENSG00000090581	1.10117	3.49785e-30	-0.677151	1.53258e-11	1.1744e-22
ENSG00000147614	5.67482	1.22426e-38	-2.16591	1.59289e-11	1.26864e-22
ENSG00000158470	2.54257	2.06695e-259	-0.516857	1.67327e-11	1.39992e-22
ENSG00000163216	4.07074	2.55686e-14	-3.7085	1.73208e-11	1.50006e-22
ENSG00000158941	-1.21342	1.60942e-39	0.649733	1.77732e-11	1.57944e-22
ENSG00000154781	0.855833	2.55278e-12	-0.848947	1.76839e-11	1.59619e-22
ENSG00000115963	1.96718	1.98959e-89	-0.688517	1.88021e-11	1.76759e-22
ENSG00000168071	1.21983	3.47708e-15	-1.08169	1.90773e-11	1.81972e-22
ENSG00000106100	0.777428	1.07276e-11	-0.798508	1.7815e-11	2.16228e-22
ENSG00000145246	1.40447	1.70452e-66	-0.568292	2.20637e-11	2.43404e-22
ENSG00000011376	0.714518	1.01262e-19	-0.545736	2.28265e-11	2.60526e-22
ENSG00000112031	-0.754261	8.30495e-13	0.726982	2.32939e-11	2.71649e-22
ENSG00000088986	-1.18242	7.17867e-49	0.563044	2.58037e-11	3.32915e-22
ENSG00000226380	3.4486	1.24085e-97	-1.0719	2.78618e-11	3.8814e-22
ENSG00000278023	-2.17822	1.50661e-28	1.40168	3.24985e-11	5.28076e-22
ENSG00000088280	-3.09327	5.73013e-119	0.977915	3.38327e-11	5.72327e-22
ENSG00000171466	1.51036	4.69263e-56	-0.66154	3.44233e-11	5.92481e-22
ENSG00000138356	5.06808	6.95406e-78	-1.25105	3.49391e-11	6.10371e-22
ENSG00000101997	-1.15601	4.53019e-23	0.808751	3.61574e-11	6.53678e-22
ENSG00000112210	0.773844	8.77588e-12	-0.775606	3.53297e-11	6.62602e-22
ENSG00000076555	-1.89639	2.05794e-82	0.703113	3.67805e-11	6.76404e-22
ENSG00000173905	-0.943703	5.13363e-36	0.523422	3.68513e-11	6.79011e-22
ENSG00000187244	-2.2457	2.80077e-41	1.15917	3.69997e-11	6.8449e-22
ENSG00000279118	-1.79321	3.79639e-11	3.93734	1.5861e-52	7.20628e-22
ENSG00000185246	0.951569	3.91601e-19	-0.730323	3.88579e-11	7.54967e-22
ENSG00000140853	0.625593	3.88895e-11	-0.897419	1.76891e-20	7.56196e-22
ENSG00000185168	1.95864	4.58919e-37	-1.03045	3.90171e-11	7.61167e-22
ENSG00000145391	1.24164	3.98205e-68	-0.492047	4.04146e-11	8.16671e-22
ENSG00000120925	-1.19787	2.73666e-22	0.860684	4.04424e-11	8.17794e-22
ENSG00000165861	0.780723	2.74032e-14	-0.703799	4.17316e-11	8.70763e-22
ENSG00000214413	-1.31196	1.62517e-34	0.751785	4.23458e-11	8.96584e-22
ENSG00000162521	-0.588956	4.81615e-18	0.46564	4.29849e-11	9.23853e-22
ENSG00000125375	-0.990035	8.66651e-14	0.913768	4.43146e-11	9.81895e-22
ENSG00000119938	1.29274	1.53546e-35	-0.709016	4.74178e-11	1.12422e-21
ENSG00000112715	1.02444	2.44882e-35	-0.566954	4.77902e-11	1.14195e-21
ENSG00000143624	-1.01764	1.18393e-24	0.680552	4.79409e-11	1.14916e-21
ENSG00000168569	-1.59318	1.66405e-19	1.21622	4.85505e-11	1.17858e-21
ENSG00000168291	-2.60429	3.11127e-107	0.827866	5.19628e-11	1.35007e-21
ENSG00000025772	-1.37835	8.69852e-53	0.624378	5.42294e-11	1.47041e-21
ENSG00000232310	3.91614	2.62673e-22	-2.47421	5.46645e-11	1.4941e-21
ENSG00000172046	-1.002	2.57156e-20	0.740071	5.47012e-11	1.49611e-21
ENSG00000136636	-1.45403	6.93753e-73	0.564172	5.57783e-11	1.55561e-21
ENSG00000213015	1.69887	4.52827e-11	-1.82324	3.4863e-11	1.63297e-21
ENSG00000078081	0.977642	5.74174e-11	-1.14308	2.1709e-13	1.6484e-21
ENSG00000274879	3.75355	1.65394e-14	-3.29708	6.06443e-11	1.83887e-21
ENSG00000149357	1.01639	2.22434e-19	-0.766026	6.1922e-11	1.91716e-21
ENSG00000148700	-0.630159	6.33948e-11	1.02544	1.89854e-26	2.00945e-21
ENSG00000166997	-0.83143	3.78192e-16	0.696931	6.42012e-11	2.0609e-21
ENSG00000099338	-2.03353	5.56035e-14	1.8521	6.42012e-11	2.0609e-21
ENSG00000271254	-1.22447	8.93706e-39	0.655889	6.52706e-11	2.13012e-21
ENSG00000170421	-0.76449	7.06062e-11	1.24525	2.12726e-26	2.49262e-21
ENSG00000120656	-0.679787	7.07879e-11	1.41907	2.19676e-43	2.50546e-21
ENSG00000059588	-1.20089	6.10703e-30	0.723599	7.20616e-11	2.59643e-21
ENSG00000251257	1.96381	6.08956e-61	-0.796893	7.94354e-11	3.15499e-21
ENSG00000167123	-1.01465	8.95304e-18	0.797176	8.1227e-11	3.29891e-21
ENSG00000008382	-1.98374	1.35613e-29	1.20835	8.9201e-11	3.97841e-21
ENSG00000003096	-1.23155	2.81235e-39	0.638555	1.06613e-10	5.68319e-21
ENSG00000138061	-0.783712	1.06776e-10	1.7796	5.56776e-50	5.70057e-21
ENSG00000117280	1.29584	1.81021e-55	-0.556573	1.09702e-10	6.01723e-21
ENSG00000105639	-2.51038	1.37404e-50	1.17762	1.13025e-10	6.3873e-21
ENSG00000183735	1.25374	2.8702e-35	-0.680555	1.18331e-10	7.00108e-21
ENSG00000138646	-1.26264	2.90989e-39	0.664403	1.21408e-10	7.36993e-21
ENSG00000249884	2.75254	2.05318e-26	-1.66988	1.29817e-10	8.42628e-21
ENSG00000279528	-1.18655	1.31042e-10	1.29633	1.10507e-11	8.64712e-21
ENSG00000172086	-0.961269	1.33231e-10	1.078	2.04336e-12	8.87728e-21
ENSG00000058673	0.699172	2.79931e-16	-0.568908	1.33758e-10	8.9456e-21
ENSG00000271447	-2.46272	7.77227e-26	1.61631	1.38202e-10	9.54983e-21
ENSG00000158169	0.62198	1.38509e-10	-0.723616	3.98762e-13	9.59243e-21
ENSG00000234129	1.10201	1.41169e-10	-1.46715	2.97287e-16	9.96434e-21
ENSG00000198113	0.850045	8.98857e-12	-0.824558	1.42284e-10	1.01628e-20
ENSG00000172500	-2.29213	6.46504e-77	0.846925	1.47371e-10	1.08592e-20
ENSG00000109586	-1.78593	2.72088e-27	1.1296	1.48091e-10	1.09655e-20
ENSG00000172888	0.578697	1.49992e-10	-0.633087	1.17335e-11	1.13176e-20
ENSG00000049759	1.59402	3.43485e-87	-0.536465	1.52625e-10	1.16472e-20
ENSG00000118873	-0.629169	1.55552e-10	0.99016	8.12563e-24	1.20981e-20
ENSG00000186532	0.618188	1.70153e-10	-0.717015	6.33005e-13	1.44762e-20
ENSG00000061936	0.851299	1.69574e-14	-0.73327	1.83687e-10	1.68704e-20
ENSG00000148187	0.497443	1.86434e-10	-0.584472	3.32946e-13	1.73788e-20
ENSG00000080815	1.87038	6.28204e-99	-0.588442	1.98891e-10	1.97788e-20
ENSG00000206562	0.560372	1.33479e-11	-0.546323	2.01407e-10	2.03714e-20
ENSG00000099910	-1.16082	1.05467e-27	0.716043	2.02187e-10	2.04397e-20
ENSG00000149476	-1.26608	6.76317e-22	0.878488	2.06144e-10	2.12476e-20
ENSG00000102384	-1.69379	3.20724e-76	0.632416	2.06625e-10	2.1347e-20
ENSG00000102226	-1.10778	1.30981e-21	0.767877	2.1192e-10	2.24551e-20
ENSG00000087338	-0.928631	2.79064e-11	0.913803	2.11337e-10	2.2721e-20
ENSG00000113407	1.01929	9.15802e-56	-0.432243	2.13362e-10	2.27616e-20
ENSG00000138375	0.605228	2.0737e-10	-0.639685	8.31785e-11	2.49604e-20
ENSG00000156802	-1.08919	1.35435e-36	0.57521	2.26897e-10	2.57412e-20
ENSG00000166833	0.925645	2.08958e-13	-0.827582	2.41271e-10	2.91058e-20
ENSG00000249773	-2.29047	3.18006e-13	2.07254	2.41271e-10	2.91058e-20
ENSG00000225190	2.77603	4.53117e-151	-0.696303	2.42048e-10	2.92937e-20
ENSG00000123933	-0.861825	5.20288e-13	0.783085	2.44912e-10	2.99911e-20
ENSG00000149591	0.797456	2.53674e-10	-2.26283	1.56293e-61	3.21753e-20
ENSG00000160223	1.10243	2.25841e-10	-1.17291	1.1689e-10	3.23337e-20
ENSG00000141401	-0.652906	2.61889e-10	0.71459	1.41193e-11	3.43925e-20
ENSG00000121931	0.811207	1.39611e-14	-0.691648	2.64197e-10	3.49001e-20
ENSG00000013561	0.547697	8.84058e-11	-0.553098	2.49477e-10	3.50273e-20
ENSG00000198589	-0.898889	1.659e-21	0.622845	2.77702e-10	3.85592e-20
ENSG00000170454	5.77944	1.30572e-42	-1.9678	2.7786e-10	3.86031e-20
ENSG00000137822	0.733998	3.07884e-15	-0.608656	2.90921e-10	4.23175e-20
ENSG00000071282	-1.16842	9.98777e-20	0.854224	3.24881e-10	5.27739e-20
ENSG00000186501	0.553254	3.35972e-10	-0.829768	4.9542e-20	5.64386e-20
ENSG00000196177	-1.94355	1.03287e-65	0.774108	3.51387e-10	6.17366e-20
ENSG00000060982	4.65592	4.6185e-21	-2.92729	3.61763e-10	6.54361e-20
ENSG00000149428	-0.632801	3.71423e-10	0.939602	1.97982e-20	6.89774e-20
ENSG00000164695	1.47179	2.07084e-32	-0.809367	3.78837e-10	7.17588e-20
ENSG00000132646	-0.75995	3.169e-22	0.513229	3.83391e-10	7.34942e-20
ENSG00000167920	1.57424	1.01491e-64	-0.603242	3.97276e-10	7.89143e-20
ENSG00000165699	1.13641	1.03733e-38	-0.571993	3.98505e-10	7.9403e-20
ENSG00000114982	0.48471	4.00158e-10	-0.615423	6.77342e-15	8.00633e-20
ENSG00000249252	2.68682	8.98909e-17	-2.07173	4.0173e-10	8.06935e-20
ENSG00000185860	4.64607	1.99057e-22	-2.73902	4.07058e-10	8.28481e-20
ENSG00000214856	-2.3119	4.12297e-10	3.7665	2.59315e-25	8.49945e-20
ENSG00000132471	1.50706	6.3366e-34	-0.810879	4.24852e-10	9.02497e-20
ENSG00000141699	1.59574	6.62947e-98	-0.496112	4.28357e-10	9.17447e-20
ENSG00000173599	-2.60581	5.47722e-111	0.784184	4.34965e-10	9.45974e-20
ENSG00000137414	-1.03155	4.43632e-13	0.921319	4.35774e-10	9.49494e-20
ENSG00000113231	-2.4877	3.65548e-71	0.961561	4.38676e-10	9.62184e-20
ENSG00000127870	0.869949	1.12955e-14	-0.730274	4.39323e-10	9.65023e-20
ENSG00000174125	2.8432	2.82619e-82	-0.902981	4.40324e-10	9.69426e-20
ENSG00000016391	-0.68574	3.76164e-10	0.713995	2.86677e-10	1.11842e-19
ENSG00000106105	0.994366	9.17992e-28	-0.592447	4.76268e-10	1.13416e-19
ENSG00000180917	1.11134	1.28038e-25	-0.690176	4.8947e-10	1.1979e-19
ENSG00000174080	-2.41759	5.47313e-76	0.885297	5.10943e-10	1.30532e-19
ENSG00000007202	-0.502905	5.11994e-10	1.20195	2.22953e-51	1.31069e-19
ENSG00000243335	0.748495	2.19406e-15	-0.61136	5.15391e-10	1.32814e-19
ENSG00000163161	-1.20994	6.02943e-42	0.584513	5.20125e-10	1.35265e-19
ENSG00000105281	1.08428	8.45654e-25	-0.682532	5.6337e-10	1.58693e-19
ENSG00000259546	0.854985	5.74781e-10	-0.97876	1.79092e-11	1.65347e-19
ENSG00000136631	-0.581962	5.62679e-10	0.620517	1.31128e-10	1.66901e-19
ENSG00000105875	-0.810196	2.24195e-16	0.63948	5.8061e-10	1.68554e-19
ENSG00000112658	0.961198	2.58483e-13	-0.842566	5.90439e-10	1.74309e-19
ENSG00000163597	2.44123	5.75928e-278	-0.439894	5.95978e-10	1.77595e-19
ENSG00000162174	-1.53462	4.4394e-62	0.616546	6.14911e-10	1.89058e-19
ENSG00000178172	3.42156	1.76275e-45	-1.39801	6.35582e-10	2.01982e-19
ENSG00000267001	1.49589	5.96844e-16	-1.1954	6.43379e-10	2.06968e-19
ENSG00000186666	0.870866	7.1983e-17	-0.675195	6.46397e-10	2.08914e-19
ENSG00000253227	3.6273	2.23105e-24	-2.10129	6.53349e-10	2.13432e-19
ENSG00000150768	-0.443476	6.76905e-10	0.623037	8.81587e-18	2.291e-19
ENSG00000125633	0.963981	1.54027e-46	-0.435993	6.79805e-10	2.31067e-19
ENSG00000089157	-0.763199	1.20171e-16	0.59009	6.86178e-10	2.3542e-19
ENSG00000103356	0.639025	6.87799e-10	-0.811087	1.60966e-14	2.36533e-19
ENSG00000142798	-1.63763	2.31586e-23	1.05918	7.07534e-10	2.50302e-19
ENSG00000188338	-0.930963	7.21077e-10	1.15017	8.61098e-14	2.59976e-19
ENSG00000268516	-1.27471	7.37061e-10	1.38852	8.37201e-11	2.75134e-19
ENSG00000167657	1.93348	3.37138e-56	-0.790068	7.53158e-10	2.83623e-19
ENSG00000203995	-0.642552	2.29902e-11	0.612795	7.56761e-10	2.86608e-19
ENSG00000151725	-1.34825	7.27843e-34	0.723162	8.07041e-10	3.25658e-19
ENSG00000206538	-0.825004	8.14546e-10	0.920423	2.06175e-11	3.31955e-19
ENSG00000180881	1.05054	2.65982e-12	-0.968031	8.5122e-10	3.62291e-19
ENSG00000162645	1.77719	3.0533e-41	-0.836329	9.9495e-10	4.94963e-19
ENSG00000128928	-0.76925	2.0126e-15	0.618469	1.00632e-09	5.0634e-19
ENSG00000108528	-1.05371	1.43435e-21	0.706303	1.04864e-09	5.49825e-19
ENSG00000135069	1.24994	1.57011e-36	-0.633051	1.09786e-09	6.02648e-19
ENSG00000073578	-0.712182	3.88112e-15	0.573115	1.11376e-09	6.20234e-19
ENSG00000213859	0.701659	1.11431e-09	-0.833054	2.52225e-12	6.20845e-19
ENSG00000143390	-1.66017	1.00647e-99	0.508687	1.14142e-09	6.51416e-19
ENSG00000196422	0.737416	1.13355e-09	-0.793621	1.92322e-10	6.60967e-19
ENSG00000171631	-0.859732	4.81615e-18	0.634475	1.15261e-09	6.64253e-19
ENSG00000163703	-0.862982	1.15282e-09	1.49571	2.37241e-26	6.64494e-19
ENSG00000204920	1.194	4.91356e-26	-0.718636	1.22024e-09	7.44489e-19
ENSG00000156345	0.871713	4.87046e-12	-0.801495	1.23326e-09	7.60472e-19
ENSG00000113649	0.647091	9.95924e-12	-0.596888	1.23657e-09	7.64597e-19
ENSG00000182185	0.744998	1.2576e-09	-1.02972	1.17902e-15	7.90774e-19
ENSG00000129691	-1.36594	1.50164e-48	0.606339	1.25863e-09	7.92073e-19
ENSG00000118894	-0.997932	2.63079e-17	0.754574	1.26848e-09	8.04518e-19
ENSG00000006282	-2.03606	3.04752e-85	0.693729	1.27085e-09	8.07534e-19
ENSG00000170899	-1.59101	1.54063e-18	1.17027	1.27333e-09	8.10682e-19
ENSG00000179091	-0.722113	1.22893e-11	0.667856	1.33586e-09	8.92336e-19
ENSG00000169221	-1.0944	9.60804e-28	0.642003	1.33763e-09	8.94631e-19
ENSG00000105953	-1.33984	2.02405e-33	0.707877	1.34211e-09	9.00629e-19
ENSG00000114529	1.64048	3.03497e-44	-0.744593	1.34211e-09	9.00629e-19
ENSG00000164054	1.58563	4.10822e-32	-0.853687	1.34284e-09	9.01605e-19
ENSG00000236753	2.30122	1.63359e-111	-0.632896	1.34598e-09	9.05825e-19
ENSG00000149809	-2.10119	1.91504e-44	0.995283	1.35398e-09	9.16635e-19
ENSG00000188917	-1.17337	1.35311e-29	0.666759	1.47571e-09	1.08886e-18
ENSG00000070785	-0.54087	7.60609e-10	0.55069	1.32084e-09	1.16157e-18
ENSG00000005961	-3.13267	3.15904e-58	1.31547	1.57801e-09	1.24506e-18
ENSG00000197969	-0.968442	8.12157e-14	0.812652	1.58068e-09	1.24928e-18
ENSG00000185917	0.56214	1.45719e-09	-0.597788	6.67103e-10	1.28421e-18
ENSG00000126368	0.975191	1.63805e-09	-1.40599	8.93051e-18	1.3416e-18
ENSG00000078747	1.05916	4.25293e-51	-0.446901	1.64503e-09	1.35307e-18
ENSG00000142910	1.88901	4.81206e-38	-0.920488	1.65637e-09	1.37178e-18
ENSG00000138031	-0.626475	7.31469e-11	0.600389	1.65617e-09	1.37413e-18
ENSG00000135211	-1.63826	1.02317e-44	0.769861	1.73332e-09	1.50221e-18
ENSG00000103316	1.89129	5.34264e-17	-1.4092	1.74198e-09	1.51724e-18
ENSG00000247498	-3.47393	5.20419e-47	1.60102	1.76575e-09	1.55893e-18
ENSG00000091483	-0.883956	1.77475e-19	0.615849	1.78418e-09	1.59164e-18
ENSG00000100664	0.695229	3.77332e-21	-0.462185	1.85522e-09	1.72092e-18
ENSG00000102871	1.20461	1.03584e-23	-0.753303	1.88875e-09	1.78369e-18
ENSG00000104921	4.22605	9.14666e-22	-2.41767	1.89189e-09	1.78962e-18
ENSG00000114993	-1.71759	4.7125e-44	0.800274	1.92961e-09	1.86169e-18
ENSG00000230189	1.36969	2.16275e-11	-1.29831	1.93368e-09	1.86979e-18
ENSG00000144560	0.661123	4.76613e-16	-0.510117	1.97156e-09	1.94352e-18
ENSG00000169189	0.746133	7.82837e-11	-0.713268	1.97667e-09	1.95669e-18
ENSG00000105655	-1.14193	5.8834e-21	0.76449	2.0217e-09	2.04363e-18
ENSG00000119242	-0.889343	2.29652e-10	0.874995	2.0372e-09	2.10147e-18
ENSG00000198917	-0.613813	2.18399e-10	0.598991	2.04024e-09	2.10514e-18
ENSG00000273329	0.9305	2.07486e-09	-1.12742	3.97753e-12	2.15253e-18
ENSG00000255717	2.07484	6.54636e-163	-0.48189	2.08632e-09	2.17637e-18
ENSG00000109111	-0.577626	2.12805e-09	0.838328	5.89765e-18	2.2643e-18
ENSG00000050393	0.601487	5.47857e-10	-0.602513	2.06605e-09	2.28435e-18
ENSG00000249115	-1.43939	1.34246e-47	0.640656	2.15331e-09	2.31837e-18
ENSG00000067798	5.93907	1.23823e-76	-1.28507	2.15697e-09	2.32626e-18
ENSG00000105339	-0.608094	1.46045e-09	0.627855	1.75138e-09	2.60013e-18
ENSG00000100266	0.923874	1.37864e-31	-0.495271	2.31933e-09	2.68965e-18
ENSG00000232352	-3.6788	4.64447e-16	2.85639	2.38074e-09	2.83395e-18
ENSG00000260896	0.795956	2.41128e-09	-1.20462	3.47735e-18	2.90714e-18
ENSG00000163126	-1.63147	1.15829e-33	0.877526	2.57122e-09	3.30558e-18
ENSG00000139178	-0.858143	2.70614e-09	1.19981	1.72167e-16	3.6616e-18
ENSG00000138175	-1.29112	1.06864e-36	0.64627	2.8423e-09	4.03932e-18
ENSG00000136826	2.73981	3.8359e-95	-0.799039	2.87811e-09	4.14176e-18
ENSG00000116815	1.226	3.40415e-48	-0.52235	3.18213e-09	5.06299e-18
ENSG00000103067	-0.973478	1.55862e-16	0.730099	3.22793e-09	5.20977e-18
ENSG00000174804	-2.0179	4.26683e-42	0.953637	3.24829e-09	5.27569e-18
ENSG00000150938	-0.853205	1.73667e-20	0.56905	3.28769e-09	5.40446e-18
ENSG00000131375	-0.842722	1.41618e-20	0.564186	3.33283e-09	5.55388e-18
ENSG00000153923	5.05597	4.18689e-26	-2.55359	3.35345e-09	5.62281e-18
ENSG00000009830	-1.48824	1.24169e-47	0.651981	3.36723e-09	5.66912e-18
ENSG00000196655	-0.615715	3.3741e-09	0.892147	1.83792e-17	5.69229e-18
ENSG00000077232	-0.554263	3.45996e-09	0.844903	3.0272e-19	5.98565e-18
ENSG00000258602	4.00564	3.15792e-48	-1.32235	3.51498e-09	6.17754e-18
ENSG00000139641	-1.02678	1.50564e-24	0.621758	3.61298e-09	6.5268e-18
ENSG00000133318	-0.468632	3.62391e-09	0.665162	9.94643e-17	6.56637e-18
ENSG00000131591	0.953833	2.09293e-12	-0.830854	3.72584e-09	6.94093e-18
ENSG00000188690	-0.858516	3.26917e-18	0.612093	3.84472e-09	7.39093e-18
ENSG00000096654	0.930091	4.44658e-15	-0.732417	3.88742e-09	7.55603e-18
ENSG00000175556	2.10608	3.71224e-65	-0.761488	3.9276e-09	7.713e-18
ENSG00000094804	-0.595098	2.84855e-19	0.409501	3.93952e-09	7.7599e-18
ENSG00000283013	2.36925	9.36e-19	-1.6028	4.37186e-09	9.55657e-18
ENSG00000124253	-3.32184	3.52914e-27	1.981	4.40063e-09	9.68279e-18
ENSG00000164674	2.33713	3.42344e-67	-0.801753	4.52996e-09	1.02603e-17
ENSG00000073331	0.92469	1.20197e-17	-0.664075	4.55643e-09	1.03805e-17
ENSG00000261490	2.52655	1.65823e-36	-1.15064	4.64316e-09	1.07795e-17
ENSG00000110013	0.513435	4.77985e-09	-0.753459	3.47212e-17	1.14235e-17
ENSG00000131116	1.15853	4.37452e-09	-1.21619	2.48415e-09	1.26537e-17
ENSG00000179820	0.743226	4.29644e-09	-0.775176	2.62411e-09	1.26727e-17
ENSG00000244733	-2.0231	5.0358e-09	2.762	1.93347e-15	1.26797e-17
ENSG00000006740	-1.04977	2.44808e-19	0.722991	5.10173e-09	1.30138e-17
ENSG00000166912	-1.05708	7.63536e-19	0.73712	5.22934e-09	1.3673e-17
ENSG00000236358	1.55486	3.90018e-12	-1.37347	5.41439e-09	1.46578e-17
ENSG00000064607	0.434341	5.56622e-09	-0.682585	7.97554e-20	1.54914e-17
ENSG00000147894	1.11925	1.43064e-16	-0.82567	5.56924e-09	1.55082e-17
ENSG00000169359	-0.583411	4.40331e-11	0.538264	5.63665e-09	1.58869e-17
ENSG00000176871	0.5112	8.49129e-11	-0.475745	5.76361e-09	1.66132e-17
ENSG00000178035	-0.730834	8.20483e-19	0.502695	5.78099e-09	1.67099e-17
ENSG00000197694	-1.06754	8.0247e-27	0.60886	5.79864e-09	1.68121e-17
ENSG00000247199	1.39476	5.37912e-15	-1.08706	6.06029e-09	1.83636e-17
ENSG00000236810	-1.3339	1.45786e-11	1.20413	6.29771e-09	1.98307e-17
ENSG00000260953	3.64176	2.89039e-11	-3.29387	6.29771e-09	1.9831e-17
ENSG00000188811	-1.38651	1.77972e-21	0.896025	6.40188e-09	2.04921e-17
ENSG00000163932	-0.660472	3.78841e-10	0.634774	6.46478e-09	2.09685e-17
ENSG00000167889	0.853732	1.93538e-16	-0.631267	6.48831e-09	2.10491e-17
ENSG00000075415	-0.616385	4.1785e-09	0.631064	5.03785e-09	2.14199e-17
ENSG00000122035	-0.786231	6.6522e-09	1.06537	8.7088e-15	2.21259e-17
ENSG00000140941	1.91458	5.12525e-157	-0.437914	6.75318e-09	2.28028e-17
ENSG00000132793	0.920765	4.30025e-16	-0.687466	6.8309e-09	2.33306e-17
ENSG00000103051	-0.645806	6.72487e-09	0.687438	1.92961e-09	2.44736e-17
ENSG00000203386	3.77491	2.84424e-15	-2.78445	6.9982e-09	2.44874e-17
ENSG00000130821	-0.523301	7.03615e-09	0.783194	6.89581e-18	2.47537e-17
ENSG00000175634	-1.49831	1.13375e-27	0.839636	7.1191e-09	2.53408e-17
ENSG00000101306	2.02445	1.31854e-16	-1.46086	7.22629e-09	2.61097e-17
ENSG00000139211	2.37127	2.93699e-161	-0.511291	7.44579e-09	2.77199e-17
ENSG00000049860	1.14809	1.94374e-29	-0.617732	8.02181e-09	3.21747e-17
ENSG00000163328	-2.09337	1.78837e-32	1.11259	8.05882e-09	3.24723e-17
ENSG00000115942	-0.450195	7.65972e-09	0.480098	2.51743e-09	3.25044e-17
ENSG00000145476	-1.77281	1.94738e-19	1.22157	8.11628e-09	3.2937e-17
ENSG00000148824	0.849022	8.33868e-09	-1.01934	4.159e-11	3.47677e-17
ENSG00000235823	0.816991	8.51398e-09	-2.01977	5.90129e-45	3.62439e-17
ENSG00000104774	-0.603757	8.66658e-09	0.743143	3.63337e-12	3.75548e-17
ENSG00000169247	3.22307	2.94539e-136	-0.694732	9.02904e-09	4.07618e-17
ENSG00000248643	-1.12209	6.26927e-11	1.03222	9.13244e-09	4.17027e-17
ENSG00000153774	0.844207	9.45635e-17	-0.610789	9.26235e-09	4.28956e-17
ENSG00000179943	1.04437	6.39921e-09	-1.08062	6.82902e-09	4.37927e-17
ENSG00000138131	-3.0025	1.11872e-27	1.72673	9.37911e-09	4.39839e-17
ENSG00000242802	1.65229	3.57342e-30	-0.8726	9.47259e-09	4.4865e-17
ENSG00000144659	0.557735	5.05555e-12	-0.484703	9.49569e-09	4.5084e-17
ENSG00000239521	-1.52765	2.35051e-54	0.610615	9.66664e-09	4.6722e-17
ENSG00000137221	1.42353	1.35253e-31	-0.732746	9.82541e-09	4.82693e-17
ENSG00000126458	-1.08633	1.43478e-16	0.79549	1.00921e-08	5.0925e-17
ENSG00000176454	-0.744359	1.01579e-08	1.21197	1.08059e-20	5.15916e-17
ENSG00000178188	1.00779	3.92513e-32	-0.514549	1.02019e-08	5.20393e-17
ENSG00000166411	-1.04471	3.05662e-28	0.573008	1.0231e-08	5.23368e-17
ENSG00000115540	-1.06444	1.01567e-11	0.932448	1.05425e-08	5.55724e-17
ENSG00000119326	-1.04321	7.60173e-24	0.624847	1.06462e-08	5.66706e-17
ENSG00000279821	1.51814	1.66428e-19	-0.998826	1.13407e-08	6.43061e-17
ENSG00000225210	0.961291	2.23234e-18	-0.65859	1.14302e-08	6.53253e-17
ENSG00000146021	-1.55465	1.16905e-08	1.88119	1.31485e-11	6.83346e-17
ENSG00000006327	0.614872	1.81888e-11	-0.541613	1.18007e-08	6.96279e-17
ENSG00000168101	-0.925485	1.1818e-08	1.12902	8.79911e-12	6.98329e-17
ENSG00000266957	-2.24203	1.18572e-08	2.82091	1.39405e-12	7.0297e-17
ENSG00000167964	-2.48684	3.71968e-36	1.24317	1.19723e-08	7.16678e-17
ENSG00000116237	-0.796692	1.14096e-27	0.439369	1.22837e-08	7.54444e-17
ENSG00000107020	-0.950679	1.01371e-17	0.671908	1.22901e-08	7.55238e-17
ENSG00000244607	2.51119	1.55046e-25	-1.37104	1.22901e-08	7.55238e-17
ENSG00000175899	-3.24898	3.07875e-261	0.580421	1.23957e-08	7.68262e-17
ENSG00000143353	0.858032	1.27758e-08	-1.05436	2.00788e-11	8.16104e-17
ENSG00000175592	2.81512	9.67215e-86	-0.86005	1.27786e-08	8.16457e-17
ENSG00000179361	1.51964	7.34374e-35	-0.734782	1.2898e-08	8.31795e-17
ENSG00000217801	1.27918	3.53984e-15	-0.966358	1.30946e-08	8.57342e-17
ENSG00000232063	-2.59747	5.20339e-17	1.88577	1.35155e-08	9.13346e-17
ENSG00000268439	1.96398	2.20341e-29	-1.0038	1.38153e-08	9.54313e-17
ENSG00000067248	-0.586239	1.39041e-08	0.948508	4.6977e-20	9.66618e-17
ENSG00000105289	-1.49831	1.40751e-08	1.83815	8.82279e-12	9.90545e-17
ENSG00000136231	-0.458883	1.44115e-08	0.548482	3.24985e-11	1.03846e-16
ENSG00000170776	0.633169	7.03724e-14	-0.499329	1.44754e-08	1.04768e-16
ENSG00000239900	-0.742173	3.84676e-15	0.558915	1.49457e-08	1.11687e-16
ENSG00000164494	-0.695978	3.16988e-14	0.544406	1.61509e-08	1.30425e-16
ENSG00000125967	-0.565628	1.44902e-08	0.592194	8.95115e-09	1.45044e-16
ENSG00000133398	1.59999	4.79192e-93	-0.464969	1.7439e-08	1.5206e-16
ENSG00000171497	1.09814	2.54158e-38	-0.504201	1.75643e-08	1.54253e-16
ENSG00000106608	1.62192	7.20305e-16	-1.18281	1.76143e-08	1.55132e-16
ENSG00000139971	-1.00671	1.30328e-11	0.884541	1.8344e-08	1.68252e-16
ENSG00000141741	0.782881	1.8557e-08	-0.892071	4.25391e-10	1.72272e-16
ENSG00000164904	-1.4936	5.05602e-57	0.565513	1.85889e-08	1.72774e-16
ENSG00000172915	-1.57401	5.53867e-37	0.755553	1.85889e-08	1.72774e-16
ENSG00000120833	0.71094	6.34478e-09	-0.720277	1.75737e-08	1.74546e-16
ENSG00000213020	1.34922	4.5769e-40	-0.599092	1.87912e-08	1.76555e-16
ENSG00000187240	-0.965145	1.46946e-12	0.802665	1.93113e-08	1.86463e-16
ENSG00000180998	-3.16634	8.65859e-45	1.41661	1.98344e-08	1.96702e-16
ENSG00000103148	0.865083	1.64562e-08	-0.900978	1.1888e-08	2.06067e-16
ENSG00000198074	3.43809	1.12201e-31	-1.55466	2.08853e-08	2.18098e-16
ENSG00000152256	1.40166	1.16828e-63	-0.488016	2.11602e-08	2.23877e-16
ENSG00000168066	0.849497	2.6851e-13	-0.677752	2.1492e-08	2.30953e-16
ENSG00000196569	1.52568	2.16756e-08	-1.85457	2.54162e-10	2.34948e-16
ENSG00000165807	-1.81661	2.87702e-16	1.33835	2.26204e-08	2.55842e-16
ENSG00000120049	1.51995	8.64712e-18	-1.03253	2.30544e-08	2.65753e-16
ENSG00000105851	3.20298	7.84902e-09	-3.20742	2.23452e-08	2.80457e-16
ENSG00000101109	0.568221	2.65482e-14	-0.435925	2.37735e-08	2.82589e-16
ENSG00000198825	-1.26717	7.02755e-40	0.582911	2.41152e-08	2.90771e-16
ENSG00000156232	0.75959	5.62326e-12	-0.64561	2.44087e-08	2.97893e-16
ENSG00000282849	2.73971	3.28272e-24	-1.47918	2.48234e-08	3.081e-16
ENSG00000240356	1.25351	4.09004e-23	-0.739125	2.51149e-08	3.15379e-16
ENSG00000179335	1.29033	3.28552e-28	-0.686262	2.55947e-08	3.27545e-16
ENSG00000167272	-0.640328	2.56737e-08	0.837908	7.48684e-13	3.2957e-16
ENSG00000167996	1.35217	3.56315e-45	-0.565171	2.56872e-08	3.29915e-16
ENSG00000141556	-1.9142	1.11766e-84	0.58864	2.61522e-08	3.41969e-16
ENSG00000214694	-1.17671	7.8076e-12	1.01002	2.61522e-08	3.41969e-16
ENSG00000124116	6.38943	8.12368e-76	-1.24953	2.64961e-08	3.51021e-16
ENSG00000196182	1.64547	9.21773e-65	-0.563292	2.67132e-08	3.56797e-16
ENSG00000117479	1.92732	5.27902e-62	-0.679898	2.69767e-08	3.63872e-16
ENSG00000261824	0.686431	2.75522e-08	-0.965524	2.99779e-14	3.79561e-16
ENSG00000204371	-0.7989	3.19495e-16	0.570516	2.7966e-08	3.9105e-16
ENSG00000181019	-1.36535	1.88628e-64	0.476217	2.87828e-08	4.14225e-16
ENSG00000160049	-0.43931	2.912e-08	0.511814	2.71015e-10	4.24023e-16
ENSG00000002549	-0.533607	1.23749e-10	0.478752	2.9429e-08	4.3304e-16
ENSG00000080546	-0.541051	2.98667e-08	1.3173	1.78864e-43	4.46009e-16
ENSG00000137033	4.69636	1.21849e-30	-1.88041	3.02123e-08	4.5639e-16
ENSG00000122218	-0.436434	3.05171e-08	0.898471	1.00245e-30	4.65647e-16
ENSG00000104412	-0.736567	3.05171e-08	0.853081	3.83694e-10	4.65721e-16
ENSG00000069702	-1.16357	9.89176e-22	0.712309	3.11754e-08	4.85952e-16
ENSG00000136682	0.515979	3.21091e-08	-0.730562	1.92458e-14	5.15496e-16
ENSG00000240990	-1.50242	2.53264e-29	0.802169	3.21374e-08	5.16406e-16
ENSG00000171608	-1.73839	2.93166e-26	0.967984	3.21443e-08	5.16627e-16
ENSG00000144228	0.655093	7.75294e-09	-0.660035	3.12707e-08	5.18983e-16
ENSG00000142875	-0.545758	1.63263e-09	0.519713	3.24089e-08	5.26502e-16
ENSG00000188522	0.796694	6.48598e-12	-0.667386	3.29601e-08	5.43183e-16
ENSG00000165055	-0.483097	3.3177e-08	0.627495	1.70179e-12	5.50356e-16
ENSG00000249645	3.89765	2.48547e-20	-2.145	3.40118e-08	5.78401e-16
ENSG00000114631	-0.688949	1.12004e-12	0.558107	3.44679e-08	5.94019e-16
ENSG00000257267	1.08208	1.91622e-40	-0.47282	3.4721e-08	6.02775e-16
ENSG00000023318	1.53005	5.45606e-100	-0.419678	3.49513e-08	6.10796e-16
ENSG00000107938	-0.7919	4.07637e-19	0.515645	3.51219e-08	6.16775e-16
ENSG00000139946	1.97518	3.49986e-08	-2.30511	3.62953e-09	6.19038e-16
ENSG00000166847	1.18236	4.64481e-47	-0.478587	3.54076e-08	6.2685e-16
ENSG00000069956	0.638542	9.90727e-14	-0.49383	3.55058e-08	6.3033e-16
ENSG00000235052	-2.50347	3.79771e-16	1.82075	3.58097e-08	6.41166e-16
ENSG00000282278	-1.40233	1.44894e-08	1.41895	3.28349e-08	6.44038e-16
ENSG00000228486	-2.53362	7.89219e-18	1.74963	3.61139e-08	6.52105e-16
ENSG00000151491	1.08273	1.17015e-40	-0.471776	3.61657e-08	6.53979e-16
ENSG00000178814	-1.15445	2.1981e-10	1.05139	3.65326e-08	6.67339e-16
ENSG00000054793	-1.65399	1.90036e-79	0.521988	3.75995e-08	7.06862e-16
ENSG00000086570	4.10695	3.15057e-16	-2.72021	3.78394e-08	7.1591e-16
ENSG00000171848	-0.590061	6.89695e-17	0.407204	3.91268e-08	7.65455e-16
ENSG00000253802	5.33869	3.6349e-33	-1.87925	3.91268e-08	7.65455e-16
ENSG00000266970	-1.43053	1.7936e-08	1.45845	3.53833e-08	7.8684e-16
ENSG00000169371	0.673895	1.141e-08	-0.67472	3.83519e-08	8.00527e-16
ENSG00000164307	0.963487	1.77109e-38	-0.430287	4.11051e-08	8.44815e-16
ENSG00000178773	-0.710035	1.01953e-15	0.513038	4.17178e-08	8.70189e-16
ENSG00000060642	-1.4488	3.57521e-18	0.977177	4.50816e-08	1.01617e-15
ENSG00000130816	-1.35725	6.10259e-45	0.560701	4.64261e-08	1.07769e-15
ENSG00000228638	1.17958	1.49175e-13	-0.917585	4.68025e-08	1.09524e-15
ENSG00000223485	1.66496	8.66546e-16	-1.17735	4.86136e-08	1.18164e-15
ENSG00000172939	2.19899	9.20285e-190	-0.432485	4.92382e-08	1.2122e-15
ENSG00000172831	-1.31726	3.77552e-37	0.606192	5.0775e-08	1.28905e-15
ENSG00000141012	-0.759285	5.12464e-08	1.41287	1.62641e-24	1.31309e-15
ENSG00000120437	-0.701958	3.73942e-09	0.671884	5.19651e-08	1.35718e-15
ENSG00000251323	3.17178	1.048e-25	-1.61215	5.29036e-08	1.3994e-15
ENSG00000145725	-0.594631	5.36488e-08	0.711183	1.8761e-10	1.43911e-15
ENSG00000081307	-1.3987	1.1068e-29	0.71623	5.36919e-08	1.44141e-15
ENSG00000132510	1.31721	1.9009e-17	-0.883486	5.37857e-08	1.44645e-15
ENSG00000257046	1.6167	1.07469e-11	-1.35304	5.41607e-08	1.46669e-15
ENSG00000188153	-0.982632	1.36979e-16	0.678071	5.55226e-08	1.54138e-15
ENSG00000165300	-1.16268	1.94012e-24	0.670778	5.55556e-08	1.54321e-15
ENSG00000131508	-0.83366	1.20155e-14	0.61479	5.60336e-08	1.56988e-15
ENSG00000109063	-1.81556	8.85026e-09	1.78684	5.67094e-08	1.64714e-15
ENSG00000256591	1.49173	3.60868e-17	-1.00481	5.78145e-08	1.67126e-15
ENSG00000263327	-2.60151	6.24168e-37	1.2508	5.78145e-08	1.67126e-15
ENSG00000143164	-0.555055	5.32434e-10	0.503998	5.78958e-08	1.6761e-15
ENSG00000169758	-1.96407	3.5059e-13	1.56216	5.79535e-08	1.67931e-15
ENSG00000175344	1.47187	6.28184e-17	-0.99882	5.87556e-08	1.72611e-15
ENSG00000068120	-0.868119	2.58091e-17	0.584727	5.9908e-08	1.79448e-15
ENSG00000169067	4.41732	6.30259e-51	-1.25968	6.20932e-08	1.92778e-15
ENSG00000187801	1.07684	4.63727e-12	-0.889858	6.27505e-08	1.96882e-15
ENSG00000140463	0.583934	9.98684e-11	-0.5116	6.35385e-08	2.01858e-15
ENSG00000114859	-0.691941	6.80762e-08	1.48618	3.89376e-32	2.31718e-15
ENSG00000076043	-0.513154	6.9761e-08	0.863337	1.14883e-19	2.4333e-15
ENSG00000186487	-4.16988	7.79089e-50	1.70423	7.05606e-08	2.4894e-15
ENSG00000182632	-1.25165	2.64465e-10	1.12767	7.07072e-08	2.49979e-15
ENSG00000156958	1.35072	6.03741e-34	-0.631721	7.25067e-08	2.62861e-15
ENSG00000151693	-0.482578	4.04019e-08	0.493026	6.1386e-08	2.70028e-15
ENSG00000232295	-1.87976	1.13658e-13	1.45033	7.53414e-08	2.83817e-15
ENSG00000196387	1.92083	3.92107e-49	-0.724926	7.69691e-08	2.96212e-15
ENSG00000259917	-2.1336	7.74601e-08	2.42412	2.77418e-09	3.00388e-15
ENSG00000266258	-1.88683	8.22212e-12	1.57998	7.81399e-08	3.05292e-15
ENSG00000167720	-2.04538	2.91554e-38	0.931589	7.89158e-08	3.11385e-15
ENSG00000090863	-0.50601	8.02328e-08	0.819649	3.91005e-18	3.21865e-15
ENSG00000112983	-1.33981	9.0859e-54	0.498683	8.51389e-08	3.62432e-15
ENSG00000154553	-0.751964	2.85063e-19	0.476214	8.64612e-08	3.73777e-15
ENSG00000164506	-0.755234	4.81623e-09	0.717031	8.64916e-08	3.752e-15
ENSG00000131459	-0.930517	4.57212e-16	0.64567	8.70563e-08	3.7894e-15
ENSG00000256879	-2.69455	2.44115e-23	1.59551	8.81769e-08	3.88758e-15
ENSG00000035862	-1.26038	1.33105e-48	0.490239	8.85029e-08	3.91638e-15
ENSG00000144460	1.02453	9.05333e-08	-1.26224	5.64784e-10	4.0983e-15
ENSG00000109790	0.742868	5.66598e-17	-0.498473	9.20688e-08	4.23833e-15
ENSG00000119777	-0.870199	2.87845e-12	0.694951	9.28258e-08	4.30831e-15
ENSG00000258824	-3.03941	1.8562e-38	1.3971	9.39802e-08	4.41614e-15
ENSG00000132518	-2.85473	2.90137e-24	1.65848	9.53875e-08	4.54938e-15
ENSG00000154889	0.653581	1.45833e-12	-0.517485	9.83693e-08	4.83826e-15
ENSG00000072778	-1.08819	7.13723e-34	0.507555	9.88895e-08	4.88956e-15
ENSG00000153443	1.25925	8.74094e-15	-0.906464	9.88895e-08	4.88956e-15
ENSG00000132591	-0.529549	5.64668e-08	0.540852	8.21865e-08	4.97156e-15
ENSG00000159556	1.04777	8.18085e-11	-0.903267	1.00696e-07	5.06983e-15
ENSG00000100412	-1.23696	1.07137e-35	0.561213	1.02887e-07	5.29282e-15
ENSG00000248131	1.16802	2.0971e-23	-0.656441	1.0295e-07	5.29931e-15
ENSG00000172113	0.837149	1.34809e-22	-0.480594	1.04043e-07	5.41246e-15
ENSG00000224596	2.45201	6.67256e-30	-1.15501	1.04668e-07	5.47767e-15
ENSG00000006459	0.826016	1.36619e-13	-0.621205	1.09693e-07	6.01629e-15
ENSG00000124523	-0.894841	1.61639e-14	0.66248	1.12294e-07	6.30494e-15
ENSG00000197594	-0.841581	1.19735e-10	0.732099	1.14364e-07	6.53959e-15
ENSG00000176953	-1.24378	2.23159e-33	0.584078	1.15097e-07	6.6237e-15
ENSG00000163406	2.35579	1.62272e-26	-1.19275	1.16093e-07	6.73878e-15
ENSG00000178852	1.1291	9.87858e-09	-1.10068	1.16166e-07	6.79608e-15
ENSG00000133704	0.552716	1.19965e-07	-0.77028	3.4152e-13	7.19583e-15
ENSG00000165029	-0.741424	7.55717e-10	0.663426	1.209e-07	7.30864e-15
ENSG00000112685	0.570192	2.0738e-15	-0.39987	1.22728e-07	7.53113e-15
ENSG00000142623	2.22357	4.1461e-12	-1.76789	1.22728e-07	7.53113e-15
ENSG00000105550	2.75286	1.1334e-07	-2.98467	4.92079e-08	7.6337e-15
ENSG00000143486	-0.42716	1.25218e-07	0.493881	2.68152e-09	7.84339e-15
ENSG00000050628	-0.920114	4.04396e-14	0.677424	1.34712e-07	9.07363e-15
ENSG00000115825	-2.12601	4.64272e-181	0.420822	1.35249e-07	9.1462e-15
ENSG00000137642	-1.45839	1.74931e-49	0.560172	1.38409e-07	9.57848e-15
ENSG00000258457	-2.63451	1.63561e-16	1.81465	1.3866e-07	9.61328e-15
ENSG00000124194	3.99362	2.06254e-14	-2.77017	1.40021e-07	9.80288e-15
ENSG00000133805	0.720963	1.14881e-10	-0.620358	1.41333e-07	9.98751e-15
ENSG00000155090	0.902608	4.18037e-16	-0.613487	1.41451e-07	1.00042e-14
ENSG00000179532	-0.666726	1.42802e-07	2.17357	3.16314e-71	1.01962e-14
ENSG00000250208	-1.89081	5.15987e-59	0.67701	1.43681e-07	1.03221e-14
ENSG00000108828	1.3412	4.49025e-37	-0.587302	1.50124e-07	1.12686e-14
ENSG00000159210	-0.463781	1.50185e-07	0.695146	5.12522e-15	1.12778e-14
ENSG00000185551	-0.741136	1.46285e-10	0.635363	1.50585e-07	1.1338e-14
ENSG00000173867	1.1988	1.61554e-07	-1.44217	2.45097e-09	1.30529e-14
ENSG00000108840	-1.24523	3.03736e-31	0.60575	1.61895e-07	1.31051e-14
ENSG00000187123	-1.58433	1.1866e-37	0.71328	1.62819e-07	1.3255e-14
ENSG00000105499	1.28663	6.66536e-08	-1.30785	1.48726e-07	1.32811e-14
ENSG00000104691	1.19159	9.36276e-43	-0.480304	1.66835e-07	1.3917e-14
ENSG00000129158	-0.855505	3.63259e-18	0.552677	1.68771e-07	1.42418e-14
ENSG00000136738	1.47604	6.61613e-82	-0.424891	1.68771e-07	1.42418e-14
ENSG00000115241	-1.16617	3.43816e-39	0.496459	1.69067e-07	1.42919e-14
ENSG00000109927	1.21692	1.71981e-07	-1.98246	1.83423e-14	1.47887e-14
ENSG00000185664	-1.71722	5.66822e-12	1.38549	1.72229e-07	1.48314e-14
ENSG00000246582	0.840581	4.78239e-08	-0.849925	1.67203e-07	1.5122e-14
ENSG00000182931	5.02992	2.39854e-32	-1.79343	1.742e-07	1.51729e-14
ENSG00000106617	1.00575	2.49534e-29	-0.4942	1.76752e-07	1.56206e-14
ENSG00000125877	1.47396	9.29e-48	-0.561631	1.7678e-07	1.56256e-14
ENSG00000198721	-0.503592	1.17539e-07	0.518493	1.35249e-07	1.60539e-14
ENSG00000158636	0.584934	2.50445e-10	-0.504709	1.80667e-07	1.63203e-14
ENSG00000038358	-0.648373	1.43574e-07	0.67489	1.14053e-07	1.68109e-14
ENSG00000168538	-0.918775	2.50781e-27	0.47328	1.87855e-07	1.76447e-14
ENSG00000101213	0.740639	1.87312e-07	-0.836987	1.60209e-08	1.76713e-14
ENSG00000039523	1.32439	1.96481e-42	-0.5358	1.89474e-07	1.79503e-14
ENSG00000163898	3.33016	2.44763e-188	-0.572787	1.91684e-07	1.83714e-14
ENSG00000175104	1.95386	2.37343e-38	-0.816608	1.91979e-07	1.8428e-14
ENSG00000198876	0.492626	1.92615e-07	-0.555945	1.10063e-08	1.86108e-14
ENSG00000039139	-1.0274	1.99548e-07	1.99733	3.49193e-25	1.99098e-14
ENSG00000124275	-0.447003	1.99861e-07	0.588715	1.51389e-11	1.99722e-14
ENSG00000143499	-0.776083	1.16399e-15	0.533241	2.02828e-07	2.05697e-14
ENSG00000134250	1.42506	1.36379e-46	-0.548459	2.15685e-07	2.326e-14
ENSG00000161912	-1.09389	2.22589e-07	2.15712	1.69347e-25	2.47729e-14
ENSG00000164463	0.963685	2.10938e-07	-1.03246	9.04855e-08	2.63413e-14
ENSG00000028203	1.00844	2.39292e-30	-0.482197	2.37303e-07	2.81563e-14
ENSG00000103037	-0.526754	2.12654e-08	0.510245	2.37187e-07	2.8355e-14
ENSG00000138050	1.18296	1.96978e-32	-0.544605	2.41397e-07	2.91363e-14
ENSG00000131584	-1.77178	8.54693e-40	0.748796	2.44547e-07	2.99016e-14
ENSG00000135093	0.847353	1.07462e-12	-0.64744	2.44547e-07	2.99016e-14
ENSG00000216895	-1.02295	1.35249e-08	0.978015	2.45175e-07	3.01468e-14
ENSG00000061455	-0.995983	2.04451e-19	0.612822	2.46839e-07	3.04647e-14
ENSG00000215067	-1.10639	2.48246e-07	1.29437	4.32916e-09	3.08224e-14
ENSG00000152270	-0.970833	5.4915e-09	0.902328	2.49627e-07	3.11719e-14
ENSG00000083223	0.9246	3.86164e-20	-0.547703	2.50519e-07	3.138e-14
ENSG00000259112	2.18314	3.51416e-10	-1.88952	2.51278e-07	3.15705e-14
ENSG00000197818	0.538717	2.51866e-07	-0.709733	3.28636e-11	3.17182e-14
ENSG00000219481	0.456186	2.5188e-07	-0.561709	7.28308e-10	3.1722e-14
ENSG00000267080	-0.654427	2.60062e-07	0.731752	2.6938e-08	3.41789e-14
ENSG00000242372	1.04476	1.30822e-21	-0.594871	2.61664e-07	3.4234e-14
ENSG00000040487	1.70418	7.47212e-35	-0.752157	2.6297e-07	3.45766e-14
ENSG00000181929	-0.517471	2.63951e-07	1.03812	1.66104e-25	3.48352e-14
ENSG00000186792	-0.845288	2.64255e-07	1.42387	3.33404e-18	3.49153e-14
ENSG00000186812	0.55494	2.67455e-07	-0.641179	1.05577e-08	3.58219e-14
ENSG00000101337	1.13085	2.10185e-24	-0.603331	2.70506e-07	3.65866e-14
ENSG00000273237	-1.26939	2.68049e-07	1.39922	4.27551e-08	3.68392e-14
ENSG00000172059	-0.517681	2.72788e-07	0.677296	4.41495e-11	3.72066e-14
ENSG00000070010	0.869093	1.34935e-25	-0.452283	2.74201e-07	3.75931e-14
ENSG00000130313	-0.644238	2.75246e-07	1.00454	1.41513e-15	3.78802e-14
ENSG00000133789	0.406582	2.78787e-07	-0.604175	5.33115e-14	3.88611e-14
ENSG00000077097	-0.613946	5.0334e-12	0.477834	2.88037e-07	4.14827e-14
ENSG00000162670	-1.12839	6.14709e-14	0.823325	2.9015e-07	4.20936e-14
ENSG00000170270	-1.83606	2.22167e-21	1.05923	2.94902e-07	4.34835e-14
ENSG00000110721	0.899933	3.71569e-19	-0.543863	3.01172e-07	4.53524e-14
ENSG00000184319	0.857291	4.93427e-21	-0.493457	3.07565e-07	4.72981e-14
ENSG00000051108	0.935475	2.11536e-26	-0.476798	3.11074e-07	4.83834e-14
ENSG00000164296	0.744866	3.39732e-09	-0.682791	3.14229e-07	4.93758e-14
ENSG00000140104	0.581977	3.08671e-07	-0.644434	6.41464e-08	4.96961e-14
ENSG00000182093	-1.05236	6.59629e-23	0.584138	3.15704e-07	4.98346e-14
ENSG00000272831	1.31311	3.2094e-07	-1.49389	3.4152e-08	5.20845e-14
ENSG00000115866	0.619222	6.74497e-12	-0.48277	3.25797e-07	5.30717e-14
ENSG00000108443	0.674787	8.12604e-08	-0.667815	3.18698e-07	5.40857e-14
ENSG00000172403	-0.840784	1.91657e-07	0.869602	2.71639e-07	5.52601e-14
ENSG00000180316	3.05617	1.14653e-09	-2.67488	3.35212e-07	5.61842e-14
ENSG00000186409	2.04818	3.94993e-15	-1.37451	3.40478e-07	5.79625e-14
ENSG00000183048	-1.80429	5.53204e-15	1.24955	3.4194e-07	5.84616e-14
ENSG00000116883	-1.9109	2.97109e-07	2.02387	1.71987e-07	5.89266e-14
ENSG00000185875	0.887408	2.04222e-12	-0.677125	3.46294e-07	5.99598e-14
ENSG00000159147	-0.605831	3.61174e-07	0.829948	5.8709e-12	6.52232e-14
ENSG00000158828	0.908505	3.41866e-21	-0.517166	3.61406e-07	6.5307e-14
ENSG00000196417	1.24947	1.38895e-29	-0.594057	3.67655e-07	6.75851e-14
ENSG00000111667	-0.589901	4.26601e-10	0.50086	3.75803e-07	7.06142e-14
ENSG00000119878	-0.690399	3.76906e-07	1.19833	8.83125e-19	7.10289e-14
ENSG00000125247	-1.0834	6.41157e-25	0.581681	3.82968e-07	7.33324e-14
ENSG00000163611	-0.511539	3.84398e-07	0.718006	2.19844e-12	7.38809e-14
ENSG00000164010	-1.09632	5.56713e-09	1.00517	3.8899e-07	7.56721e-14
ENSG00000112118	-0.496865	7.54149e-12	0.385747	3.90208e-07	7.61311e-14
ENSG00000100330	0.788289	5.78867e-19	-0.475126	3.91359e-07	7.65807e-14
ENSG00000120071	0.903568	7.75398e-12	-0.701159	3.99384e-07	7.97536e-14
ENSG00000140323	1.0579	2.71792e-13	-0.775159	4.0095e-07	8.03805e-14
ENSG00000177483	-2.097	4.018e-07	2.721	7.58344e-11	8.07217e-14
ENSG00000095787	0.395884	4.06231e-07	-0.459815	9.90423e-09	8.2561e-14
ENSG00000160172	-2.03368	1.70453e-24	1.11064	4.07696e-07	8.3108e-14
ENSG00000262160	-1.28282	6.04461e-15	0.894517	4.13736e-07	8.55887e-14
ENSG00000214160	1.8551	1.80334e-51	-0.661928	4.18085e-07	8.73977e-14
ENSG00000183873	-1.73157	6.1027e-27	0.89244	4.31808e-07	9.32291e-14
ENSG00000145390	1.72689	5.91742e-46	-0.648548	4.47622e-07	1.00183e-13
ENSG00000260966	-1.22493	4.494e-07	1.65904	1.42609e-11	1.0098e-13
ENSG00000101098	0.466007	2.72788e-07	-0.479245	3.72348e-07	1.06528e-13
ENSG00000197506	3.77944	1.55664e-12	-2.76766	4.68988e-07	1.09975e-13
ENSG00000162458	1.25258	8.42882e-42	-0.491703	4.92407e-07	1.21232e-13
ENSG00000248109	-1.14224	1.94216e-12	0.876305	4.93188e-07	1.21617e-13
ENSG00000128512	-1.06919	2.81338e-44	0.417686	5.00246e-07	1.25123e-13
ENSG00000086758	-0.534003	3.56683e-07	0.551548	3.57536e-07	1.27527e-13
ENSG00000070371	-0.95437	5.8237e-19	0.572523	5.07335e-07	1.28694e-13
ENSG00000106638	1.39631	1.70928e-75	-0.406521	5.10811e-07	1.30464e-13
ENSG00000101473	-0.70739	6.5259e-12	0.549206	5.10937e-07	1.30528e-13
ENSG00000185862	4.75377	1.06329e-24	-2.03448	5.14079e-07	1.32139e-13
ENSG00000171365	1.2613	1.14069e-33	-0.554716	5.22418e-07	1.3646e-13
ENSG00000232006	1.13923	3.36136e-11	-0.915553	5.22418e-07	1.3646e-13
ENSG00000158373	-0.527913	5.29863e-07	0.903776	9.05398e-18	1.40377e-13
ENSG00000102445	3.62774	1.8647e-12	-2.63065	5.41903e-07	1.46829e-13
ENSG00000160298	-2.28385	2.38359e-104	0.594427	5.44573e-07	1.4828e-13
ENSG00000144840	1.39044	1.6577e-47	-0.506724	5.55195e-07	1.54121e-13
ENSG00000197043	-0.746906	2.55175e-15	0.497494	5.77555e-07	1.66785e-13
ENSG00000249602	2.11261	4.09161e-26	-1.01057	5.82627e-07	1.69727e-13
ENSG00000198951	-1.17391	5.07372e-28	0.572879	5.8996e-07	1.74026e-13
ENSG00000272772	-1.58881	5.91877e-07	1.96692	1.34284e-09	1.7516e-13
ENSG00000172927	0.438829	5.94478e-07	-1.20115	1.90207e-41	1.76702e-13
ENSG00000115129	-0.768278	1.99483e-10	0.633883	5.99642e-07	1.79785e-13
ENSG00000253540	-1.13049	6.14194e-07	1.94747	3.7038e-18	1.88617e-13
ENSG00000136935	0.582302	1.29271e-10	-0.476043	6.16841e-07	1.90246e-13
ENSG00000158125	1.48521	4.82905e-13	-1.07761	6.1813e-07	1.91042e-13
ENSG00000213096	-0.782845	4.97645e-10	0.662345	6.1931e-07	1.91773e-13
ENSG00000249328	3.3426	4.86384e-13	-2.33994	6.49355e-07	2.10831e-13
ENSG00000114021	-0.672935	5.01983e-09	0.599164	6.51391e-07	2.12168e-13
ENSG00000064490	-0.705501	6.51524e-07	0.842012	6.30013e-09	2.12262e-13
ENSG00000184402	0.857808	2.86634e-17	-0.533441	6.60027e-07	2.17818e-13
ENSG00000107249	-0.564421	6.76763e-07	0.961689	2.4371e-17	2.29004e-13
ENSG00000119655	0.905347	1.76299e-12	-0.669858	6.79464e-07	2.30835e-13
ENSG00000132773	-0.653042	1.61963e-12	0.48756	6.88627e-07	2.37103e-13
ENSG00000131379	0.723951	8.01519e-08	-0.703022	6.88746e-07	2.40397e-13
ENSG00000197150	-0.516285	7.05456e-07	0.667299	2.93772e-10	2.48834e-13
ENSG00000222000	4.25165	1.14921e-20	-2.04136	7.07627e-07	2.50368e-13
ENSG00000099385	-1.3476	3.87008e-10	1.14369	7.17747e-07	2.57581e-13
ENSG00000146143	0.633387	3.09858e-13	-0.453724	7.28837e-07	2.65602e-13
ENSG00000112559	0.906437	7.2923e-07	-1.10611	6.75318e-09	2.65911e-13
ENSG00000092621	0.52787	7.31955e-07	-1.13355	4.85912e-27	2.67879e-13
ENSG00000118514	2.155	5.41289e-14	-1.47839	7.33368e-07	2.68914e-13
ENSG00000013288	-1.04171	2.93971e-19	0.611814	7.34829e-07	2.69987e-13
ENSG00000205060	0.382551	7.42979e-07	-0.500069	2.46562e-10	2.76009e-13
ENSG00000177409	0.849861	3.11134e-13	-0.608799	7.66292e-07	2.93602e-13
ENSG00000159363	-1.4231	1.1498e-28	0.678059	7.78028e-07	3.02664e-13
ENSG00000078403	0.524748	6.62972e-09	-0.467613	7.82403e-07	3.06099e-13
ENSG00000187984	-0.901299	1.08665e-07	0.879561	7.773e-07	3.08002e-13
ENSG00000142185	0.851344	1.00595e-12	-0.621065	7.91289e-07	3.13069e-13
ENSG00000213983	-0.87094	1.22477e-12	0.639978	8.02655e-07	3.22128e-13
ENSG00000068903	0.608985	5.79657e-08	-0.578818	8.09609e-07	3.29414e-13
ENSG00000254990	-3.13819	1.679e-21	1.78007	8.22693e-07	3.38411e-13
ENSG00000094631	-2.21863	2.15022e-72	0.661654	8.2588e-07	3.41039e-13
ENSG00000275160	-2.34288	4.41538e-08	2.20967	8.3085e-07	3.4613e-13
ENSG00000176407	0.646799	3.05528e-18	-0.387626	8.34188e-07	3.47935e-13
ENSG00000089234	0.848611	1.21846e-20	-0.475821	8.37167e-07	3.50424e-13
ENSG00000148925	1.01782	9.95297e-20	-0.583531	8.44635e-07	3.56704e-13
ENSG00000099822	-0.697954	8.51205e-07	1.03702	3.98762e-13	3.62275e-13
ENSG00000114166	-2.34924	1.19122e-74	0.71867	8.54736e-07	3.65287e-13
ENSG00000128731	-0.787829	2.14669e-15	0.51646	8.62049e-07	3.71564e-13
ENSG00000189067	2.67246	2.67136e-175	-0.494606	8.66827e-07	3.75694e-13
ENSG00000145439	-0.966718	1.3334e-12	0.708747	8.75442e-07	3.83199e-13
ENSG00000136696	3.85281	2.79172e-13	-2.63359	8.92013e-07	3.97843e-13
ENSG00000083817	1.0397	4.67739e-13	-0.7472	8.92013e-07	3.97843e-13
ENSG00000178149	-1.23394	8.96377e-19	0.734116	9.02312e-07	4.07083e-13
ENSG00000233532	4.09472	1.74388e-17	-2.23742	9.08862e-07	4.13015e-13
ENSG00000260920	0.916171	8.72454e-07	-1.01865	2.662e-07	4.1602e-13
ENSG00000204936	-1.13538	3.39677e-10	0.941402	9.23307e-07	4.26248e-13
ENSG00000187840	2.46093	2.37336e-46	-0.89802	9.24207e-07	4.2708e-13
ENSG00000130653	-1.56922	7.54657e-08	1.50086	9.27114e-07	4.32617e-13
ENSG00000230526	4.33373	4.28959e-18	-2.33407	9.33414e-07	4.35631e-13
ENSG00000171658	2.56346	1.97852e-30	-1.1067	9.55188e-07	4.56192e-13
ENSG00000146072	-0.687543	8.61923e-12	0.523526	9.73125e-07	4.73486e-13
ENSG00000156427	-1.09868	9.53448e-07	1.21159	2.04148e-07	4.7537e-13
ENSG00000085514	-1.91372	1.08663e-16	1.23462	9.77558e-07	4.77809e-13
ENSG00000149212	-1.92764	1.21526e-32	0.869406	9.82416e-07	4.82571e-13
ENSG00000198793	-0.980229	6.62181e-26	0.485741	9.89645e-07	4.89698e-13
ENSG00000010319	-2.12095	2.87195e-12	1.59129	9.92386e-07	4.92415e-13
ENSG00000143322	1.99859	2.89635e-105	-0.479247	1.02651e-06	5.2686e-13
ENSG00000109534	-0.668505	4.18683e-12	0.49741	1.03031e-06	5.3077e-13
ENSG00000156709	0.508457	3.66016e-11	-0.393361	1.07911e-06	5.8224e-13
ENSG00000225857	2.11005	6.84197e-17	-1.26372	1.09775e-06	6.02531e-13
ENSG00000144028	-0.463817	1.10408e-06	0.560392	8.15428e-09	6.0953e-13
ENSG00000004478	-1.15414	1.0813e-48	0.411291	1.12859e-06	6.36859e-13
ENSG00000099953	-1.98858	1.02932e-21	1.08884	1.14323e-06	6.53493e-13
ENSG00000103404	1.30149	2.16586e-34	-0.548131	1.14756e-06	6.58453e-13
ENSG00000148688	0.633409	2.16059e-17	-0.38541	1.14996e-06	6.61208e-13
ENSG00000163913	-0.798554	2.9917e-13	0.565538	1.16473e-06	6.78297e-13
ENSG00000174574	0.452665	1.27156e-09	-0.379819	1.17054e-06	6.85077e-13
ENSG00000175414	-1.72542	1.33448e-33	0.749747	1.17826e-06	6.94147e-13
ENSG00000136271	-0.446398	1.19967e-06	0.644192	3.69959e-12	7.19606e-13
ENSG00000183255	1.4849	2.41271e-103	-0.358434	1.20377e-06	7.24529e-13
ENSG00000118260	-0.525468	1.21053e-06	0.657165	2.85463e-09	7.3269e-13
ENSG00000065600	0.444885	1.18885e-06	-0.492686	2.32348e-07	7.33671e-13
ENSG00000138617	1.39291	3.84763e-21	-0.751961	1.21606e-06	7.39398e-13
ENSG00000163121	2.38612	6.54219e-08	-2.27466	1.24619e-06	7.7863e-13
ENSG00000178093	0.962781	1.26327e-06	-1.48879	1.22528e-12	7.97927e-13
ENSG00000187446	-0.54895	1.40494e-11	0.414033	1.269e-06	8.05178e-13
ENSG00000227234	3.55767	3.81055e-32	-1.28409	1.29419e-06	8.3746e-13
ENSG00000105793	1.04873	1.36636e-27	-0.495075	1.30791e-06	8.55316e-13
ENSG00000215196	-1.7416	1.02359e-25	0.873244	1.30916e-06	8.56953e-13
ENSG00000174718	0.663442	1.31738e-06	-0.804555	1.32737e-08	8.67838e-13
ENSG00000122870	-1.73374	1.13585e-69	0.52404	1.31849e-06	8.69208e-13
ENSG00000107537	-1.48061	7.01355e-25	0.749824	1.32504e-06	8.77867e-13
ENSG00000215041	-0.837557	3.08843e-14	0.566913	1.32515e-06	8.78016e-13
ENSG00000134242	3.7764	1.73229e-17	-2.04042	1.33878e-06	8.96171e-13
ENSG00000253608	4.45834	1.40095e-27	-1.70571	1.34625e-06	9.06194e-13
ENSG00000163482	-0.975171	1.98374e-16	0.6139	1.34717e-06	9.07437e-13
ENSG00000101017	-0.659447	1.33023e-06	0.718632	3.75172e-07	9.5513e-13
ENSG00000265763	-1.19248	1.03194e-18	0.705055	1.40289e-06	9.84054e-13
ENSG00000153246	-1.20957	2.99181e-24	0.626461	1.45132e-06	1.05317e-12
ENSG00000182795	2.13609	1.42977e-31	-0.907968	1.46502e-06	1.07314e-12
ENSG00000182670	-0.501553	1.47233e-06	0.67579	1.55053e-10	1.08387e-12
ENSG00000136861	0.335016	1.4844e-06	-0.714207	8.77311e-25	1.10173e-12
ENSG00000125740	2.77966	7.88258e-44	-0.941797	1.52361e-06	1.16069e-12
ENSG00000148120	-0.678057	1.90996e-18	0.400037	1.53361e-06	1.17598e-12
ENSG00000155640	1.09748	2.6083e-17	-0.659252	1.55223e-06	1.20471e-12
ENSG00000131747	-1.29625	2.89271e-83	0.347225	1.55369e-06	1.20697e-12
ENSG00000172530	0.771541	4.62561e-14	-0.519507	1.58107e-06	1.24988e-12
ENSG00000205426	-2.32639	2.38109e-13	1.65185	1.58107e-06	1.24988e-12
ENSG00000151849	0.567628	9.79751e-07	-0.585573	1.24206e-06	1.25132e-12
ENSG00000170921	0.608362	1.42151e-09	-0.504852	1.62784e-06	1.32494e-12
ENSG00000186451	1.893	5.19417e-07	-1.94473	1.55369e-06	1.34187e-12
ENSG00000126062	1.24633	8.33499e-22	-0.659755	1.64524e-06	1.3534e-12
ENSG00000075239	-0.481076	7.35744e-07	0.48554	1.47606e-06	1.36004e-12
ENSG00000137842	-0.724547	1.67459e-06	1.05327	5.15178e-12	1.40213e-12
ENSG00000153879	0.543417	1.6747e-06	-0.823251	7.40584e-13	1.4023e-12
ENSG00000185437	1.84227	4.71841e-24	-0.900694	1.67872e-06	1.40905e-12
ENSG00000183765	1.32118	2.55955e-48	-0.461059	1.6917e-06	1.43092e-12
ENSG00000048544	0.978289	5.98973e-36	-0.39894	1.7049e-06	1.45333e-12
ENSG00000120832	-1.1944	1.1896e-19	0.682823	1.72198e-06	1.48261e-12
ENSG00000198853	1.20365	8.2539e-24	-0.607731	1.73755e-06	1.50954e-12
ENSG00000105671	-0.483217	1.75669e-06	0.580159	2.04026e-08	1.54319e-12
ENSG00000038382	0.995795	8.0853e-35	-0.412707	1.76614e-06	1.55963e-12
ENSG00000103168	0.90377	7.57261e-19	-0.516504	1.78677e-06	1.59627e-12
ENSG00000151093	1.44003	4.75626e-58	-0.453895	1.78677e-06	1.59627e-12
ENSG00000069248	-0.516237	4.38826e-09	0.440398	1.80753e-06	1.6336e-12
ENSG00000276256	-0.761637	1.81832e-06	0.9475	7.95429e-09	1.65317e-12
ENSG00000138271	4.62865	4.05199e-96	-0.841748	1.84216e-06	1.69678e-12
ENSG00000196715	-0.806948	2.09691e-26	0.387718	1.84216e-06	1.69678e-12
ENSG00000196954	1.49565	3.2719e-34	-0.623032	1.8467e-06	1.70515e-12
ENSG00000091986	2.12604	2.6453e-61	-0.615592	1.84892e-06	1.70926e-12
ENSG00000083807	-0.687925	1.84736e-06	0.801773	7.84185e-08	1.70945e-12
ENSG00000124535	-0.633817	1.41796e-16	0.390138	1.8747e-06	1.75726e-12
ENSG00000278383	-2.20308	1.41563e-06	2.30277	1.24297e-06	1.7745e-12
ENSG00000135541	-0.587304	1.8339e-07	0.559607	1.89803e-06	1.81807e-12
ENSG00000177614	1.58858	1.61931e-44	-0.558876	1.91265e-06	1.82912e-12
ENSG00000233184	-1.3439	1.47937e-20	0.742431	1.91977e-06	1.84275e-12
ENSG00000186141	0.882342	4.22179e-18	-0.512726	2.00297e-06	2.00594e-12
ENSG00000257642	2.83656	3.68302e-07	-2.76165	1.99024e-06	2.04836e-12
ENSG00000267751	0.686193	2.02589e-06	-0.925817	8.22854e-10	2.05211e-12
ENSG00000176490	0.640238	2.73696e-08	-0.577454	2.04105e-06	2.08332e-12
ENSG00000228696	-1.30388	1.5102e-18	0.767438	2.0579e-06	2.11748e-12
ENSG00000115998	0.547734	2.05461e-06	-0.626764	1.79722e-07	2.12686e-12
ENSG00000068323	0.492466	2.08919e-06	-0.943135	7.88552e-20	2.18236e-12
ENSG00000084710	-1.88427	2.97761e-47	0.685642	2.11085e-06	2.22785e-12
ENSG00000213312	-3.48863	3.75803e-17	2.1469	2.11557e-06	2.23783e-12
ENSG00000228175	0.954863	1.89902e-09	-0.800668	2.12259e-06	2.2527e-12
ENSG00000155097	1.40303	1.14744e-48	-0.485559	2.12901e-06	2.26633e-12
ENSG00000165280	-1.12823	8.26942e-30	0.503698	2.13481e-06	2.27871e-12
ENSG00000164329	0.583797	1.72368e-08	-0.515447	2.16228e-06	2.33787e-12
ENSG00000223960	0.570568	8.69844e-08	-0.532746	2.17363e-06	2.36612e-12
ENSG00000030582	1.59714	2.12516e-30	-0.704049	2.19557e-06	2.41027e-12
ENSG00000156265	0.898767	2.20766e-06	-1.19086	4.274e-09	2.4369e-12
ENSG00000255693	-1.94612	1.44676e-06	2.01428	1.68323e-06	2.46319e-12
ENSG00000104883	-0.998282	7.27952e-10	0.817202	2.22427e-06	2.47369e-12
ENSG00000240065	-2.099	3.4474e-36	0.874259	2.23556e-06	2.49887e-12
ENSG00000133195	1.18598	8.95002e-31	-0.515696	2.25127e-06	2.53412e-12
ENSG00000198554	-1.02513	1.04545e-19	0.571559	2.2609e-06	2.55583e-12
ENSG00000039319	-0.738275	2.81963e-09	0.616688	2.30428e-06	2.65487e-12
ENSG00000007237	0.8578	2.31792e-06	-1.17358	1.53444e-09	2.68637e-12
ENSG00000182141	-0.723263	5.70944e-07	0.716302	2.27911e-06	2.76016e-12
ENSG00000197265	1.04055	1.6025e-42	-0.383667	2.38817e-06	2.85167e-12
ENSG00000166349	1.83578	2.24459e-14	-1.18085	2.42261e-06	2.93452e-12
ENSG00000160299	-1.14845	1.70248e-31	0.499811	2.43388e-06	2.96188e-12
ENSG00000171867	0.516423	5.68798e-10	-0.412895	2.45814e-06	3.02123e-12
ENSG00000107863	0.489366	2.46908e-06	-0.590135	2.94829e-08	3.04861e-12
ENSG00000161904	0.628583	2.26147e-10	-0.49134	2.47993e-06	3.07503e-12
ENSG00000105088	-0.946518	1.37512e-10	0.735632	2.53592e-06	3.21544e-12
ENSG00000131899	-0.65809	1.37509e-08	0.57244	2.53772e-06	3.22011e-12
ENSG00000165995	-1.8344	2.51496e-47	0.661612	2.54258e-06	3.23237e-12
ENSG00000178809	-2.08388	2.57837e-06	2.70465	1.61933e-09	3.324e-12
ENSG00000184371	0.539531	2.58232e-06	-0.662901	1.77192e-08	3.33435e-12
ENSG00000243279	-1.6224	5.41986e-20	0.91419	2.603e-06	3.38782e-12
ENSG00000269473	-2.29401	6.53867e-09	1.97513	2.61724e-06	3.42498e-12
ENSG00000153094	-0.402423	2.66732e-06	0.811516	1.06276e-21	3.5573e-12
ENSG00000161558	-1.84605	2.64495e-22	0.990124	2.66818e-06	3.55959e-12
ENSG00000248744	3.70231	4.89249e-12	-2.58847	2.67186e-06	3.56942e-12
ENSG00000254554	2.03477	6.87459e-10	-1.6258	2.68361e-06	3.60088e-12
ENSG00000167635	0.465526	1.13894e-07	-0.429961	2.69964e-06	3.65052e-12
ENSG00000236123	1.20906	2.72586e-06	-1.82605	6.22939e-11	3.71515e-12
ENSG00000102387	-1.0125	6.38329e-13	0.708659	2.72951e-06	3.7251e-12
ENSG00000061337	-2.37444	1.42511e-29	1.09799	2.73074e-06	3.72848e-12
ENSG00000110911	-0.338792	2.73648e-06	0.537544	1.3326e-13	3.74417e-12
ENSG00000180011	-0.807785	6.57165e-14	0.54251	2.74212e-06	3.7596e-12
ENSG00000185418	-0.698009	5.05307e-12	0.508015	2.74899e-06	3.77847e-12
ENSG00000132182	-0.536572	2.56995e-08	0.471737	2.77229e-06	3.84313e-12
ENSG00000135821	0.685187	4.73051e-14	-0.450063	2.79275e-06	3.89972e-12
ENSG00000148719	0.422051	2.79636e-06	-0.489773	1.31821e-07	3.91849e-12
ENSG00000158315	-1.39704	3.72359e-10	1.12238	2.80827e-06	3.94319e-12
ENSG00000100364	0.41844	2.8338e-06	-0.586515	1.02848e-10	4.01522e-12
ENSG00000154153	0.564722	2.862e-06	-0.653296	1.54707e-07	4.10748e-12
ENSG00000119402	-0.396988	2.5074e-06	0.420478	1.49063e-06	4.25451e-12
ENSG00000186834	-1.23098	1.86486e-29	0.547791	2.919e-06	4.26028e-12
ENSG00000101361	-0.495305	3.34195e-09	0.410515	2.95343e-06	4.36138e-12
ENSG00000162613	0.705105	1.22101e-26	-0.328884	3.0095e-06	4.52856e-12
ENSG00000135365	0.583973	2.71071e-06	-0.625638	1.36406e-06	4.60432e-12
ENSG00000112293	-2.92115	1.1655e-50	1.04286	3.04558e-06	4.63776e-12
ENSG00000160959	0.526066	3.10134e-06	-0.660364	1.49864e-08	4.80926e-12
ENSG00000140931	2.28344	7.22e-60	-0.679308	3.17339e-06	5.0352e-12
ENSG00000228451	2.6852	2.34428e-20	-1.32808	3.24505e-06	5.26518e-12
ENSG00000149054	1.16932	4.78748e-23	-0.582783	3.28313e-06	5.38948e-12
ENSG00000113812	-0.45084	6.80711e-07	0.44172	3.22172e-06	5.42142e-12
ENSG00000080503	-0.508211	1.22776e-12	0.353837	3.29348e-06	5.42351e-12
ENSG00000184160	1.3345	3.93278e-12	-0.943977	3.31075e-06	5.48052e-12
ENSG00000248713	3.48992	3.24771e-16	-1.96085	3.32515e-06	5.52833e-12
ENSG00000147421	1.28045	2.22304e-27	-0.58477	3.32993e-06	5.54423e-12
ENSG00000198625	0.426725	3.33375e-06	-0.743204	1.41513e-15	5.55695e-12
ENSG00000256050	1.09694	3.19192e-06	-1.22515	9.7398e-07	5.56849e-12
ENSG00000184863	0.559313	2.80661e-12	-0.393256	3.35419e-06	5.62529e-12
ENSG00000169627	1.69077	6.77624e-17	-0.989172	3.35625e-06	5.63221e-12
ENSG00000126778	-0.515836	3.36991e-06	0.78733	2.13204e-12	5.67816e-12
ENSG00000197296	-1.16244	4.34139e-31	0.511944	3.43922e-06	5.91413e-12
ENSG00000105698	0.581592	3.46589e-06	-0.661381	3.17181e-07	6.05651e-12
ENSG00000125037	1.2585	8.60714e-53	-0.408664	3.49316e-06	6.1011e-12
ENSG00000134259	2.72966	1.12744e-06	-2.70979	3.33724e-06	6.20414e-12
ENSG00000055208	1.66463	9.34893e-65	-0.486187	3.53738e-06	6.25654e-12
ENSG00000254418	1.98124	4.95929e-21	-0.9945	3.59628e-06	6.46662e-12
ENSG00000088833	0.60298	5.01971e-08	-0.536122	3.59628e-06	6.46788e-12
ENSG00000223496	-2.65235	1.07799e-95	0.673852	3.63636e-06	6.61156e-12
ENSG00000138111	0.763799	1.85577e-13	-0.510112	3.66867e-06	6.72958e-12
ENSG00000050426	-0.436659	3.71199e-06	0.857096	4.79453e-20	6.88942e-12
ENSG00000018236	-1.04431	4.38191e-26	0.493057	3.73878e-06	6.98924e-12
ENSG00000187098	-0.381235	3.74317e-06	0.486755	7.316e-09	7.00569e-12
ENSG00000187097	-1.35733	3.1779e-25	0.656418	3.76442e-06	7.08543e-12
ENSG00000109472	-1.36524	3.56506e-30	0.605071	3.82338e-06	7.30912e-12
ENSG00000164845	-1.46381	3.88621e-06	1.785	3.89102e-08	7.55205e-12
ENSG00000163346	-0.985293	3.38655e-19	0.542622	4.04043e-06	8.16253e-12
ENSG00000068354	1.61443	1.1465e-63	-0.468214	4.05467e-06	8.22015e-12
ENSG00000164168	1.30827	3.29797e-64	-0.380632	4.06441e-06	8.25973e-12
ENSG00000235885	3.03858	4.59177e-11	-2.18514	4.17716e-06	8.72432e-12
ENSG00000101911	-0.539639	4.19225e-06	0.625427	2.09179e-07	8.80937e-12
ENSG00000233621	-1.0003	1.71019e-08	0.871961	4.21474e-06	8.88215e-12
ENSG00000151687	1.05742	1.47915e-07	-0.978992	4.22644e-06	8.94236e-12
ENSG00000108423	-0.758109	5.37929e-16	0.464495	4.25869e-06	9.06823e-12
ENSG00000184992	-0.4705	4.56294e-07	0.447191	4.24498e-06	9.11403e-12
ENSG00000175183	-0.621987	4.21715e-06	0.688737	8.49141e-07	9.25269e-12
ENSG00000137200	-1.40096	7.60515e-61	0.427843	4.33081e-06	9.37797e-12
ENSG00000132912	1.41846	6.69205e-70	-0.395842	4.35124e-06	9.46664e-12
ENSG00000110031	0.7864	2.64495e-06	-0.828162	3.46785e-06	9.51089e-12
ENSG00000139329	-0.832751	2.35045e-14	0.536067	4.4954e-06	1.01043e-11
ENSG00000150750	1.55863	2.44591e-08	-1.3541	4.5469e-06	1.03374e-11
ENSG00000130997	-1.90305	7.41002e-20	1.05763	4.54985e-06	1.03505e-11
ENSG00000143369	3.77594	5.95281e-117	-0.70474	4.63715e-06	1.07516e-11
ENSG00000198690	-0.4473	4.67197e-06	0.602763	1.33763e-09	1.09137e-11
ENSG00000204217	-0.550728	4.68498e-06	1.00933	3.15031e-17	1.09745e-11
ENSG00000232119	0.351544	4.73562e-06	-0.540041	4.23159e-12	1.12131e-11
ENSG00000169715	-0.588231	1.53025e-07	0.538103	4.73643e-06	1.12286e-11
ENSG00000112237	-0.800837	2.89309e-15	0.493136	4.81038e-06	1.15699e-11
ENSG00000173163	-0.781712	6.13529e-13	0.531612	4.84751e-06	1.17492e-11
ENSG00000110169	2.43543	5.23798e-15	-1.44839	4.87602e-06	1.18878e-11
ENSG00000198040	1.17388	8.58433e-21	-0.60961	4.92292e-06	1.21176e-11
ENSG00000186787	0.901634	4.99343e-06	-1.5999	5.19344e-15	1.24672e-11
ENSG00000055732	0.528008	5.08362e-06	-1.60465	8.31448e-43	1.29216e-11
ENSG00000182858	1.50182	1.46618e-44	-0.520199	5.10232e-06	1.30168e-11
ENSG00000138119	-0.461281	4.50679e-09	0.376208	5.13091e-06	1.31631e-11
ENSG00000129450	3.3108	1.39051e-09	-2.60187	5.1313e-06	1.31651e-11
ENSG00000112699	-0.518117	7.85765e-07	0.50067	5.08526e-06	1.32387e-11
ENSG00000165996	-0.671002	5.20802e-06	1.12838	1.70246e-14	1.35618e-11
ENSG00000095203	-0.416318	4.15065e-07	0.393788	5.25166e-06	1.38761e-11
ENSG00000145604	-0.351307	5.29879e-06	0.487593	4.65125e-10	1.40386e-11
ENSG00000188850	3.02888	3.82044e-10	-2.27591	5.33202e-06	1.42152e-11
ENSG00000249859	0.912276	2.30197e-30	-0.38762	5.36775e-06	1.44064e-11
ENSG00000159917	0.845641	3.49131e-07	-0.794996	5.36893e-06	1.44736e-11
ENSG00000124102	1.37163	1.10505e-19	-0.726189	5.46988e-06	1.49598e-11
ENSG00000149743	-0.955908	2.37899e-15	0.591909	5.62005e-06	1.57925e-11
ENSG00000254667	1.27154	1.98329e-11	-0.91215	5.6287e-06	1.58411e-11
ENSG00000101266	0.867461	3.69625e-26	-0.397704	5.69088e-06	1.61931e-11
ENSG00000245937	-1.45656	2.32311e-15	0.90435	5.69163e-06	1.61973e-11
ENSG00000158793	-0.515723	5.69674e-06	0.62966	6.64867e-08	1.62286e-11
ENSG00000100285	-1.93839	3.25611e-60	0.58249	5.79071e-06	1.67662e-11
ENSG00000198919	-1.41996	3.16098e-26	0.660827	5.80154e-06	1.68289e-11
ENSG00000250410	2.0701	3.52767e-16	-1.2057	6.13824e-06	1.8839e-11
ENSG00000174327	1.034	2.55056e-15	-0.628041	6.16472e-06	1.90019e-11
ENSG00000184445	-1.26411	2.24507e-51	0.413918	6.18216e-06	1.91096e-11
ENSG00000101811	-0.355422	6.22215e-06	0.569543	6.30368e-13	1.93576e-11
ENSG00000121749	0.736079	1.03678e-16	-0.426527	6.22361e-06	1.93666e-11
ENSG00000180178	-0.906848	1.30027e-10	0.678315	6.24231e-06	1.94832e-11
ENSG00000104635	2.94702	3.84993e-271	-0.408266	6.28451e-06	1.97476e-11
ENSG00000010404	0.58343	4.56511e-06	-0.611666	4.33081e-06	1.97981e-11
ENSG00000125804	-1.90765	6.31606e-06	3.02984	3.97277e-13	1.99463e-11
ENSG00000144130	2.72963	1.35459e-07	-2.45585	6.40903e-06	2.0547e-11
ENSG00000182149	1.26314	2.27716e-65	-0.358769	6.42535e-06	2.06425e-11
ENSG00000136244	-0.690117	6.50696e-06	2.41771	2.57977e-61	2.11702e-11
ENSG00000155252	0.45894	6.52088e-06	-0.557501	1.16166e-07	2.12677e-11
ENSG00000188372	-1.47048	3.27404e-22	0.750193	6.53545e-06	2.1356e-11
ENSG00000269556	0.666936	7.42568e-10	-0.517025	6.53623e-06	2.13612e-11
ENSG00000117984	1.46385	1.13743e-22	-0.718179	6.55445e-06	2.14804e-11
ENSG00000172586	-0.602439	6.58575e-06	0.761713	2.38175e-08	2.16863e-11
ENSG00000227740	1.71788	5.09643e-07	-1.6322	6.75504e-06	2.29451e-11
ENSG00000133794	1.50336	1.86653e-50	-0.477954	6.80968e-06	2.31859e-11
ENSG00000259345	2.13941	6.85566e-06	-2.6319	1.79204e-07	2.35161e-11
ENSG00000206532	1.06572	4.67796e-07	-1.00905	6.8482e-06	2.35583e-11
ENSG00000103707	-0.464079	6.96413e-06	0.540332	4.31913e-07	2.43428e-11
ENSG00000184988	-0.78657	6.98954e-06	1.89578	1.64129e-29	2.44268e-11
ENSG00000116729	1.15606	1.40938e-45	-0.39346	7.03216e-06	2.47256e-11
ENSG00000164284	1.15848	4.91134e-19	-0.621536	7.03216e-06	2.47256e-11
ENSG00000178685	-1.27286	1.25403e-14	0.808144	7.23636e-06	2.61825e-11
ENSG00000140961	0.971004	1.29871e-12	-0.650444	7.27075e-06	2.64319e-11
ENSG00000080854	2.76406	1.98443e-19	-1.33773	7.33262e-06	2.68837e-11
ENSG00000176273	-0.554895	7.34315e-06	1.2781	4.78761e-26	2.69609e-11
ENSG00000197774	0.91523	4.91507e-12	-0.630554	7.38097e-06	2.72394e-11
ENSG00000240602	3.11455	2.28844e-08	-2.61592	7.40759e-06	2.74365e-11
ENSG00000156804	1.94559	1.1547e-15	-1.12904	7.41099e-06	2.74614e-11
ENSG00000125676	-0.53339	2.83153e-09	0.423783	7.43527e-06	2.76416e-11
ENSG00000086848	-2.50841	7.99009e-97	0.614601	7.49747e-06	2.8106e-11
ENSG00000266953	-1.06199	3.84626e-06	1.0848	6.4808e-06	2.83972e-11
ENSG00000105983	-0.604788	1.06079e-09	0.468012	7.56775e-06	2.86354e-11
ENSG00000156500	1.0601	9.12746e-14	-0.676104	7.62398e-06	2.90625e-11
ENSG00000172594	-0.94114	5.77907e-08	0.824697	7.64063e-06	2.91913e-11
ENSG00000214331	-1.25598	1.93529e-10	0.945456	7.69953e-06	2.96414e-11
ENSG00000138594	0.600942	2.266e-15	-0.360724	7.71948e-06	2.97952e-11
ENSG00000023902	0.931214	1.47287e-19	-0.490713	7.75723e-06	3.00873e-11
ENSG00000119684	0.577454	1.50473e-07	-0.51646	7.88132e-06	3.10689e-11
ENSG00000164509	3.97943	3.27353e-29	-1.41659	7.88764e-06	3.11074e-11
ENSG00000170961	0.845835	8.06319e-06	-1.22849	1.39078e-09	3.25075e-11
ENSG00000196588	0.817163	2.32085e-13	-0.52782	8.13825e-06	3.31156e-11
ENSG00000228956	-0.790185	8.15145e-06	1.20881	1.12788e-11	3.3223e-11
ENSG00000158864	-0.440873	1.47962e-07	0.39144	8.30008e-06	3.44566e-11
ENSG00000259316	-1.32009	1.51181e-13	0.867345	8.30942e-06	3.45232e-11
ENSG00000074935	0.664771	4.00991e-11	-0.477285	8.32806e-06	3.46783e-11
ENSG00000197181	2.6335	1.54526e-13	-1.62573	8.43208e-06	3.555e-11
ENSG00000124532	-0.342768	8.44981e-06	0.583225	3.64348e-14	3.56997e-11
ENSG00000197977	-0.637858	8.17726e-06	0.70377	2.15764e-06	3.57615e-11
ENSG00000247137	-0.891967	2.81588e-08	0.758189	8.47288e-06	3.58952e-11
ENSG00000280184	2.39579	3.35156e-14	-1.45929	8.49367e-06	3.60712e-11
ENSG00000204394	-1.2698	4.49396e-26	0.573957	8.74667e-06	3.82521e-11
ENSG00000116863	-0.611172	1.01579e-08	0.501625	8.75416e-06	3.83177e-11
ENSG00000070718	0.452194	9.0137e-06	-1.22038	3.89466e-32	4.06234e-11
ENSG00000005020	0.980912	2.12494e-24	-0.456852	9.08294e-06	4.12499e-11
ENSG00000198915	-1.34093	2.44116e-39	0.500771	9.10882e-06	4.14853e-11
ENSG00000175137	0.535522	3.17428e-08	-0.452682	9.12446e-06	4.16284e-11
ENSG00000161920	-1.19564	3.46492e-21	0.610247	9.19444e-06	4.22689e-11
ENSG00000127399	-1.1278	8.22657e-23	0.548818	9.23941e-06	4.26833e-11
ENSG00000134202	-0.566951	7.82691e-11	0.408165	9.41168e-06	4.42898e-11
ENSG00000143324	-1.35478	5.36992e-79	0.349696	9.42859e-06	4.44492e-11
ENSG00000175215	0.409252	9.44893e-06	-0.542301	1.04818e-08	4.46412e-11
ENSG00000184368	2.51654	1.29364e-13	-1.55307	9.48087e-06	4.49435e-11
ENSG00000116678	0.776787	9.5059e-06	-1.39791	7.82746e-15	4.51811e-11
ENSG00000114841	-1.58835	1.52506e-16	0.940975	9.59652e-06	4.60466e-11
ENSG00000260917	-1.92114	6.59933e-20	1.01485	9.64291e-06	4.64928e-11
ENSG00000258077	3.66462	6.18589e-24	-1.48554	9.84538e-06	4.84657e-11
ENSG00000225434	1.9551	4.55224e-09	-1.5534	9.89206e-06	4.89264e-11
ENSG00000224597	0.539481	5.57517e-10	-0.407434	9.9325e-06	4.93272e-11
ENSG00000148396	-0.483926	9.94171e-06	1.19073	1.12978e-28	4.94188e-11
ENSG00000011422	2.50773	1.21397e-141	-0.471625	9.99325e-06	4.99326e-11
ENSG00000117643	-2.76763	3.83068e-25	1.33593	1.00744e-05	5.07463e-11
ENSG00000185619	1.25136	6.93722e-59	-0.363731	1.01548e-05	5.156e-11
ENSG00000139200	-3.827	6.0988e-32	1.63157	1.03872e-05	5.3947e-11
ENSG00000166444	-0.450215	1.05453e-05	0.746819	3.20876e-13	5.56017e-11
ENSG00000156017	-0.701916	1.06389e-05	0.989744	8.40456e-10	5.65933e-11
ENSG00000166908	0.651426	4.97144e-14	-0.40484	1.06941e-05	5.71823e-11
ENSG00000095951	0.730914	5.46206e-09	-0.582268	1.07041e-05	5.7289e-11
ENSG00000172869	-0.589812	3.25421e-08	0.493956	1.07272e-05	5.75371e-11
ENSG00000278730	0.763874	2.18016e-16	-0.437529	1.08556e-05	5.89217e-11
ENSG00000114054	-0.541874	2.22167e-09	0.420625	1.10526e-05	6.10798e-11
ENSG00000111581	0.46539	3.28634e-09	-0.364576	1.10526e-05	6.10798e-11
ENSG00000175040	1.57419	5.31344e-19	-0.817602	1.11039e-05	6.16478e-11
ENSG00000111530	-0.409465	1.11173e-05	0.478648	5.73309e-07	6.19613e-11
ENSG00000196187	-0.843052	1.85849e-18	0.455271	1.11527e-05	6.21919e-11
ENSG00000110344	-0.337457	1.1248e-05	0.437054	2.45764e-08	6.32594e-11
ENSG00000260565	-0.822917	7.32034e-12	0.567065	1.13072e-05	6.39266e-11
ENSG00000135253	2.62803	3.16826e-19	-1.28424	1.13998e-05	6.49782e-11
ENSG00000100320	0.848161	3.87142e-29	-0.356501	1.14009e-05	6.49904e-11
ENSG00000079974	-0.652716	8.37224e-10	0.500869	1.14009e-05	6.49904e-11
ENSG00000170965	2.61014	4.59122e-27	-1.04587	1.1854e-05	7.02581e-11
ENSG00000150630	0.773001	3.24533e-12	-0.517191	1.18543e-05	7.02622e-11
ENSG00000111371	0.914591	1.77739e-34	-0.351835	1.18832e-05	7.06056e-11
ENSG00000267106	-1.36518	2.85782e-09	1.0797	1.19212e-05	7.10573e-11
ENSG00000114124	2.32735	3.00908e-36	-0.825521	1.19273e-05	7.11301e-11
ENSG00000172380	0.975983	2.17986e-31	-0.393638	1.19708e-05	7.16499e-11
ENSG00000169660	-1.36295	7.86528e-17	0.789667	1.2117e-05	7.34106e-11
ENSG00000145002	-2.04431	4.41756e-10	1.55176	1.21237e-05	7.34916e-11
ENSG00000198929	-0.765033	1.22705e-05	0.89761	7.79937e-07	7.55862e-11
ENSG00000117425	-1.26128	1.23488e-05	1.66266	1.49936e-08	7.6246e-11
ENSG00000101928	0.855014	1.11719e-10	-0.612587	1.23795e-05	7.66263e-11
ENSG00000171766	-1.27456	1.04943e-14	0.786262	1.25168e-05	7.83357e-11
ENSG00000182585	-1.10272	3.16191e-16	0.635141	1.2603e-05	7.94179e-11
ENSG00000134575	1.05172	8.03488e-19	-0.553194	1.2623e-05	7.96705e-11
ENSG00000283052	-2.18325	1.24362e-05	2.42679	2.58924e-06	8.0682e-11
ENSG00000196743	-0.391895	1.27572e-05	0.461748	5.97164e-07	8.15519e-11
ENSG00000170088	1.3463	9.45479e-70	-0.355258	1.27749e-05	8.15992e-11
ENSG00000107077	0.629385	6.41837e-10	-0.474405	1.28027e-05	8.1955e-11
ENSG00000236144	1.0247	9.78641e-13	-0.665443	1.2873e-05	8.28567e-11
ENSG00000143199	1.20143	4.27006e-06	-1.22421	1.22728e-05	8.44276e-11
ENSG00000238105	-1.58489	1.03477e-37	0.601809	1.30331e-05	8.49309e-11
ENSG00000125746	-0.459817	1.30421e-05	0.706554	2.89653e-11	8.50475e-11
ENSG00000168502	-1.44377	1.73252e-77	0.368124	1.31161e-05	8.60163e-11
ENSG00000134769	0.642041	4.51516e-08	-0.541788	1.31519e-05	8.64876e-11
ENSG00000147996	0.819163	4.21269e-14	-0.503152	1.35424e-05	9.16983e-11
ENSG00000266947	1.18975	1.37101e-05	-2.00236	2.48156e-11	9.3984e-11
ENSG00000171681	1.01155	3.3819e-34	-0.387151	1.37497e-05	9.45276e-11
ENSG00000156853	0.746799	2.23939e-07	-0.662034	1.3847e-05	9.58943e-11
ENSG00000134531	0.473546	1.39867e-05	-0.760672	6.21721e-12	9.78134e-11
ENSG00000101452	-0.406141	1.41665e-05	0.475319	9.27114e-07	1.00775e-10
ENSG00000106524	-0.521388	7.78601e-06	0.531902	1.18894e-05	1.00989e-10
ENSG00000107551	-0.891942	6.23484e-10	0.670074	1.42611e-05	1.0169e-10
ENSG00000278959	2.19458	1.79214e-09	-1.65901	1.43135e-05	1.02438e-10
ENSG00000121073	1.09903	5.28025e-31	-0.441677	1.44447e-05	1.04324e-10
ENSG00000070081	-0.498229	1.71378e-07	0.433769	1.4642e-05	1.07208e-10
ENSG00000275322	-1.92376	1.47462e-05	2.71716	1.08676e-09	1.08725e-10
ENSG00000265478	-1.72633	1.45548e-05	1.94217	2.43758e-06	1.08892e-10
ENSG00000116954	1.45007	2.67158e-19	-0.744914	1.49386e-05	1.11581e-10
ENSG00000166816	-1.41366	4.64683e-09	1.1234	1.51051e-05	1.14082e-10
ENSG00000155313	0.4474	8.18961e-06	-0.457291	1.27677e-05	1.15042e-10
ENSG00000158104	-2.60071	3.97546e-09	2.05491	1.53136e-05	1.17253e-10
ENSG00000113583	-0.380953	8.02582e-07	0.350082	1.53242e-05	1.17738e-10
ENSG00000004975	-0.914965	1.75666e-22	0.439152	1.55309e-05	1.20604e-10
ENSG00000215021	-0.547698	4.81808e-08	0.455464	1.57671e-05	1.24301e-10
ENSG00000143653	-1.53765	3.21441e-64	0.428696	1.58195e-05	1.25129e-10
ENSG00000146083	0.766782	2.95447e-10	-0.555978	1.58755e-05	1.26016e-10
ENSG00000076067	-0.575135	1.76484e-06	0.543853	1.58563e-05	1.27268e-10
ENSG00000117395	-0.31441	1.38224e-05	0.334099	8.48904e-06	1.31561e-10
ENSG00000174032	-0.932906	1.06525e-18	0.497549	1.63294e-05	1.33324e-10
ENSG00000237289	-1.60463	9.49762e-08	1.36077	1.65037e-05	1.3619e-10
ENSG00000151116	-0.66954	1.28309e-09	0.503791	1.65979e-05	1.37745e-10
ENSG00000141574	-0.754402	1.67681e-05	1.27604	3.00204e-13	1.40585e-10
ENSG00000076604	-0.495131	6.94167e-09	0.388516	1.67753e-05	1.40705e-10
ENSG00000179218	-1.29393	1.06155e-34	0.488679	1.67887e-05	1.4093e-10
ENSG00000052850	-1.38851	3.42313e-19	0.732465	1.68902e-05	1.42639e-10
ENSG00000232053	3.24194	1.09822e-18	-1.53353	1.68902e-05	1.42639e-10
ENSG00000251603	2.3603	4.67296e-83	-0.534144	1.68902e-05	1.42639e-10
ENSG00000137834	-0.583724	1.70405e-09	0.443056	1.68981e-05	1.42774e-10
ENSG00000180758	-0.4882	3.45022e-07	0.434056	1.694e-05	1.43542e-10
ENSG00000198730	-0.354068	1.6975e-05	0.654901	1.24573e-15	1.44076e-10
ENSG00000161551	1.42095	2.04196e-21	-0.682648	1.7323e-05	1.50043e-10
ENSG00000104365	0.332323	1.7153e-05	-0.378477	2.63426e-06	1.50582e-10
ENSG00000148634	-0.478624	1.79724e-05	0.789251	1.58691e-12	1.61504e-10
ENSG00000204498	0.781834	1.80061e-05	-1.17357	2.43485e-10	1.6211e-10
ENSG00000204792	2.90063	5.47438e-11	-1.94991	1.81694e-05	1.65064e-10
ENSG00000155367	-1.08883	9.94563e-06	1.12056	1.52484e-05	1.65715e-10
ENSG00000187024	0.576369	1.79841e-05	-0.649773	3.32515e-06	1.67242e-10
ENSG00000278384	1.1437	4.15676e-06	-1.12853	1.78755e-05	1.68406e-10
ENSG00000174498	-2.01433	5.62391e-07	1.82149	1.85235e-05	1.71718e-10
ENSG00000145864	-0.567604	1.8711e-05	0.678415	6.9243e-07	1.7529e-10
ENSG00000143222	0.462621	1.70863e-07	-0.398008	1.87267e-05	1.7536e-10
ENSG00000182518	0.499412	6.93548e-07	-0.455133	1.87365e-05	1.75769e-10
ENSG00000117174	0.668611	1.83499e-13	-0.414297	1.87715e-05	1.76184e-10
ENSG00000052795	1.8642	1.86958e-80	-0.445964	1.88141e-05	1.76986e-10
ENSG00000183785	-1.8242	1.88788e-05	2.18139	6.35645e-07	1.78407e-10
ENSG00000115761	-0.394743	1.90886e-05	0.810074	6.8676e-19	1.82187e-10
ENSG00000130684	0.458828	1.91037e-05	-0.76186	2.56679e-12	1.82475e-10
ENSG00000163719	0.599064	5.99757e-14	-0.36485	1.945e-05	1.89152e-10
ENSG00000186448	0.627985	7.61158e-10	-0.463429	1.945e-05	1.89152e-10
ENSG00000224259	3.88833	4.49889e-18	-1.77709	1.94655e-05	1.89453e-10
ENSG00000154122	0.61622	1.34676e-10	-0.435079	1.95004e-05	1.90133e-10
ENSG00000164877	-0.577771	1.96917e-05	0.760564	3.71909e-08	1.93883e-10
ENSG00000158731	2.53397	7.80877e-06	-2.52362	1.82664e-05	1.9732e-10
ENSG00000197622	0.491844	3.00049e-12	-0.319477	2.03147e-05	2.06343e-10
ENSG00000237438	0.57464	2.03465e-05	-0.720782	2.3093e-07	2.07016e-10
ENSG00000109805	-1.46481	2.15379e-38	0.522951	2.07729e-05	2.15756e-10
ENSG00000019186	-2.47123	1.80757e-23	1.15928	2.09214e-05	2.18853e-10
ENSG00000127914	0.374816	2.06995e-05	-0.424145	3.15977e-06	2.19226e-10
ENSG00000118407	2.2571	2.10258e-05	-3.24091	7.56654e-09	2.21042e-10
ENSG00000124788	0.42269	1.74723e-05	-0.45014	1.1785e-05	2.22085e-10
ENSG00000141580	0.31187	2.07624e-05	-0.348166	4.54465e-06	2.25865e-10
ENSG00000131711	-0.712134	2.13523e-05	1.3854	5.9566e-17	2.2796e-10
ENSG00000151229	-0.700685	6.75007e-06	0.693788	2.04268e-05	2.31409e-10
ENSG00000183207	-0.489653	1.70981e-05	0.514451	1.33308e-05	2.35028e-10
ENSG00000163870	0.459621	2.19233e-05	-0.728628	2.76084e-11	2.40315e-10
ENSG00000136010	1.36879	1.06761e-49	-0.420919	2.19436e-05	2.4076e-10
ENSG00000167550	0.606878	2.20712e-05	-1.07897	8.43823e-13	2.43568e-10
ENSG00000231025	0.645857	2.20303e-05	-0.753607	2.10794e-06	2.44889e-10
ENSG00000257698	0.539067	2.21739e-05	-1.15684	3.45455e-18	2.4584e-10
ENSG00000176834	0.613126	4.2038e-12	-0.400695	2.22401e-05	2.4731e-10
ENSG00000107745	0.437794	2.45801e-06	-0.412281	2.22821e-05	2.51267e-10
ENSG00000138085	-0.628267	2.01515e-05	0.674244	1.00036e-05	2.53078e-10
ENSG00000234616	0.432205	2.26494e-05	-0.891261	3.03273e-18	2.56499e-10
ENSG00000274180	0.746297	2.29088e-05	-2.20378	4.05688e-29	2.62407e-10
ENSG00000110203	4.02922	9.17962e-18	-1.86986	2.30715e-05	2.66147e-10
ENSG00000142528	0.968231	6.1548e-22	-0.455891	2.31866e-05	2.68808e-10
ENSG00000001084	0.894885	1.02656e-23	-0.405027	2.31957e-05	2.6902e-10
ENSG00000255302	-1.14298	8.14396e-26	0.496687	2.33154e-05	2.71803e-10
ENSG00000005339	0.66975	1.45842e-07	-0.566344	2.35072e-05	2.76306e-10
ENSG00000168010	-2.54963	3.7146e-73	0.696359	2.39218e-05	2.86126e-10
ENSG00000114739	0.573545	7.49139e-06	-0.569467	2.32787e-05	2.9901e-10
ENSG00000151365	-1.67728	2.44828e-05	2.27546	1.52569e-08	2.99704e-10
ENSG00000107404	0.80063	2.13476e-06	-0.745417	2.44811e-05	3.01941e-10
ENSG00000143420	0.343848	2.46085e-05	-0.42263	4.25015e-07	3.02879e-10
ENSG00000141448	1.79155	1.15091e-51	-0.523985	2.46498e-05	3.03807e-10
ENSG00000145916	-0.877633	3.63747e-19	0.44723	2.48963e-05	3.09914e-10
ENSG00000203326	0.996958	3.03763e-13	-0.61481	2.4906e-05	3.10155e-10
ENSG00000176769	1.94023	2.38902e-05	-2.20762	7.11125e-06	3.10656e-10
ENSG00000143622	0.439264	2.51139e-05	-0.543782	4.41731e-07	3.15452e-10
ENSG00000227398	-1.13913	1.28059e-10	0.810251	2.5168e-05	3.16714e-10
ENSG00000163781	-0.342583	2.52377e-05	0.434343	1.79722e-07	3.18487e-10
ENSG00000139112	0.483553	2.27098e-09	-0.360243	2.56843e-05	3.29842e-10
ENSG00000149968	2.57775	4.8924e-06	-2.46061	2.53254e-05	3.32656e-10
ENSG00000157470	-0.877101	2.31598e-16	0.485916	2.60183e-05	3.38475e-10
ENSG00000170775	-0.92511	9.14298e-18	0.493149	2.61321e-05	3.41443e-10
ENSG00000122986	-2.31709	1.14897e-05	2.33487	2.36057e-05	3.4462e-10
ENSG00000179933	-0.476166	4.12343e-07	0.416825	2.645e-05	3.49886e-10
ENSG00000128791	-0.680762	3.58615e-10	0.485038	2.69545e-05	3.63272e-10
ENSG00000157578	-1.14412	2.70837e-05	1.63207	3.00235e-09	3.66763e-10
ENSG00000160055	0.640691	1.10292e-06	-0.584205	2.7554e-05	3.80219e-10
ENSG00000054118	0.404157	8.31497e-07	-0.360633	2.77847e-05	3.86341e-10
ENSG00000132463	-0.468742	2.79895e-05	0.580111	4.05173e-07	3.91788e-10
ENSG00000228203	2.39505	2.59568e-05	-2.57605	1.10628e-05	3.98071e-10
ENSG00000261087	2.46217	4.78284e-23	-1.08171	2.83468e-05	4.01771e-10
ENSG00000174799	0.680148	3.99998e-09	-0.513204	2.86436e-05	4.10229e-10
ENSG00000178980	0.352221	2.85487e-05	-0.403484	3.61207e-06	4.14036e-10
ENSG00000205683	-1.17724	2.96554e-05	1.35785	3.34867e-06	4.45328e-10
ENSG00000127952	0.826969	1.66267e-28	-0.3358	2.98667e-05	4.46011e-10
ENSG00000135999	1.29632	7.77327e-30	-0.510544	3.01593e-05	4.54792e-10
ENSG00000075975	1.04125	6.41958e-50	-0.315725	3.05761e-05	4.67449e-10
ENSG00000144744	-0.431977	3.07307e-05	0.622206	2.94098e-09	4.72187e-10
ENSG00000162434	0.455831	7.19734e-10	-0.326776	3.08386e-05	4.7551e-10
ENSG00000243766	-1.59284	1.87098e-17	0.869819	3.09801e-05	4.79882e-10
ENSG00000165795	-0.580152	3.11399e-05	0.72184	4.43826e-07	4.84944e-10
ENSG00000273297	0.76124	8.70612e-06	-0.755539	3.00282e-05	4.88744e-10
ENSG00000130338	0.933482	4.71841e-24	-0.412319	3.14023e-05	4.93053e-10
ENSG00000184640	-0.501898	3.15917e-05	0.643447	1.69306e-07	4.99032e-10
ENSG00000180071	1.03119	3.67454e-12	-0.658752	3.17366e-05	5.03606e-10
ENSG00000155975	0.700004	2.49388e-18	-0.357708	3.23584e-05	5.23532e-10
ENSG00000136842	-0.665684	3.31978e-05	0.945621	6.8764e-09	5.51047e-10
ENSG00000136378	-0.798333	1.91011e-08	0.631456	3.32088e-05	5.51411e-10
ENSG00000079691	-0.392286	1.44933e-05	0.395062	3.02759e-05	5.63341e-10
ENSG00000196961	-0.986904	2.45201e-14	0.574595	3.35829e-05	5.63906e-10
ENSG00000187257	-0.447014	3.33806e-05	0.504603	6.09502e-06	5.75706e-10
ENSG00000198846	1.06244	1.28937e-06	-0.969916	3.40723e-05	5.81293e-10
ENSG00000115884	-0.421391	2.24048e-05	0.435061	2.59148e-05	5.86774e-10
ENSG00000135643	-0.854806	9.23507e-09	0.665155	3.42642e-05	5.87016e-10
ENSG00000250697	3.33866	9.05071e-28	-1.1482	3.43647e-05	5.90466e-10
ENSG00000175054	-0.861479	6.3479e-24	0.385447	3.4475e-05	5.94262e-10
ENSG00000167785	0.585889	2.26903e-07	-0.495501	3.49e-05	6.0903e-10
ENSG00000231711	-1.2088	4.29708e-14	0.726045	3.51388e-05	6.17366e-10
ENSG00000159640	-2.63421	3.82899e-10	1.89513	3.51745e-05	6.18624e-10
ENSG00000182903	0.911909	8.31458e-09	-0.698471	3.5227e-05	6.20469e-10
ENSG00000184584	2.02365	9.4898e-87	-0.448751	3.56278e-05	6.34671e-10
ENSG00000176101	0.877895	1.05472e-13	-0.521254	3.58259e-05	6.41748e-10
ENSG00000107669	-0.735131	1.6247e-12	0.462198	3.61539e-05	6.53554e-10
ENSG00000180921	1.71121	1.90209e-39	-0.580552	3.66022e-05	6.69862e-10
ENSG00000114745	0.503979	2.69667e-09	-0.372272	3.66143e-05	6.70303e-10
ENSG00000162894	0.951788	3.67921e-05	-1.31986	7.70907e-08	6.76831e-10
ENSG00000121690	-0.466945	3.69243e-05	0.865008	1.5915e-14	6.81701e-10
ENSG00000165197	0.901547	2.80994e-05	-0.957786	2.44701e-05	6.94181e-10
ENSG00000237760	3.15611	1.29474e-08	-2.40789	3.75907e-05	7.06529e-10
ENSG00000141933	0.890131	3.74597e-05	-1.04201	4.47189e-06	7.11612e-10
ENSG00000185722	-0.36425	1.63876e-05	0.365836	3.4338e-05	7.23825e-10
ENSG00000138764	-1.34945	1.34646e-31	0.526989	3.8088e-05	7.25348e-10
ENSG00000182362	0.570933	3.26126e-07	-0.487267	3.84776e-05	7.40315e-10
ENSG00000049239	-1.24376	4.16557e-26	0.532277	3.87827e-05	7.52048e-10
ENSG00000111432	-0.581682	3.39365e-05	0.623659	1.95192e-05	7.66343e-10
ENSG00000155850	-0.499207	3.92459e-05	0.586071	2.74787e-06	7.73896e-10
ENSG00000271584	1.34658	3.96959e-05	-1.74116	9.28457e-07	7.88315e-10
ENSG00000159840	0.976752	7.69075e-13	-0.59727	3.97843e-05	7.91396e-10
ENSG00000062194	0.454263	3.22723e-06	-0.421107	3.96783e-05	7.92392e-10
ENSG00000253347	-1.63213	3.9868e-05	1.85845	6.47434e-06	8.15687e-10
ENSG00000096060	-0.476136	1.24974e-10	0.325018	4.07358e-05	8.29702e-10
ENSG00000135409	3.47014	6.37024e-12	-2.11585	4.08464e-05	8.34214e-10
ENSG00000125826	0.593891	7.44201e-07	-0.519838	4.09008e-05	8.36713e-10
ENSG00000167685	0.692141	8.25527e-10	-0.493589	4.09352e-05	8.37846e-10
ENSG00000123353	-0.383738	4.08496e-05	0.446171	3.93682e-06	8.42092e-10
ENSG00000166582	0.454881	2.0608e-05	-0.461389	3.57076e-05	8.4986e-10
ENSG00000267765	1.13051	2.73433e-05	-1.20124	3.09496e-05	8.52768e-10
ENSG00000116786	0.746773	2.9056e-12	-0.467952	4.13995e-05	8.56958e-10
ENSG00000145029	-1.55871	2.88872e-16	0.856917	4.15017e-05	8.61195e-10
ENSG00000166483	0.492363	4.19592e-07	-0.420516	4.16255e-05	8.6643e-10
ENSG00000237838	3.12386	1.37511e-11	-1.90233	4.19908e-05	8.81613e-10
ENSG00000079739	-0.430057	4.23213e-05	0.7192	7.63333e-12	8.95544e-10
ENSG00000177169	0.793907	8.64456e-07	-0.694391	4.3003e-05	9.25004e-10
ENSG00000176619	0.566029	3.96759e-05	-0.614166	1.68522e-05	9.29087e-10
ENSG00000170260	0.382244	3.93083e-05	-0.417844	1.78354e-05	9.31623e-10
ENSG00000167536	-0.606136	4.39194e-05	0.714145	2.95965e-06	9.68837e-10
ENSG00000178904	-0.597697	4.39872e-05	0.716619	1.91749e-06	9.69277e-10
ENSG00000005469	-1.188	4.79567e-18	0.608286	4.41629e-05	9.7518e-10
ENSG00000275216	1.13691	4.43282e-05	-1.37267	1.54509e-06	9.8369e-10
ENSG00000028839	0.542864	5.59872e-07	-0.472493	4.48282e-05	1.00494e-09
ENSG00000132740	0.568105	2.96119e-09	-0.414853	4.48485e-05	1.00569e-09
ENSG00000170852	0.376287	3.24257e-05	-0.393063	3.13907e-05	1.0184e-09
ENSG00000157064	-2.19889	2.90446e-74	0.555836	4.51459e-05	1.01907e-09
ENSG00000152137	0.504418	9.84892e-06	-0.489253	4.46674e-05	1.04609e-09
ENSG00000137877	-3.85987	2.71154e-23	1.79782	4.65584e-05	1.08384e-09
ENSG00000170545	0.975246	3.27394e-27	-0.395543	4.66465e-05	1.08795e-09
ENSG00000273192	-1.93364	4.6241e-05	2.20183	7.3052e-06	1.0958e-09
ENSG00000269837	-1.97077	4.20399e-19	1.0077	4.68793e-05	1.09883e-09
ENSG00000147457	0.479333	3.25358e-09	-0.350404	4.68848e-05	1.09909e-09
ENSG00000128000	0.460873	4.43984e-05	-0.511509	1.53242e-05	1.10303e-09
ENSG00000136536	1.17124	3.70992e-30	-0.451206	4.70356e-05	1.10617e-09
ENSG00000198740	-0.367522	3.95729e-05	0.39267	2.5567e-05	1.10984e-09
ENSG00000184831	-0.414921	4.6241e-05	0.468691	9.21627e-06	1.11159e-09
ENSG00000074319	0.438574	3.57074e-05	-0.459964	3.09877e-05	1.11763e-09
ENSG00000006638	0.967469	4.75332e-05	-1.20841	1.37719e-06	1.13065e-09
ENSG00000173210	2.25747	5.68069e-62	-0.575482	4.78414e-05	1.1444e-09
ENSG00000180488	-0.465316	4.82493e-05	1.40561	4.79441e-37	1.164e-09
ENSG00000171931	-1.99524	4.82694e-05	2.93499	2.44075e-09	1.16497e-09
ENSG00000134243	-1.39715	3.10718e-70	0.350888	4.85177e-05	1.17698e-09
ENSG00000124406	-2.25505	6.16227e-60	0.65097	4.86513e-05	1.18348e-09
ENSG00000072201	1.62562	4.69051e-05	-1.84727	1.38356e-05	1.19576e-09
ENSG00000163565	2.97157	3.21242e-53	-0.736729	4.92412e-05	1.21235e-09
ENSG00000185842	0.898196	7.63473e-14	-0.52179	4.96411e-05	1.23212e-09
ENSG00000119707	0.330811	1.06812e-05	-0.319589	4.86352e-05	1.23974e-09
ENSG00000204351	-0.383061	4.8404e-05	0.42764	1.18892e-05	1.24215e-09
ENSG00000029364	1.23056	1.96771e-54	-0.348019	5.01499e-05	1.25751e-09
ENSG00000144426	-0.536195	5.04258e-05	0.758768	1.62202e-08	1.27138e-09
ENSG00000124193	-0.323112	5.0783e-05	0.415799	3.31633e-07	1.28951e-09
ENSG00000119703	0.697464	5.06878e-05	-0.826739	5.65193e-06	1.3006e-09
ENSG00000124222	0.928213	5.11714e-05	-1.1996	6.56582e-07	1.30947e-09
ENSG00000198855	0.760028	1.04357e-09	-0.540031	5.12643e-05	1.31401e-09
ENSG00000130066	1.64934	1.99869e-71	-0.403332	5.14773e-05	1.32495e-09
ENSG00000157833	0.658242	8.77411e-08	-0.529519	5.18248e-05	1.34291e-09
ENSG00000189269	-2.24088	1.28109e-06	1.99144	5.21562e-05	1.36096e-09
ENSG00000138621	0.515987	5.1783e-05	-0.595135	7.33262e-06	1.36762e-09
ENSG00000146731	-0.310718	3.53087e-05	0.321007	4.00596e-05	1.42574e-09
ENSG00000205323	-2.11915	1.76359e-08	1.6337	5.3574e-05	1.43509e-09
ENSG00000155100	2.22584	6.62789e-58	-0.601152	5.36643e-05	1.43993e-09
ENSG00000174136	-0.523945	5.47472e-05	0.632783	2.42817e-06	1.50158e-09
ENSG00000140367	-0.706421	5.43451e-07	0.600154	5.48087e-05	1.50215e-09
ENSG00000281039	-1.71605	4.01003e-05	1.80008	3.80589e-05	1.52826e-09
ENSG00000100211	-0.493364	5.52318e-05	0.593834	2.55386e-06	1.52854e-09
ENSG00000112343	1.21518	2.47342e-35	-0.42466	5.55827e-05	1.54472e-09
ENSG00000170265	0.470073	5.56305e-05	-0.642326	6.77619e-08	1.54738e-09
ENSG00000234776	2.14181	5.41573e-07	-1.82456	5.57199e-05	1.5525e-09
ENSG00000236263	0.540105	5.62654e-05	-0.841491	1.00366e-09	1.5829e-09
ENSG00000204991	-0.868959	1.76095e-12	0.542388	5.63843e-05	1.58959e-09
ENSG00000126767	1.07043	4.78023e-13	-0.636975	5.67394e-05	1.60968e-09
ENSG00000104983	-0.696109	5.68704e-05	1.03388	3.27718e-09	1.61712e-09
ENSG00000126214	0.416536	3.9918e-06	-0.384312	5.67394e-05	1.61764e-09
ENSG00000254459	1.31675	8.0737e-12	-0.824871	5.70285e-05	1.62612e-09
ENSG00000064687	-1.40973	1.24784e-25	0.598471	5.7062e-05	1.62804e-09
ENSG00000272842	-2.42488	2.26659e-08	1.87711	5.82851e-05	1.69858e-09
ENSG00000174989	0.956941	8.15129e-18	-0.480403	5.86616e-05	1.72059e-09
ENSG00000099785	-1.02027	1.84989e-13	0.604677	5.87575e-05	1.72622e-09
ENSG00000125818	-0.41625	5.89696e-05	0.714349	5.26653e-12	1.73871e-09
ENSG00000250934	2.07819	1.21702e-07	-1.66698	5.95933e-05	1.77569e-09
ENSG00000162623	0.500802	3.50717e-06	-0.455378	5.95422e-05	1.77879e-09
ENSG00000089558	-1.03912	8.87849e-07	0.901545	6.00994e-05	1.80636e-09
ENSG00000117226	0.945098	1.58229e-23	-0.408689	6.0205e-05	1.81232e-09
ENSG00000197635	3.74024	7.03724e-14	-1.98567	6.02401e-05	1.81443e-09
ENSG00000275074	-1.73571	1.75272e-16	0.941034	6.04364e-05	1.82628e-09
ENSG00000111727	0.439255	6.09275e-05	-0.794695	1.56149e-12	1.85608e-09
ENSG00000008130	0.627973	4.65509e-17	-0.322619	6.09434e-05	1.85705e-09
ENSG00000102359	3.54402	9.78787e-50	-0.848736	6.11605e-05	1.87031e-09
ENSG00000022840	0.45463	3.93459e-08	-0.351438	6.13392e-05	1.88125e-09
ENSG00000160211	-0.529093	6.148e-05	0.963487	2.19283e-13	1.8899e-09
ENSG00000146205	-2.25255	6.70677e-10	1.58704	6.16338e-05	1.89936e-09
ENSG00000141449	-0.795686	1.18866e-15	0.429941	6.21963e-05	1.93419e-09
ENSG00000261616	-1.90103	6.23794e-05	2.70487	1.46552e-08	1.94559e-09
ENSG00000110660	0.374975	1.55066e-06	-0.329981	6.25775e-05	1.95917e-09
ENSG00000135164	0.381779	5.76397e-05	-0.415791	2.47379e-05	1.96715e-09
ENSG00000104823	-0.443647	6.29691e-05	0.562963	7.32412e-07	1.98282e-09
ENSG00000264920	-3.07	8.45715e-30	1.22855	6.33632e-05	2.00745e-09
ENSG00000138166	2.58201	0	-0.29069	6.36299e-05	2.02438e-09
ENSG00000176438	-0.981988	4.26783e-06	0.911312	6.35365e-05	2.02755e-09
ENSG00000129187	0.568748	2.32295e-10	-0.382795	6.37524e-05	2.03218e-09
ENSG00000214145	-1.97318	5.88666e-05	2.15122	2.54675e-05	2.05693e-09
ENSG00000006016	-1.76238	7.29007e-25	0.758379	6.42639e-05	2.06492e-09
ENSG00000123358	-0.474302	6.43371e-05	0.615738	3.75127e-07	2.0697e-09
ENSG00000148841	1.85504	3.28386e-111	-0.359941	6.51471e-05	2.12207e-09
ENSG00000180817	-0.297062	3.98356e-05	0.305334	5.18257e-05	2.13639e-09
ENSG00000240216	3.32333	7.29495e-11	-2.07829	6.64706e-05	2.20917e-09
ENSG00000131152	-0.861125	6.68169e-05	1.805	7.28266e-18	2.23225e-09
ENSG00000107719	0.689831	7.52219e-08	-0.545224	6.698e-05	2.24316e-09
ENSG00000269834	0.863095	6.59293e-06	-0.816814	6.70989e-05	2.27287e-09
ENSG00000102287	-1.30765	7.78505e-21	0.604216	6.76544e-05	2.28856e-09
ENSG00000125821	-1.15909	6.3675e-19	0.570148	6.76549e-05	2.28859e-09
ENSG00000060237	-0.424009	6.81197e-05	0.671894	3.27508e-10	2.32015e-09
ENSG00000226200	-2.88702	1.17746e-17	1.51273	6.885e-05	2.37016e-09
ENSG00000134291	-1.1506	4.53696e-46	0.351203	6.9334e-05	2.4036e-09
ENSG00000256185	-2.04882	2.79019e-09	1.4986	6.94123e-05	2.40903e-09
ENSG00000156313	0.47587	7.01515e-05	-0.837471	7.00789e-12	2.46062e-09
ENSG00000036549	1.03315	2.35924e-28	-0.402276	7.02922e-05	2.4705e-09
ENSG00000111707	0.502973	2.6546e-08	-0.382428	7.03421e-05	2.47401e-09
ENSG00000011143	-1.23287	5.45247e-29	0.492249	7.06526e-05	2.49589e-09
ENSG00000127241	3.70389	2.33274e-12	-2.14032	7.07395e-05	2.50204e-09
ENSG00000165476	0.460012	9.23388e-07	-0.393896	7.10503e-05	2.5245e-09
ENSG00000104969	1.12687	1.95941e-17	-0.566336	7.16446e-05	2.56647e-09
ENSG00000215861	2.21518	1.15699e-09	-1.507	7.16446e-05	2.56647e-09
ENSG00000140280	-1.12641	1.50595e-11	0.717097	7.22466e-05	2.60979e-09
ENSG00000188559	-0.485862	7.24203e-05	0.676276	5.92845e-08	2.62235e-09
ENSG00000068438	-0.343152	7.24203e-05	0.429516	1.269e-06	2.62316e-09
ENSG00000249199	1.87382	1.52273e-08	-1.38774	7.30202e-05	2.66598e-09
ENSG00000150756	0.371199	7.36081e-05	-0.52982	3.2101e-08	2.70908e-09
ENSG00000136895	-1.42037	1.01434e-35	0.510812	7.37732e-05	2.72124e-09
ENSG00000058085	0.963806	2.52287e-08	-0.733019	7.40897e-05	2.74464e-09
ENSG00000109099	1.57586	7.13598e-57	-0.42721	7.45903e-05	2.78186e-09
ENSG00000114656	-2.90802	4.08788e-12	1.80918	7.48626e-05	2.80221e-09
ENSG00000121753	-1.30995	3.75134e-19	0.640713	7.4866e-05	2.80246e-09
ENSG00000198131	0.599341	1.00666e-13	-0.342863	7.51306e-05	2.8223e-09
ENSG00000196247	-0.422285	7.54774e-05	0.678062	2.67585e-10	2.84842e-09
ENSG00000153294	4.29952	7.32447e-65	-0.789322	7.67697e-05	2.94679e-09
ENSG00000116120	0.34508	4.65691e-06	-0.313444	7.67454e-05	2.95577e-09
ENSG00000140873	2.1228	6.09275e-05	-2.27985	4.83915e-05	3.02695e-09
ENSG00000223611	-1.78374	4.36991e-06	1.6317	7.77095e-05	3.02893e-09
ENSG00000010704	-0.377906	7.78675e-05	0.981847	4.02847e-26	3.03167e-09
ENSG00000011198	1.75692	5.86088e-122	-0.31672	7.79459e-05	3.03778e-09
ENSG00000279148	1.15005	2.98275e-05	-1.17814	7.21517e-05	3.04777e-09
ENSG00000131828	-0.316755	7.81945e-05	0.483141	2.24805e-09	3.05719e-09
ENSG00000103855	0.633943	1.41563e-06	-0.547011	7.85686e-05	3.08751e-09
ENSG00000121621	0.426092	7.91723e-05	-0.698425	1.96815e-10	3.13413e-09
ENSG00000152926	-0.995308	7.96689e-05	2.28601	8.42984e-21	3.17357e-09
ENSG00000125434	-1.85464	7.58145e-32	0.692243	7.9803e-05	3.18426e-09
ENSG00000133401	-0.5794	8.04699e-05	1.12553	9.21885e-15	3.2377e-09
ENSG00000204160	0.755929	4.32213e-16	-0.3948	8.0577e-05	3.24633e-09
ENSG00000240891	2.19501	1.12086e-39	-0.66706	8.06356e-05	3.25105e-09
ENSG00000153904	-2.33006	3.11306e-141	0.405235	8.06859e-05	3.2551e-09
ENSG00000169379	0.371501	8.10647e-05	-1.03238	4.16076e-28	3.28575e-09
ENSG00000136279	-1.12607	1.35614e-22	0.492878	8.18449e-05	3.3493e-09
ENSG00000198937	0.570569	1.58252e-05	-0.548668	8.07636e-05	3.3866e-09
ENSG00000162496	0.810931	1.27733e-10	-0.530564	8.26057e-05	3.41185e-09
ENSG00000267199	-1.44763	3.35819e-05	1.46123	7.57707e-05	3.43447e-09
ENSG00000184867	-0.694118	8.26505e-05	0.813489	9.46691e-06	3.46036e-09
ENSG00000155093	1.22782	3.5545e-05	-1.2594	7.57707e-05	3.50232e-09
ENSG00000127928	0.574111	1.08447e-07	-0.451258	8.41439e-05	3.5401e-09
ENSG00000027869	-1.78326	2.94567e-45	0.569612	8.64292e-05	3.735e-09
ENSG00000023287	1.10157	8.50118e-22	-0.486632	8.64396e-05	3.7359e-09
ENSG00000227232	0.58267	7.82493e-05	-0.641074	3.83263e-05	3.79593e-09
ENSG00000124224	1.07946	1.04408e-17	-0.529832	8.77873e-05	3.8533e-09
ENSG00000204611	1.27834	2.18247e-23	-0.540149	8.77913e-05	3.85366e-09
ENSG00000168679	3.58733	1.62215e-29	-1.15601	8.81546e-05	3.88561e-09
ENSG00000114698	-0.948553	8.8698e-05	1.14846	4.47299e-06	3.94367e-09
ENSG00000104728	-0.668735	7.18026e-18	0.331053	8.93246e-05	3.98944e-09
ENSG00000104413	2.37671	2.35114e-05	-2.31631	8.64235e-05	4.0109e-09
ENSG00000102524	2.58232	8.46177e-28	-0.903584	8.97087e-05	4.02382e-09
ENSG00000178074	-1.20298	1.01903e-13	0.684903	9.07035e-05	4.11357e-09
ENSG00000183576	-0.337727	1.20831e-05	0.318019	9.02843e-05	4.14863e-09
ENSG00000189223	1.76368	3.59824e-09	-1.23614	9.18851e-05	4.22144e-09
ENSG00000100263	0.924288	2.36933e-16	-0.474286	9.1919e-05	4.22455e-09
ENSG00000079313	0.959086	7.08756e-09	-0.68906	9.27625e-05	4.30244e-09
ENSG00000127666	1.47667	2.33524e-23	-0.625407	9.3186e-05	4.34181e-09
ENSG00000164078	-1.19217	1.235e-30	0.445494	9.3406e-05	4.36234e-09
ENSG00000185252	0.937922	7.95016e-16	-0.489222	9.35959e-05	4.3801e-09
ENSG00000136854	-0.935645	1.01522e-10	0.606282	9.43944e-05	4.45515e-09
ENSG00000125650	-1.55905	3.69396e-09	1.11813	9.4544e-05	4.46929e-09
ENSG00000171163	0.708406	2.88026e-13	-0.407191	9.56988e-05	4.57913e-09
ENSG00000160957	-0.953412	2.79343e-16	0.495032	9.65418e-05	4.66016e-09
ENSG00000107036	0.414975	3.07137e-07	-0.335098	9.74436e-05	4.74767e-09
ENSG00000228033	3.15359	3.73449e-09	-2.17651	9.76708e-05	4.7698e-09
ENSG00000091436	0.894834	1.7355e-24	-0.369455	9.79128e-05	4.79345e-09
ENSG00000271936	-1.14255	4.97608e-12	0.712491	9.82343e-05	4.82499e-09
ENSG00000240963	1.2487	2.43283e-08	-0.928971	0.000100849	5.08531e-09
ENSG00000197614	-0.25296	0.000100753	0.290671	1.56512e-05	5.19802e-09
ENSG00000231382	2.59823	4.28864e-06	-2.30333	0.000102049	5.21624e-09
ENSG00000137054	1.00444	1.43465e-32	-0.355665	0.000102303	5.233e-09
ENSG00000005001	3.14544	5.67189e-10	-2.04372	0.000104344	5.44382e-09
ENSG00000118508	1.3147	8.34709e-20	-0.603125	0.000104398	5.4495e-09
ENSG00000135829	0.501084	1.27404e-15	-0.261669	0.000104872	5.49911e-09
ENSG00000132153	-0.559425	3.60659e-08	0.418242	0.000106582	5.67983e-09
ENSG00000138777	-0.566931	0.000106452	0.682471	5.62005e-06	5.68178e-09
ENSG00000263020	3.21749	2.58431e-13	-1.68217	0.000107452	5.77291e-09
ENSG00000131368	-0.332221	0.000108039	0.538953	3.91813e-10	5.83619e-09
ENSG00000183044	-1.57293	2.24466e-07	1.26944	0.000108153	5.84857e-09
ENSG00000152229	0.719394	8.00462e-12	-0.436797	0.00010849	5.88504e-09
ENSG00000005471	1.8172	5.4496e-05	-1.87676	9.42281e-05	5.92437e-09
ENSG00000110172	0.826332	1.82528e-18	-0.393647	0.0001089	5.92959e-09
ENSG00000255571	-1.37045	9.55779e-18	0.686836	0.000108987	5.93906e-09
ENSG00000185432	-1.56698	2.5529e-54	0.4427	0.000110024	6.05265e-09
ENSG00000246082	-1.51624	2.78767e-10	1.01125	0.000110929	6.15258e-09
ENSG00000080822	0.788073	7.4712e-09	-0.561258	0.000111356	6.20006e-09
ENSG00000031823	0.46703	0.000104683	-0.51506	3.82814e-05	6.21202e-09
ENSG00000232973	-1.49875	2.43391e-26	0.617409	0.00011147	6.21274e-09
ENSG00000281649	-0.386973	0.000110523	0.446044	1.64414e-05	6.24286e-09
ENSG00000261730	-1.75833	1.10148e-05	1.63955	0.000111742	6.30385e-09
ENSG00000142867	1.03388	7.83964e-28	-0.394284	0.000112846	6.3671e-09
ENSG00000078902	0.499174	0.000112973	-0.764494	6.0026e-09	6.3815e-09
ENSG00000162430	-0.584907	3.72515e-05	0.578542	0.000107163	6.43577e-09
ENSG00000171045	0.475388	0.000114065	-1.00629	1.22887e-15	6.50546e-09
ENSG00000255867	-3.01396	9.47649e-12	1.87928	0.000114097	6.50911e-09
ENSG00000168899	1.25071	3.26404e-07	-1.01132	0.000115602	6.68192e-09
ENSG00000135407	-1.56582	0.000115655	2.39786	3.38965e-09	6.68808e-09
ENSG00000126456	-0.410985	0.000116109	0.570146	1.47896e-07	6.74062e-09
ENSG00000112584	-0.542169	8.10685e-11	0.346198	0.000116754	6.81569e-09
ENSG00000180769	-1.40951	0.000115611	1.6133	2.1905e-05	6.92287e-09
ENSG00000007255	-1.30264	2.82615e-11	0.830484	0.000117943	6.95524e-09
ENSG00000139445	-3.62051	8.07836e-45	1.16359	0.000118463	7.01678e-09
ENSG00000182749	-0.946144	2.12602e-17	0.465902	0.000121937	7.43435e-09
ENSG00000099331	-0.368075	0.000112761	0.403492	4.65584e-05	7.44142e-09
ENSG00000234948	3.03667	1.72233e-09	-2.00918	0.000122465	7.49884e-09
ENSG00000169239	-2.46332	7.59577e-34	0.894989	0.000122928	7.55559e-09
ENSG00000159228	-0.377395	0.000123201	0.712074	2.98769e-13	7.58918e-09
ENSG00000102309	-0.882984	1.47947e-10	0.569256	0.000123968	7.68408e-09
ENSG00000106245	0.828302	2.5372e-15	-0.432739	0.000124099	7.70028e-09
ENSG00000134278	0.480985	2.67571e-07	-0.38127	0.000124377	7.73492e-09
ENSG00000143382	-0.54584	0.000124668	0.93565	4.54756e-11	7.77109e-09
ENSG00000129244	-0.734584	0.000124615	0.903202	4.86937e-06	7.77629e-09
ENSG00000121895	5.28327	5.03474e-56	-0.885822	0.000125474	7.87189e-09
ENSG00000071794	-1.24628	8.74055e-43	0.383352	0.000125534	7.8794e-09
ENSG00000259442	2.52313	2.50269e-06	-2.17126	0.000125636	7.89535e-09
ENSG00000107159	2.02924	4.32233e-16	-1.01541	0.00012604	7.94308e-09
ENSG00000225678	2.34224	3.10093e-05	-2.24057	0.000122865	8.02866e-09
ENSG00000126216	0.568912	2.95543e-12	-0.335854	0.000127473	8.12463e-09
ENSG00000100227	0.375527	9.85926e-05	-0.396026	8.14793e-05	8.17969e-09
ENSG00000108666	-1.76843	3.76616e-37	0.591373	0.000127945	8.18502e-09
ENSG00000204103	0.796879	0.000128016	-1.05002	1.49212e-06	8.19516e-09
ENSG00000152404	0.481334	2.26331e-05	-0.46039	0.000126271	8.2283e-09
ENSG00000196284	0.710876	2.94309e-08	-0.526054	0.000129063	8.32867e-09
ENSG00000204560	-0.872808	7.89868e-17	0.434508	0.000130773	8.55081e-09
ENSG00000165118	0.385139	0.000131468	-0.850492	5.32194e-17	8.64195e-09
ENSG00000108306	-0.480757	0.000131596	0.840537	2.17426e-11	8.65871e-09
ENSG00000088356	0.67056	2.69089e-09	-0.459971	0.000131685	8.67052e-09
ENSG00000171224	0.518531	0.000122909	-0.573794	4.90826e-05	8.75791e-09
ENSG00000203801	3.22502	1.4082e-09	-2.12391	0.000132381	8.76242e-09
ENSG00000272068	1.36245	1.91516e-05	-1.31063	0.00013196	8.89009e-09
[truncated: 11,082 more rows]

## Sheet: sheet2_DESeq_consistent
ID	Chr	Start	End	Strand	KD_vs_Ctrl	p_KD_vs_Ctrl	Resc_vs_KD	p_Resc_vs_KD	p_meta
ENSG00000197746:E008	10	71823888	71823896	-	0.701175	2.8103e-171	-0.623671	3.7555e-152	7.05188e-304
ENSG00000175061:E003	17	16439660	16439703	+	-0.705677	0	0.473921	9.7553e-99	4.75829e-197
ENSG00000010244:E009	17	32366665	32366757	+	-1.705	2.33844e-128	1.62619	1.53925e-89	1.18464e-178
ENSG00000176273:E005	10	93907099	93909830	+	0.587483	2.63624e-88	-0.440974	1.02648e-80	5.26836e-161
ENSG00000181163:E011	5	171406397	171407125	+	-0.515532	4.27339e-66	0.585031	1.09176e-217	9.13094e-132
ENSG00000105968:E001	7	44826791	44830163	-	0.401619	2.52815e-66	-0.388962	1.82941e-64	1.67368e-128
ENSG00000176273:E003	10	93900752	93903824	+	-0.652216	2.11553e-88	0.607447	1.73247e-63	1.50073e-126
ENSG00000113387:E006	5	32586369	32586501	+	1.43937	1.03499e-129	-0.864629	2.56408e-62	3.28724e-124
ENSG00000082641:E016	17	48057032	48057121	+	-1.59159	2.21656e-102	1.56835	9.26143e-60	4.2887e-119
ENSG00000115419:E023	2	190962830	190965552	+	-1.51709	3.80319e-79	1.38256	2.81764e-59	3.96954e-118
ENSG00000196262:E002	7	44798748	44798904	+	-0.43291	5.39566e-63	0.42855	4.44574e-55	9.88231e-110
ENSG00000258289:E004	14	64943299	64944591	+	0.783844	1.73042e-129	-0.526237	7.05261e-55	2.48696e-109
ENSG00000123562:E003	X	103684681	103684729	-	-0.81297	4.46886e-51	0.90901	4.17249e-83	9.98537e-102
ENSG00000137312:E009	6	30741190	30741333	-	-0.94795	4.00682e-195	0.843585	5.07886e-49	1.28974e-97
ENSG00000156642:E008	15	73597022	73597369	-	1.03138	8.01818e-84	-0.649172	8.58058e-49	3.68132e-97
ENSG00000131051:E024	20	35740525	35740597	-	-1.86198	3.28163e-47	2.43209	4.16749e-70	5.38455e-94
ENSG00000104522:E007	8	143614624	143614697	-	-0.642397	1.13928e-73	0.530277	1.45292e-45	1.05548e-90
ENSG00000066322:E006	1	43365186	43365376	-	-0.255674	1.20487e-75	0.208	7.25641e-45	2.63278e-89
ENSG00000007341:E017	1	112607104	112607597	-	-1.22892	2.48994e-45	1.1958	8.51214e-45	3.93282e-89
ENSG00000170421:E013	12	52946614	52948828	-	0.72607	3.02165e-42	-0.789705	4.15599e-57	4.56518e-84
ENSG00000115307:E007	2	74528248	74528321	-	-0.295218	3.7983e-107	0.271796	7.31483e-41	2.67534e-81
ENSG00000097033:E006	1	86728403	86728489	+	1.91393	4.36379e-66	-1.03503	1.11785e-40	6.24797e-81
ENSG00000113558:E006	5	134173701	134173766	-	-3.29685	4.37613e-50	3.24879	1.72368e-40	1.48553e-80
ENSG00000143164:E018	1	168022988	168023047	+	-1.11177	2.41801e-40	1.21299	2.35834e-43	2.92338e-80
ENSG00000117448:E007	1	45568485	45568684	+	-0.991191	5.58848e-102	0.736499	5.41095e-40	1.46392e-79
ENSG00000103978:E016	15	42257935	42258990	-	-2.86873	2.83055e-39	2.83399	1.18306e-51	4.00599e-78
ENSG00000087470:E021	12	32737865	32737942	+	-1.22458	3.09766e-66	1.17769	6.79059e-39	2.3056e-77
ENSG00000129351:E021	19	10684416	10684476	+	-0.465401	9.16518e-85	0.337972	1.41661e-38	1.0034e-76
ENSG00000129351:E025	19	10689179	10692417	+	0.211804	1.20756e-59	-0.171507	1.72473e-38	1.48734e-76
ENSG00000141458:E003	18	23528207	23529727	-	0.82568	5.10613e-71	-0.3206	4.12511e-38	8.50826e-76
ENSG00000198431:E015	12	104290993	104291104	+	-1.33731	1.05098e-37	1.35289	1.9661e-45	5.52277e-75
ENSG00000022277:E004	20	56472326	56472415	+	1.15595	2.27218e-65	-0.797147	2.4432e-36	2.98462e-72
ENSG00000143162:E001	1	167529677	167530255	-	1.71982	2.65049e-36	-1.45775	7.81453e-36	3.4046e-71
ENSG00000118705:E019	20	37238402	37238449	+	-1.27747	2.00611e-49	1.19297	9.65284e-36	4.65887e-71
ENSG00000148688:E014	10	90905302	90905638	+	-0.966665	1.05556e-57	0.894073	3.28278e-34	5.38832e-68
ENSG00000163875:E003	1	37496547	37496604	-	-1.16629	2.00183e-33	1.22939	1.45106e-35	2.00377e-66
ENSG00000146833:E001	7	99890413	99892746	-	-0.808144	8.8738e-50	0.761924	5.4075e-33	1.46205e-65
ENSG00000106477:E011	7	130419034	130422007	-	-1.98424	6.75353e-42	2.14936	9.6189e-33	4.62616e-65
ENSG00000129255:E008	17	7586899	7587017	+	-0.28765	1.26383e-36	0.245856	2.00124e-32	2.00248e-64
ENSG00000102595:E037	13	95990145	95991473	-	2.11697	9.71838e-78	-1.27164	2.36008e-32	2.78499e-64
ENSG00000115307:E008	2	74528417	74528489	-	-0.346892	6.507e-47	0.324298	2.53381e-32	3.21009e-64
ENSG00000168958:E011	2	227352514	227352573	+	0.228529	3.98183e-32	-0.323873	4.57939e-44	7.92747e-64
ENSG00000137312:E010	6	30741614	30741704	-	-0.656712	1.01884e-116	0.674881	7.9064e-32	3.12555e-63
ENSG00000182134:E001	1	151770107	151770562	-	0.78847	3.85972e-37	-0.740686	9.56099e-32	4.57063e-63
ENSG00000155363:E005	1	112686966	112687106	+	-1.25655	1.81198e-37	1.06588	7.00757e-31	2.4553e-61
ENSG00000139112:E006	12	10214669	10214779	+	-1.52541	4.12484e-75	1.40512	4.51302e-30	1.01837e-59
ENSG00000112200:E008	6	57100603	57109716	+	0.551	9.57e-46	-0.454132	1.36864e-29	9.36586e-59
ENSG00000105968:E003	7	44835529	44835658	-	-0.0843175	1.33615e-29	0.0857416	5.01579e-30	1.01844e-58
ENSG00000054523:E057	1	10378339	10381597	+	-0.661248	2.33949e-43	0.384878	3.00794e-29	4.52385e-58
ENSG00000138032:E009	2	44232316	44234646	+	-0.752066	1.4843e-106	0.808263	4.54902e-29	1.03468e-57
ENSG00000070831:E011	1	22089943	22090804	+	-1.246	2.84804e-46	1.27946	1.26496e-28	8.00066e-57
ENSG00000074800:E009	1	8870172	8870408	-	0.698716	1.05043e-36	-0.631753	1.8671e-28	1.74304e-56
ENSG00000111790:E006	12	26960515	26960628	+	-1.29118	1.06934e-32	1.30315	2.59482e-28	3.36655e-56
ENSG00000106853:E009	9	111589264	111589382	-	1.98581	9.87872e-31	-1.48609	5.29992e-28	1.40446e-55
ENSG00000176986:E009	10	73762098	73762166	+	1.53596	1.31884e-80	-0.602182	5.84519e-28	1.70831e-55
ENSG00000163138:E012	4	20709683	20709773	+	-1.47006	4.90096e-33	1.20276	2.96722e-27	4.40219e-54
ENSG00000198363:E007	8	61555924	61556022	-	0.261055	3.13164e-27	-0.215164	1.587e-39	4.90359e-54
ENSG00000152147:E005	2	38779258	38779325	+	-1.08158	1.60807e-31	1.01515	7.66295e-27	2.93604e-53
ENSG00000161533:E013	17	75973625	75973785	-	-2.00834	7.71692e-27	2.08634	8.13101e-34	2.97755e-53
ENSG00000127483:E010	1	20775655	20776005	-	-0.922021	4.04359e-26	0.967213	2.69271e-28	8.17567e-52
ENSG00000141756:E010	17	41820269	41820461	+	-0.215341	1.5645e-25	0.174941	5.80531e-28	1.22385e-50
ENSG00000128708:E003	2	171922922	171923475	+	-1.69236	5.42872e-48	1.1871	2.65579e-25	3.52661e-50
ENSG00000172113:E003	3	48296119	48296158	-	-0.440677	1.40593e-32	0.395289	2.67373e-25	3.5744e-50
ENSG00000196839:E007	20	44624202	44624329	-	-0.422984	5.413e-36	0.351871	2.71269e-25	3.67934e-50
ENSG00000143222:E007	1	161158121	161158211	+	-0.307577	3.19532e-51	0.263864	7.18606e-25	2.58198e-49
ENSG00000136243:E010	7	23197173	23197230	+	-1.84677	5.1422e-27	1.7035	1.06392e-24	5.65975e-49
ENSG00000279010:E014	22	37988854	38002889	+	0.898158	1.86595e-36	-0.560123	1.13807e-24	6.47604e-49
ENSG00000162929:E023	2	61122126	61124280	+	-1.16586	1.36235e-24	1.23794	2.93776e-25	9.7115e-49
ENSG00000112855:E009	5	140696103	140696201	+	-0.467865	5.7589e-41	0.350589	1.47771e-24	1.09181e-48
ENSG00000198363:E028	8	61664725	61665606	-	1.65853	2.98732e-46	-0.988516	1.89033e-24	1.78668e-48
ENSG00000143569:E033	1	154270200	154270853	+	0.612296	2.96544e-65	-0.32114	3.03412e-24	4.60294e-48
ENSG00000126602:E017	16	3678285	3678551	-	0.808305	8.80657e-28	-0.753198	3.97044e-24	7.88219e-48
ENSG00000134077:E008	3	9380503	9380618	+	-0.649454	1.05788e-30	0.541797	7.92525e-24	3.14048e-47
ENSG00000104763:E003	8	18059341	18059464	-	-0.290074	1.03894e-23	0.206372	1.57856e-29	5.39699e-47
ENSG00000025708:E008	22	50528611	50529135	-	1.63258	1.04377e-23	-1.33551	1.64448e-29	5.44732e-47
ENSG00000168003:E004	11	62876784	62876879	+	-0.335798	1.06596e-23	0.348517	4.65314e-103	5.68133e-47
ENSG00000104408:E011	8	108231807	108231908	-	-2.34024	2.11629e-33	2.10447	1.1123e-23	6.186e-47
ENSG00000148019:E020	9	78270841	78279690	+	-0.722034	1.5598e-145	0.745032	1.12109e-23	6.28422e-47
ENSG00000153391:E007	18	35489332	35489385	-	1.32886	3.39507e-47	-0.771978	2.02058e-23	2.04137e-46
ENSG00000137575:E002	8	58560284	58561795	+	0.868821	2.28198e-23	-0.790655	1.85991e-39	2.60372e-46
ENSG00000197226:E019	5	179887671	179887904	-	0.893417	2.08106e-42	-0.699963	2.73561e-23	3.74177e-46
ENSG00000198363:E005	8	61548071	61548208	-	0.22554	4.24326e-23	-0.240567	3.54407e-37	9.00264e-46
ENSG00000206562:E005	3	15413669	15413945	-	0.802529	1.80561e-33	-0.808862	5.70392e-23	1.62674e-45
ENSG00000134480:E001	5	87391494	87392904	-	1.34776	1.04559e-36	-1.19319	6.21727e-23	1.93272e-45
ENSG00000100321:E008	22	39381696	39385588	+	0.445892	6.47053e-23	-0.541028	1.22599e-25	2.09339e-45
ENSG00000085840:E006	1	52383830	52383937	-	-0.725958	3.73566e-54	0.544163	6.60341e-23	2.18025e-45
ENSG00000189050:E007	17	59960068	59960168	-	-0.761114	8.08796e-23	0.703111	6.81997e-33	3.27076e-45
ENSG00000197111:E004	12	53467805	53467843	+	-0.0614332	1.6607e-23	0.053198	8.42954e-23	3.69076e-45
ENSG00000077150:E020	10	102399927	102400061	+	1.03456	1.02407e-79	-0.655662	9.94579e-23	4.94594e-45
ENSG00000173915:E005	10	103395746	103396023	-	0.328688	1.8157e-73	-0.230979	1.14967e-22	6.60869e-45
ENSG00000002586:E003	X	2691788	2692250	+	2.56028	1.42372e-48	-1.25088	1.43378e-22	1.02786e-44
ENSG00000225484:E005	10	79716445	79723654	-	-0.573543	1.56292e-22	0.506072	1.8763e-23	1.23896e-44
ENSG00000161013:E017	5	179804941	179805385	-	0.560847	2.00927e-22	-0.54388	5.84754e-24	2.0203e-44
ENSG00000166902:E003	11	59808733	59808872	-	1.88222	2.28232e-22	-1.39493	8.01272e-24	2.6077e-44
ENSG00000078304:E003	14	101765154	101767049	+	-0.704511	3.88917e-40	0.588322	2.72806e-22	3.72116e-44
ENSG00000147459:E004	8	25270790	25271221	+	-3.20327	3.32604e-22	3.30058	2.62486e-32	5.53126e-44
ENSG00000156381:E001	14	102501760	102507942	-	-0.384795	3.28299e-41	0.271586	3.59369e-22	6.4573e-44
ENSG00000214078:E012	20	35632163	35632234	-	-0.679731	5.6506e-88	0.59485	3.95375e-22	7.81607e-44
ENSG00000146833:E002	7	99901166	99902174	-	0.59534	1.96926e-27	-0.557779	4.11385e-22	8.46189e-44
ENSG00000131051:E023	20	35739393	35739547	-	-1.50681	4.53312e-22	2.25062	1.0681e-62	1.02746e-43
ENSG00000052126:E022	12	19306399	19307560	+	2.38505	5.47924e-54	-1.1085	5.2279e-22	1.36655e-43
ENSG00000125746:E007	19	45616461	45616558	-	-1.03286	1.9422e-32	0.920917	6.81786e-22	2.32416e-43
ENSG00000132600:E007	16	68323689	68324255	+	2.11301	1.01615e-58	-1.37287	1.10719e-21	6.12937e-43
ENSG00000059378:E008	7	140037715	140037856	-	-0.478402	1.50222e-27	0.446357	1.46599e-21	1.07457e-42
ENSG00000127922:E013	7	96649195	96650519	-	1.47831	1.23631e-21	-1.36369	3.94608e-21	8.55001e-42
ENSG00000122484:E013	1	92387011	92402056	+	0.2151	4.8871e-21	-0.139291	1.75743e-23	1.1942e-41
ENSG00000197622:E005	1	151056651	151056786	-	-1.12765	5.3662e-30	1.05997	5.13493e-21	1.31838e-41
ENSG00000095794:E019	10	35211254	35211398	+	-0.184209	5.71651e-21	0.161693	5.61185e-29	1.63393e-41
ENSG00000105968:E004	7	44840899	44841012	-	-0.0784928	7.5957e-21	0.0730645	3.64742e-22	2.89139e-41
ENSG00000138434:E015	2	181916722	181917005	+	-1.00047	4.25318e-21	0.902868	7.41735e-21	3.65533e-41
ENSG00000160688:E007	1	154989560	154989707	+	-0.517739	8.01947e-40	0.441111	1.66966e-20	1.39389e-40
ENSG00000151287:E002	13	102767273	102767478	-	-0.398305	4.55732e-48	0.346483	1.84102e-20	1.69468e-40
ENSG00000174227:E015	4	525365	525634	+	0.971678	2.9499e-20	-0.990199	2.85138e-23	4.35096e-40
ENSG00000213923:E001	22	38290691	38291938	-	-0.274192	1.31831e-48	0.160723	4.77642e-20	1.14071e-39
ENSG00000196923:E008	5	177490246	177490593	-	-0.783961	4.66153e-21	0.545723	5.86475e-20	1.73063e-39
ENSG00000117523:E033	1	171587648	171587751	+	-0.471502	6.60661e-20	0.379146	1.33675e-22	2.18237e-39
ENSG00000100814:E004	14	20315485	20315618	-	-2.8467	2.08397e-36	2.39466	7.77817e-20	3.025e-39
ENSG00000090905:E014	16	24804705	24804851	+	0.812634	9.30423e-20	-0.910522	9.37829e-24	4.32843e-39
ENSG00000197081:E045	6	160096439	160096625	+	-0.323109	4.11812e-20	0.241353	1.15683e-19	7.53926e-39
ENSG00000182473:E015	17	76091143	76091235	-	-1.08764	3.38613e-86	0.673704	1.33951e-19	8.9715e-39
ENSG00000178927:E005	17	82447580	82447621	-	-0.656463	2.47072e-24	0.532295	1.77546e-19	1.57613e-38
ENSG00000133226:E009	1	24647079	24647588	+	-2.08938	2.01525e-29	1.56219	2.29263e-19	2.62809e-38
ENSG00000134077:E007	3	9377819	9377888	+	-0.391487	2.13135e-19	0.327499	2.69981e-19	5.9158e-38
ENSG00000158545:E004	16	88587542	88587613	+	-0.832682	4.95782e-29	0.873217	4.62926e-19	1.0715e-37
ENSG00000203875:E003	6	85666004	85666147	-	2.58018	9.0769e-71	-1.01556	6.94979e-19	2.41498e-37
ENSG00000196712:E032	17	31249955	31252937	+	-1.79174	8.04058e-19	2.07582	1.26119e-43	3.23254e-37
ENSG00000152061:E008	1	174244298	174246346	+	1.31646	2.95298e-55	-0.751969	8.42819e-19	3.55172e-37
ENSG00000149547:E003	11	125570104	125570190	+	-0.788698	8.74043e-19	0.956872	1.02086e-42	3.81976e-37
ENSG00000093167:E030	3	37170333	37171066	-	-1.41574	9.05189e-19	1.5259	1.46266e-32	4.09684e-37
ENSG00000123146:E007	19	14396342	14396473	+	-0.47334	1.0044e-18	0.463292	6.39532e-20	5.06458e-37
ENSG00000198715:E010	1	156294759	156295016	-	-0.307898	5.39388e-24	0.23968	1.02042e-18	5.20627e-37
ENSG00000170421:E014	12	52949456	52949842	-	0.545995	1.07494e-18	-0.611408	1.30682e-31	5.77744e-37
ENSG00000140416:E017	15	63071090	63071323	+	-0.310932	1.80454e-22	0.342135	1.26308e-18	7.9768e-37
ENSG00000105829:E001	7	93962762	93965687	-	0.814466	4.77093e-23	-0.72989	1.3184e-18	8.69094e-37
ENSG00000106603:E010	7	43650612	43650712	-	-0.481627	1.50611e-18	0.541677	5.8497e-20	1.1359e-36
ENSG00000092094:E011	14	20449267	20450879	-	0.889066	9.60345e-19	-0.827348	1.3047e-18	1.31226e-36
ENSG00000118518:E009	6	127286050	127286177	+	-1.109	8.07183e-35	0.912544	1.68558e-18	1.4206e-36
ENSG00000117523:E035	1	171591152	171591200	+	-0.753205	1.96251e-18	0.650818	2.09066e-49	1.92572e-36
ENSG00000182534:E001	17	76672551	76677702	-	0.381992	2.08509e-18	-0.664807	4.76882e-26	2.1738e-36
ENSG00000031823:E019	19	5951393	5951596	-	-0.745362	2.37945e-18	0.793821	7.56422e-22	2.8309e-36
ENSG00000072682:E018	5	132226697	132227085	-	0.513208	2.95661e-18	-0.487336	4.733e-19	4.48276e-36
ENSG00000137312:E011	6	30741792	30741867	-	-0.583441	4.33343e-56	0.646786	3.33111e-18	5.54814e-36
ENSG00000123146:E008	19	14397077	14397223	+	-1.64139	1.89581e-61	1.26958	4.00324e-18	8.01298e-36
ENSG00000203875:E006	6	85677795	85677875	-	-0.206407	1.14242e-32	0.157615	4.59423e-18	1.05535e-35
ENSG00000177410:E004	20	49280903	49280964	+	-0.425305	3.43625e-33	0.344591	4.97527e-18	1.23766e-35
ENSG00000156973:E005	2	231778723	231779500	-	1.26654	2.45686e-24	-1.03019	6.11778e-18	1.87136e-35
ENSG00000257621:E011	14	58293766	58295811	-	0.740914	8.33468e-69	-0.638915	6.39396e-18	2.04414e-35
ENSG00000126581:E002	17	42811655	42811797	-	-0.520551	5.22584e-54	0.365561	6.63865e-18	2.20358e-35
ENSG00000126581:E004	17	42813948	42814008	-	-0.627699	2.50566e-76	0.541486	7.10739e-18	2.52575e-35
ENSG00000157216:E016	1	54258069	54258149	-	-1.15543	7.15624e-18	1.46989	2.90404e-39	2.56059e-35
ENSG00000125637:E018	2	113201158	113203237	+	0.282084	6.46401e-21	-0.322183	9.31571e-18	4.33912e-35
ENSG00000044459:E003	9	17166818	17168556	+	-1.31498	2.0622e-27	1.34676	1.14116e-17	6.51119e-35
ENSG00000111907:E004	6	125203639	125203777	+	2.67914	1.97006e-20	-1.17893	1.30202e-17	8.47625e-35
ENSG00000143198:E008	1	165648792	165649840	+	1.11691	3.05281e-19	-0.682365	1.59222e-17	1.26805e-34
ENSG00000142794:E010	1	21453373	21454306	+	1.40512	4.67366e-33	-1.02668	1.65763e-17	1.37386e-34
ENSG00000186854:E003	2	84832055	84832145	-	-0.915592	1.98488e-40	0.61662	2.02374e-17	2.04777e-34
ENSG00000126088:E005	1	45013575	45013593	+	0.561668	2.01382e-45	-0.400746	2.53932e-17	3.22408e-34
ENSG00000128335:E006	22	36236885	36237060	-	1.10735	1.21236e-74	-0.315112	2.59553e-17	3.36838e-34
ENSG00000135317:E014	6	85538838	85538864	-	0.759451	2.59327e-23	-0.662345	2.65743e-17	3.53097e-34
ENSG00000125485:E016	9	132658081	132658358	-	-1.66427	2.88033e-17	1.75508	2.41497e-19	4.14845e-34
ENSG00000117899:E001	15	80946289	80948695	-	0.403156	4.7681e-17	-0.504395	6.63007e-20	1.13674e-33
ENSG00000169752:E008	15	75969129	75969224	-	-0.773407	3.21451e-26	0.789101	6.02302e-17	1.81384e-33
ENSG00000182134:E003	1	151773484	151774504	-	-0.307053	1.13062e-29	0.244461	7.13924e-17	2.54844e-33
ENSG00000178980:E007	19	47781290	47781388	+	-0.201864	1.19159e-26	0.185546	8.3928e-17	3.52195e-33
ENSG00000143429:E001	2	91617160	91618154	-	-2.8005	8.87376e-17	2.72099	2.42915e-18	3.94014e-33
ENSG00000106052:E018	7	27816349	27816520	+	-0.356541	8.90094e-23	0.298109	9.20219e-17	4.23401e-33
ENSG00000131269:E005	X	75069007	75069136	-	-0.321648	9.00868e-17	0.291773	1.96395e-17	4.25067e-33
ENSG00000176731:E002	8	85214921	85215037	-	-0.338225	2.3996e-48	0.218854	1.50284e-16	1.12927e-32
ENSG00000137713:E001	11	111726908	111727057	-	-1.10944	8.12351e-19	1.19826	1.5609e-16	1.21823e-32
ENSG00000108509:E008	17	4972232	4972536	-	-0.646114	2.20603e-23	0.636979	1.69356e-16	1.43407e-32
ENSG00000161013:E015	5	179802804	179803030	-	0.594613	7.12969e-17	-0.54294	2.11047e-16	2.4812e-32
ENSG00000184432:E001	3	139355600	139355767	-	0.683455	2.54044e-16	-0.816155	2.28994e-35	3.22693e-32
ENSG00000108010:E013	10	130180113	130182881	+	-0.53256	2.78235e-16	0.601969	3.27988e-25	3.87074e-32
ENSG00000160767:E010	1	155254084	155254194	-	-0.376844	4.7681e-17	0.365902	3.64575e-16	6.75943e-32
ENSG00000249859:E019	8	128070160	128070272	+	-0.706476	7.65309e-26	0.529811	3.86898e-16	7.48449e-32
ENSG00000196839:E008	20	44625569	44625684	-	-0.494822	2.09198e-27	0.409244	4.8356e-16	1.16915e-31
ENSG00000183751:E022	16	1978552	1982933	+	0.825986	6.00347e-36	-0.55367	4.90703e-16	1.20395e-31
ENSG00000157557:E003	21	38806451	38806808	+	1.00186	1.20089e-23	-0.835723	5.12069e-16	1.31107e-31
ENSG00000065361:E003	12	56083751	56083902	+	0.906418	6.63635e-30	-0.833137	7.88844e-16	3.11137e-31
ENSG00000130175:E025	19	11450429	11450645	+	0.643186	1.90895e-41	-0.343463	8.69719e-16	3.78205e-31
ENSG00000143569:E032	1	154269362	154269412	+	0.49793	1.24806e-17	-0.47325	9.33825e-16	4.36092e-31
ENSG00000106052:E019	7	27816890	27817038	+	-0.35119	7.66938e-21	0.295115	9.67397e-16	4.67928e-31
ENSG00000113389:E004	5	32716384	32716828	+	-1.95571	5.88135e-17	1.62117	1.08855e-15	5.94204e-31
ENSG00000137497:E034	11	72049419	72049539	-	-1.1673	5.4374e-18	1.18792	1.44015e-15	1.03703e-30
ENSG00000079215:E003	5	36607224	36607311	+	0.937823	4.06859e-34	-0.635141	1.60843e-15	1.29352e-30
ENSG00000138674:E017	4	82862534	82862572	-	-0.50843	6.60815e-36	0.35209	2.27386e-15	2.58523e-30
ENSG00000197081:E048	6	160104674	160111504	+	-0.230459	3.02325e-43	0.139498	2.27386e-15	2.58523e-30
ENSG00000243147:E004	2	27774424	27774530	+	-0.293569	1.2619e-20	0.2787	2.48356e-15	3.08404e-30
ENSG00000179950:E009	8	143820666	143820716	-	-0.537583	3.1485e-27	0.444748	2.57517e-15	3.31575e-30
ENSG00000145390:E007	4	119239218	119239903	+	-1.20029	2.84998e-15	1.18118	6.1987e-25	4.06118e-30
ENSG00000052841:E021	11	43445931	43446719	+	-1.65053	3.1366e-21	1.40767	3.01535e-15	4.54618e-30
ENSG00000151914:E067	6	56603564	56603713	-	2.84083	4.46469e-50	-0.892347	3.42255e-15	5.85694e-30
ENSG00000153391:E006	18	35487386	35487439	-	1.56334	1.13563e-37	-0.831358	3.49739e-15	6.11588e-30
ENSG00000143612:E006	1	154213893	154213946	-	-0.138337	1.01673e-34	0.0980281	3.64201e-15	6.63213e-30
ENSG00000204147:E003	10	50745202	50745274	+	-1.23825	3.39868e-28	1.0088	3.77006e-15	7.10669e-30
ENSG00000121067:E019	17	49668027	49668078	-	-1.77701	3.85942e-15	1.96269	9.99395e-19	7.44755e-30
ENSG00000130299:E004	19	17337555	17337664	+	0.70506	4.76421e-19	-0.671801	4.07393e-15	8.29845e-30
ENSG00000198363:E006	8	61553031	61553120	-	0.227463	4.46764e-15	-0.208855	1.39686e-19	9.97992e-30
ENSG00000058799:E013	1	53889244	53889463	-	-0.749259	2.40864e-15	0.635841	5.41656e-15	1.75704e-29
ENSG00000196839:E006	20	44623007	44623078	-	-0.385985	4.12601e-18	0.357647	6.48693e-15	2.10402e-29
ENSG00000119559:E001	19	1461143	1461824	-	-0.353713	1.0804e-34	0.213586	6.61868e-15	2.19035e-29
ENSG00000166557:E007	15	79411400	79427432	+	0.64036	1.13928e-73	-0.265637	6.72527e-15	2.26146e-29
ENSG00000126432:E003	11	64320661	64320792	+	-0.121225	9.4206e-19	0.115538	7.31376e-15	2.67455e-29
ENSG00000119487:E010	9	125521468	125521765	-	-1.87221	7.58519e-15	2.33804	1.01566e-29	2.87675e-29
ENSG00000160796:E004	3	46989085	46989166	+	0.689255	8.45772e-15	-0.734459	5.78204e-22	3.57665e-29
ENSG00000075539:E004	4	48502828	48502845	-	1.88212	1.51111e-25	-1.2191	8.62265e-15	3.71751e-29
ENSG00000140416:E014	15	63064064	63064190	+	0.5813	1.8317e-51	-0.397285	1.0371e-14	5.37788e-29
ENSG00000150527:E005	14	39292680	39292706	+	2.26371	4.15281e-31	-0.818469	1.19275e-14	7.11321e-29
ENSG00000121289:E020	19	32968909	32971655	-	0.396538	1.98688e-25	-0.3075	1.27096e-14	8.07664e-29
ENSG00000082269:E027	6	70559716	70561024	+	-0.748542	1.71266e-14	0.58389	3.05484e-19	1.4666e-28
ENSG00000010270:E002	7	38179090	38179145	+	-2.33348	1.872e-14	2.8306	1.05165e-39	1.75219e-28
ENSG00000153233:E005	12	70662495	70662605	-	-0.494623	2.36891e-32	0.364273	2.69579e-14	3.63363e-28
ENSG00000184007:E001	1	31906421	31908960	-	-0.0839298	6.58004e-27	0.0521477	2.71285e-14	3.67978e-28
ENSG00000182670:E033	21	37157161	37157214	+	-1.07454	2.9839e-14	1.25576	3.47425e-20	4.45182e-28
ENSG00000160124:E008	3	122372983	122373022	-	1.89137	3.3035e-16	-0.716407	3.72568e-14	6.9409e-28
ENSG00000151914:E068	6	56603837	56609344	-	2.13583	1.7996e-31	-0.690303	3.95521e-14	7.82184e-28
ENSG00000196236:E003	22	40861618	40862770	+	-1.51712	2.01481e-41	0.827046	3.95521e-14	7.82184e-28
ENSG00000108433:E005	17	46966627	46967019	+	-0.703677	3.99002e-14	0.604586	1.10386e-27	7.96012e-28
ENSG00000065361:E001	12	56079861	56080382	+	0.870809	8.53598e-27	-0.880626	4.55251e-14	1.03627e-27
ENSG00000119321:E021	9	113198855	113198923	-	-0.368494	3.59972e-14	0.330291	3.49172e-14	1.25751e-27
ENSG00000145725:E032	5	103186320	103186439	+	-1.23714	4.48879e-39	0.936243	5.17988e-14	1.34156e-27
ENSG00000198363:E032	8	61682439	61682483	-	0.946114	6.2086e-41	-0.316737	5.31576e-14	1.41287e-27
ENSG00000111371:E002	12	46195725	46196276	-	0.69578	1.76128e-21	-0.393301	5.45985e-14	1.4905e-27
ENSG00000072210:E005	17	19655281	19655358	+	1.38657	6.36767e-17	-0.952711	6.62817e-14	2.19663e-27
ENSG00000251381:E005	11	12986040	12986144	-	0.843546	7.57324e-14	-0.675591	7.64854e-18	2.8677e-27
ENSG00000119383:E009	9	129127964	129128068	+	-0.734121	8.47551e-14	0.895797	1.31402e-21	3.59172e-27
ENSG00000280832:E001	11	126340889	126342322	-	-0.448375	2.70181e-14	0.480099	1.09045e-13	6.31043e-27
ENSG00000148688:E013	10	90903192	90903262	+	-0.718801	3.00525e-28	0.725815	1.27684e-13	8.15163e-27
ENSG00000138674:E009	4	82845201	82845293	-	-0.891082	1.32077e-13	0.993462	2.13281e-23	8.7222e-27
ENSG00000167615:E006	19	54453546	54453656	+	-0.601524	1.51177e-14	0.604956	1.32818e-13	8.93463e-27
ENSG00000160200:E002	21	43055583	43055901	-	1.11319	6.63635e-30	-1.01703	1.33829e-13	8.95503e-27
ENSG00000105552:E011	19	48807000	48807074	-	-0.581269	6.92719e-17	0.485379	1.35847e-13	9.22716e-27
ENSG00000139116:E015	12	39330242	39330262	-	1.33778	3.76884e-37	-0.723038	1.41234e-13	9.97347e-27
ENSG00000196352:E011	1	207340391	207340766	+	-0.354905	1.62582e-24	0.273217	1.44411e-13	1.04273e-26
ENSG00000117525:E006	1	94540572	94541066	-	0.490676	8.06477e-21	-0.317535	1.52202e-13	1.15827e-26
ENSG00000092094:E007	14	20448902	20448963	-	1.18455	6.83384e-16	-0.987008	1.53078e-13	1.17166e-26
ENSG00000029364:E004	14	69428562	69429457	+	-1.9756	6.85808e-14	1.67294	1.74491e-13	1.75752e-26
ENSG00000079134:E011	18	244302	245734	-	1.52916	8.52579e-14	-1.1797	1.73384e-13	1.86654e-26
ENSG00000115310:E008	2	55025086	55027485	-	-1.74514	7.70873e-308	0.802895	1.93943e-13	1.8807e-26
ENSG00000078403:E007	10	21556643	21557182	+	-0.951841	2.08132e-13	0.878084	5.75123e-18	2.16594e-26
ENSG00000128335:E007	22	36237061	36237185	-	1.07463	3.02499e-82	-0.334566	2.20396e-13	2.42872e-26
ENSG00000229180:E001	7	66526088	66531871	-	-0.358923	4.10072e-19	0.302294	2.28662e-13	2.61432e-26
ENSG00000171055:E009	2	36560785	36560865	-	0.623045	2.8615e-23	-0.35644	2.47728e-13	3.06845e-26
ENSG00000132424:E009	6	99411736	99412318	-	-1.52674	2.79806e-20	1.3253	2.60387e-13	3.39006e-26
ENSG00000272398:E002	6	106973387	106973437	-	0.584706	1.23325e-13	-0.529748	2.52178e-13	3.94015e-26
ENSG00000127922:E008	7	96621657	96622643	-	1.07487	1.24217e-13	-0.962097	2.52136e-13	3.95011e-26
ENSG00000068308:E008	X	48936191	48936358	-	0.918702	6.88495e-16	-1.00792	3.03786e-13	4.61434e-26
ENSG00000161249:E016	19	35505939	35505986	-	-0.223528	5.12976e-23	0.208256	3.42501e-13	5.86536e-26
ENSG00000122203:E009	5	176359481	176359567	-	-0.372921	2.23085e-28	0.273583	3.46583e-13	6.00598e-26
ENSG00000143409:E007	1	151000457	151000615	-	-0.971247	6.24812e-17	0.905236	3.58429e-13	6.42356e-26
ENSG00000148634:E010	10	67959113	67959136	-	1.79299	1.62851e-30	-0.857972	3.74926e-13	7.02848e-26
ENSG00000148341:E008	9	129013008	129013019	-	2.09444	1.22586e-41	-1.15264	3.89307e-13	7.57798e-26
ENSG00000197603:E014	5	37157313	37157420	-	-1.23208	1.06783e-23	1.14026	4.20081e-13	8.82339e-26
ENSG00000155363:E006	1	112688328	112688483	+	-1.68303	2.16004e-25	1.37782	4.74204e-13	1.12435e-25
ENSG00000108846:E005	17	50643549	50643661	+	2.23462	1.9616e-13	-2.51874	4.36501e-13	1.14506e-25
ENSG00000163975:E004	3	197006549	197006736	-	-1.68052	8.73534e-20	1.61374	5.00713e-13	1.25357e-25
ENSG00000101191:E001	20	62877738	62882414	-	-0.252598	1.52062e-15	0.196198	5.22019e-13	1.36253e-25
ENSG00000135845:E008	1	172393134	172394410	-	1.62856	6.12737e-75	-0.418735	5.83561e-13	1.70272e-25
ENSG00000065361:E004	12	56084995	56085181	+	0.849365	2.31588e-30	-0.77081	5.99119e-13	1.79472e-25
ENSG00000223482:E004	10	87244132	87245855	-	-0.576337	5.67752e-16	0.514245	6.58054e-13	2.16517e-25
ENSG00000196262:E006	7	44800424	44800543	+	-0.538984	7.17001e-17	0.531437	6.70767e-13	2.24964e-25
ENSG00000054116:E006	1	36149092	36149336	-	0.658221	2.73351e-23	-0.617487	7.1342e-13	2.54484e-25
ENSG00000163138:E011	4	20707803	20707870	+	-1.19752	2.17743e-13	0.999847	6.95096e-13	2.65285e-25
ENSG00000134759:E029	18	36174485	36180556	+	-0.40093	1.04071e-53	0.236752	7.32631e-13	2.68374e-25
ENSG00000213614:E002	15	72345677	72345889	-	1.02445	3.67253e-19	-0.934273	7.41456e-13	2.74879e-25
ENSG00000124831:E022	2	237758729	237758821	+	0.685646	7.13882e-13	-0.546764	2.68258e-13	2.90795e-25
ENSG00000124275:E010	5	7873373	7873526	+	-0.543307	2.34993e-30	0.450476	7.67132e-13	2.94246e-25
ENSG00000125633:E013	2	117951489	117951701	-	-1.98025	4.6637e-19	1.76616	7.78585e-13	3.03097e-25
ENSG00000108651:E003	17	31866655	31866715	-	-1.76228	6.58508e-13	1.70831	4.45132e-13	3.15887e-25
ENSG00000167258:E018	17	39548941	39550976	+	-0.96427	8.08743e-13	1.42787	1.03926e-38	3.27032e-25
ENSG00000161249:E019	19	35507458	35507511	-	-0.879609	2.50631e-42	0.679102	8.40272e-13	3.53029e-25
ENSG00000132199:E006	18	678696	678737	-	-0.46706	3.9105e-17	0.474879	9.42924e-13	4.44552e-25
ENSG00000104660:E009	8	30137272	30137697	+	1.50799	6.38937e-86	-0.310601	9.80781e-13	4.80966e-25
ENSG00000272398:E003	6	106973670	106974039	-	0.327429	1.16012e-12	-0.244093	5.37674e-16	6.72937e-25
ENSG00000134086:E002	3	10142546	10143021	+	0.675486	3.44034e-46	-0.251559	1.1717e-12	6.86444e-25
ENSG00000243317:E005	7	135691571	135691873	+	0.871258	1.22933e-12	-0.769521	2.25196e-14	7.55879e-25
ENSG00000255717:E004	11	62852840	62852909	-	-0.970079	1.05514e-23	0.496352	1.23829e-12	7.66679e-25
ENSG00000009307:E016	1	114737471	114737563	-	-0.474892	4.99569e-32	0.373364	1.35747e-12	9.21368e-25
ENSG00000174669:E005	11	66366431	66366564	-	-0.395357	1.1772e-13	0.408598	1.37264e-12	9.48994e-25
ENSG00000059122:E002	16	2913006	2913250	+	1.39384	5.46144e-30	-0.642658	1.48895e-12	1.10848e-24
ENSG00000109107:E009	17	28575965	28576020	-	-1.25761	1.55014e-12	1.20456	4.733e-19	1.20146e-24
ENSG00000104763:E009	8	18064457	18064531	-	-0.58205	1.40465e-19	0.478422	1.65869e-12	1.37563e-24
ENSG00000166582:E006	17	16349140	16349333	-	-0.381406	7.84053e-53	0.247457	1.89852e-12	1.80218e-24
ENSG00000130723:E031	9	131494405	131494486	+	-0.410499	1.52466e-15	0.427844	1.90732e-12	1.81894e-24
ENSG00000125648:E009	19	6453981	6454088	-	-0.60762	1.86006e-12	0.588932	5.54341e-13	1.88356e-24
ENSG00000197694:E025	9	128592983	128593042	+	-0.484337	2.32654e-40	0.367372	2.05383e-12	2.10912e-24
ENSG00000040275:E004	5	169587199	169587372	+	1.67318	1.38372e-41	-0.63061	2.25779e-12	2.5488e-24
ENSG00000203875:E007	6	85677954	85678032	-	-0.133972	4.45833e-19	0.117607	2.39318e-12	2.86365e-24
ENSG00000140511:E003	15	88879418	88880610	-	0.764757	1.1953e-12	-0.753022	2.13937e-12	3.00281e-24
ENSG00000119640:E002	14	75059848	75060261	-	-1.19338	7.59032e-31	1.14255	2.6099e-12	3.40579e-24
ENSG00000143569:E031	1	154268757	154268954	+	0.505984	5.53502e-26	-0.334354	2.83266e-12	4.01198e-24
ENSG00000168268:E015	3	52532163	52532514	-	1.02417	4.76982e-17	-0.870116	2.92809e-12	4.28686e-24
ENSG00000141447:E029	18	24341547	24341658	-	-1.35812	9.6666e-13	1.34352	3.0772e-12	5.20178e-24
ENSG00000196510:E005	12	110378548	110379151	-	1.14394	3.2664e-12	-1.12018	2.0771e-19	5.33469e-24
ENSG00000167397:E001	16	31090842	31091091	-	0.0246033	3.28733e-12	-0.0578727	5.64091e-22	5.40326e-24
ENSG00000137872:E028	15	47768581	47768748	+	-1.54886	1.48906e-14	1.51305	3.56669e-12	6.36075e-24
ENSG00000223482:E014	10	87330892	87330952	-	-1.13455	1.8572e-14	1.03878	3.60425e-12	6.49546e-24
ENSG00000130707:E002	9	130450272	130450333	+	0.453579	3.97366e-12	-0.632818	2.05372e-15	7.89497e-24
ENSG00000130024:E002	6	169705133	169705321	-	-0.266581	4.02531e-12	0.23112	6.64282e-17	8.10156e-24
ENSG00000185803:E004	8	144358565	144358592	+	-1.02247	4.19543e-12	0.936482	1.16364e-12	9.47785e-24
ENSG00000090060:E023	14	96560649	96560711	+	-0.643605	4.6294e-12	0.644965	7.08338e-13	1.09666e-23
ENSG00000198162:E013	1	117514849	117515939	+	1.68338	6.70392e-35	-0.737773	4.71816e-12	1.11305e-23
ENSG00000174606:E006	1	213006540	213007113	-	1.25571	2.94941e-14	-0.927978	4.71816e-12	1.1131e-23
ENSG00000072682:E005	5	132198206	132198271	-	-0.985309	8.07402e-19	0.738013	4.75142e-12	1.1288e-23
ENSG00000119321:E020	9	113196932	113197078	-	-0.316704	4.64383e-13	0.304655	4.75142e-12	1.13958e-23
ENSG00000148634:E025	10	68039417	68039967	-	1.76958	4.34568e-24	-0.890285	5.07678e-12	1.28868e-23
ENSG00000264772:E002	17	7577917	7577954	+	0.301289	5.97608e-18	-0.227798	5.1211e-12	1.31128e-23
ENSG00000172785:E022	9	177723	177820	-	-0.232376	5.15638e-12	0.452721	2.16263e-35	1.32941e-23
ENSG00000114302:E003	3	48752176	48752317	-	-0.384676	4.40382e-15	0.349945	5.40863e-12	1.46266e-23
ENSG00000138032:E008	2	44230413	44231472	+	0.290684	9.11764e-21	-0.35115	6.21288e-12	1.93e-23
ENSG00000172965:E019	2	111479907	111480061	-	0.791161	4.33003e-19	-0.504475	6.21288e-12	1.93e-23
ENSG00000172890:E015	11	71477226	71477438	+	0.899758	4.68991e-15	-0.754453	6.6071e-12	2.18269e-23
ENSG00000054523:E026	1	10303163	10306464	+	0.742198	2.49416e-129	-0.19252	6.70667e-12	2.24897e-23
ENSG00000197565:E044	X	108267642	108269152	-	1.13371	1.478e-22	-0.851149	6.70667e-12	2.24897e-23
ENSG00000160055:E003	1	32215673	32215795	-	-1.12364	6.65359e-12	1.18668	1.3038e-12	2.29851e-23
ENSG00000144036:E002	2	72182894	72182905	-	2.0844	6.82687e-12	-1.41732	5.57164e-16	2.33031e-23
ENSG00000139112:E004	12	10213836	10213974	+	-0.542682	3.16836e-26	0.604857	7.13092e-12	2.5425e-23
ENSG00000114779:E003	3	51970606	51970634	-	0.842677	6.01402e-15	-0.863764	7.17102e-12	2.57118e-23
ENSG00000110066:E001	11	68156040	68159171	-	-0.653287	4.16538e-42	0.461839	7.48791e-12	2.80344e-23
ENSG00000116786:E008	1	15721329	15721388	+	-1.2094	2.23413e-19	1.28064	7.83932e-12	3.07275e-23
ENSG00000137713:E003	11	111737448	111737569	-	-1.00514	1.26402e-17	1.16424	8.2235e-12	3.3813e-23
ENSG00000196312:E003	9	96933795	96933915	-	-1.43265	1.66866e-22	1.11434	8.4391e-12	3.56092e-23
ENSG00000130340:E023	6	157942791	157945077	+	-0.158207	4.95974e-38	0.111402	8.89623e-12	3.95714e-23
ENSG00000143569:E030	1	154266501	154266568	+	0.469367	1.91865e-23	-0.306661	9.24782e-12	4.27611e-23
ENSG00000060237:E017	12	880721	880999	+	-0.530065	9.3584e-12	0.503505	1.11908e-24	4.37898e-23
ENSG00000169604:E014	2	69145326	69146401	+	0.295872	1.70923e-16	-0.247261	9.789e-12	4.79122e-23
ENSG00000196839:E004	20	44622588	44622652	-	-0.375977	9.11369e-12	0.337637	3.87895e-12	4.90528e-23
ENSG00000128595:E010	7	128771690	128771807	+	-0.680793	1.01559e-49	0.298845	9.96739e-12	4.96744e-23
ENSG00000125449:E003	17	75114169	75114826	+	-0.557118	1.0442e-11	0.682433	1.14471e-12	5.51731e-23
ENSG00000108509:E016	17	4979684	4980621	-	-0.6431	7.45129e-27	0.516957	1.10291e-11	6.08201e-23
ENSG00000135596:E010	6	109447357	109447440	-	-1.35487	4.26748e-13	1.3216	1.11485e-11	6.22351e-23
ENSG00000146648:E020	7	55170307	55171045	+	-3.22162	1.1617e-11	3.87506	1.11698e-41	6.74774e-23
ENSG00000198363:E010	8	61576772	61576858	-	0.228584	1.19005e-11	-0.255197	8.63144e-25	7.08112e-23
ENSG00000135930:E014	2	232580904	232583642	+	-0.43889	5.08035e-37	0.301808	1.2242e-11	7.49334e-23
ENSG00000183828:E003	14	105175488	105175987	-	0.838233	1.22907e-11	-0.984457	3.30859e-17	7.55302e-23
ENSG00000025293:E016	20	35869438	35869551	+	-0.342005	1.25631e-11	0.393072	1.24254e-12	7.96882e-23
ENSG00000203485:E004	14	104703295	104703454	+	0.452213	7.20954e-28	-0.33214	1.29472e-11	8.38148e-23
ENSG00000139644:E012	12	49750620	49750705	+	2.01754	2.53691e-17	-1.53389	1.35008e-11	9.11353e-23
ENSG00000131871:E001	15	101270817	101271645	-	-0.525138	1.39545e-11	0.535533	6.65325e-16	9.73635e-23
ENSG00000138600:E005	15	50726073	50726126	-	-1.00414	1.42735e-11	1.23379	1.35754e-19	1.01867e-22
ENSG00000148498:E012	10	34346198	34346449	-	-1.50342	1.97725e-16	1.54541	1.48308e-11	1.09977e-22
ENSG00000116791:E003	1	74707103	74707204	-	-0.374478	4.89442e-27	0.248024	1.64846e-11	1.35872e-22
ENSG00000151665:E003	2	46591803	46591925	-	-0.843295	7.46098e-15	0.947538	1.64846e-11	1.35872e-22
ENSG00000120802:E009	12	98544951	98545061	+	-0.250132	1.19918e-19	0.267998	1.68899e-11	1.42635e-22
ENSG00000157191:E002	1	16441166	16441619	+	0.515219	1.69119e-11	-0.975504	2.36008e-32	1.43006e-22
ENSG00000198363:E014	8	61618978	61619019	-	0.315677	1.73957e-11	-0.298069	1.94327e-12	1.53193e-22
ENSG00000198363:E012	8	61583944	61584029	-	0.193149	2.82576e-13	-0.243478	1.76409e-11	1.55641e-22
ENSG00000071539:E015	5	919020	919357	+	-1.36631	4.30937e-14	1.4284	1.93755e-11	1.87706e-22
ENSG00000128335:E008	22	36237186	36237363	-	0.949966	1.89722e-53	-0.300307	1.95257e-11	1.90627e-22
ENSG00000168487:E022	8	22206854	22206981	+	-0.501145	7.29778e-17	0.429331	2.1352e-11	2.27954e-22
ENSG00000087206:E011	5	176968555	176969291	-	-0.181373	6.59644e-12	0.166011	2.22383e-11	2.69026e-22
ENSG00000156931:E041	3	184922429	184922483	+	2.30753	1.15703e-19	-1.47458	2.3959e-11	2.87017e-22
ENSG00000169398:E030	8	140769575	140769592	-	1.20322	2.82691e-17	-0.799867	2.45643e-11	3.01702e-22
ENSG00000115310:E009	2	55028164	55028220	-	-3.01318	5.71604e-23	2.37688	2.59152e-11	3.358e-22
ENSG00000068400:E024	X	48998154	48998180	-	-0.365792	5.10641e-14	0.356007	2.63043e-11	3.45958e-22
ENSG00000183077:E012	17	78205946	78206050	+	-0.347803	2.55502e-17	0.301838	2.63147e-11	3.46232e-22
ENSG00000119471:E006	9	112416841	112416944	+	-0.416587	3.13738e-18	0.388212	2.87356e-11	4.12867e-22
ENSG00000111846:E012	6	10556007	10557342	+	1.13211	2.01567e-18	-0.871352	2.92464e-11	4.27675e-22
ENSG00000112118:E002	6	52265235	52265385	-	-1.88341	2.85999e-136	1.23401	2.96049e-11	4.38226e-22
ENSG00000135622:E006	2	74662732	74662825	+	-0.941502	1.1443e-11	0.991981	2.78384e-11	4.52959e-22
ENSG00000160796:E005	3	46989260	46989381	+	0.679913	3.16501e-11	-0.714268	4.39845e-17	5.00865e-22
ENSG00000105968:E002	7	44834228	44834562	-	-0.304784	1.40813e-14	0.274867	3.36458e-11	5.66019e-22
ENSG00000101181:E002	20	62188790	62188805	+	-1.49707	1.50068e-15	1.33449	3.51567e-11	6.17997e-22
ENSG00000011422:E001	19	43646095	43646548	-	-0.830295	2.85939e-43	0.437021	3.53176e-11	6.23666e-22
ENSG00000082269:E020	6	70524931	70526698	+	-0.341299	1.02731e-17	0.278891	3.68717e-11	6.79762e-22
ENSG00000103275:E005	16	1312347	1312603	+	0.521573	2.89406e-27	-0.272251	3.93899e-11	7.75782e-22
ENSG00000101109:E004	20	44973207	44973433	+	1.41171	4.0804e-19	-0.984125	4.32179e-11	9.33894e-22
ENSG00000113360:E020	5	31467142	31467166	-	2.71516	4.53671e-11	-1.55343	5.07678e-12	1.04197e-21
ENSG00000095794:E017	10	35201451	35201486	+	-0.567129	4.68808e-11	1.11386	7.46077e-149	1.0989e-21
ENSG00000275052:E008	2	55578247	55578342	-	-0.384145	4.84425e-11	0.358418	6.43983e-12	1.19407e-21
ENSG00000064607:E006	19	18993638	18993740	-	-0.313457	1.81128e-27	0.239583	4.95283e-11	1.22653e-21
ENSG00000154639:E008	21	17593152	17593579	+	-0.626527	5.08957e-11	0.863235	9.43081e-51	1.29519e-21
ENSG00000178381:E001	7	1152071	1152344	-	-0.789096	5.14473e-11	1.24777	3.88645e-26	1.32341e-21
ENSG00000075420:E009	3	172186712	172187298	+	-0.867931	5.66244e-11	1.17131	1.02725e-24	1.60316e-21
ENSG00000082269:E022	6	70533160	70533251	+	-0.738381	5.69539e-11	0.62656	4.47348e-15	1.62187e-21
ENSG00000090905:E008	16	24793473	24793649	+	-0.583947	4.3035e-16	0.458527	5.95995e-11	1.77605e-21
ENSG00000025708:E006	22	50527792	50528511	-	1.56832	2.73234e-14	-1.30452	6.03465e-11	1.82085e-21
ENSG00000161714:E002	17	45112863	45113012	-	-0.266815	1.83283e-15	0.206319	6.08011e-11	1.84839e-21
ENSG00000169220:E015	5	177371475	177371589	+	-0.218395	6.32824e-11	0.291808	1.38834e-11	2.0987e-21
ENSG00000163812:E006	3	44932907	44932990	-	0.503752	6.48302e-11	-0.44187	3.60425e-12	2.10797e-21
ENSG00000152492:E006	3	191375062	191375589	+	2.33087	2.3996e-48	-0.788122	6.69587e-11	2.24173e-21
ENSG00000189306:E007	22	42518613	42518728	-	1.36875	2.93953e-19	-0.867438	6.86414e-11	2.35582e-21
ENSG00000108953:E007	17	1369709	1369741	-	-0.637166	8.29308e-17	0.578612	7.36194e-11	2.70991e-21
ENSG00000131626:E031	11	70365373	70365435	+	1.82239	4.57954e-27	-0.943131	7.91178e-11	3.12981e-21
ENSG00000249859:E007	8	127855155	127855319	+	0.931007	7.52638e-11	-0.605694	4.72129e-11	3.94685e-21
ENSG00000168003:E003	11	62871577	62871669	+	-0.112203	4.48907e-29	0.0481903	8.91558e-11	3.97438e-21
ENSG00000107902:E012	10	124613264	124614141	+	-1.34189	7.56058e-13	1.26012	8.95064e-11	4.00598e-21
ENSG00000123130:E014	X	23734341	23734367	-	0.308597	9.02698e-11	-0.370891	1.37794e-13	4.07433e-21
ENSG00000072062:E003	19	14096371	14097360	-	0.969956	4.00901e-20	-0.702538	9.26447e-11	4.29152e-21
ENSG00000107521:E008	10	98425541	98425720	-	-0.656275	8.06876e-23	0.538119	9.31838e-11	4.34161e-21
ENSG00000050628:E007	1	70970781	70971733	-	-0.835244	7.86699e-24	0.925523	9.5084e-11	4.52049e-21
ENSG00000148688:E012	10	90902243	90902344	+	-0.550498	2.53187e-22	0.583307	9.53418e-11	4.54503e-21
ENSG00000171174:E012	2	27890257	27891098	-	0.555275	5.97737e-12	-0.465284	1.03192e-10	5.34212e-21
ENSG00000154118:E005	16	87653562	87655015	+	-1.44012	3.80243e-12	1.45695	1.03701e-10	5.38416e-21
ENSG00000186184:E003	13	27622875	27623452	+	-0.356658	1.56958e-21	0.252317	1.11652e-10	6.23306e-21
ENSG00000170632:E008	7	103086869	103086937	+	0.885543	5.42567e-12	-0.781499	1.11695e-10	6.25259e-21
ENSG00000117616:E003	1	25244454	25244498	-	-1.06408	6.48814e-23	0.948783	1.15017e-10	6.61445e-21
ENSG00000120802:E008	12	98544442	98544537	+	-0.282443	4.76073e-12	0.294899	1.15825e-10	6.71907e-21
ENSG00000141867:E011	19	15247047	15249290	-	-0.543187	5.72262e-28	0.400222	1.24314e-10	7.72699e-21
ENSG00000106603:E014	7	43665658	43665722	-	0.636997	1.00112e-33	-0.534744	1.24755e-10	7.78193e-21
ENSG00000135596:E013	6	109448203	109448393	-	-0.957855	3.69776e-14	1.00241	1.63234e-10	1.33227e-20
ENSG00000158793:E009	1	161124141	161125445	+	0.778675	2.0434e-14	-0.747081	2.09221e-10	2.18867e-20
ENSG00000082269:E021	6	70528292	70528452	+	-0.637306	2.04025e-18	0.500883	2.20966e-10	2.4413e-20
ENSG00000130962:E005	X	37453136	37457289	+	-0.599768	5.35712e-25	0.227837	2.29659e-10	2.63716e-20
ENSG00000183077:E008	17	78204828	78204900	+	-0.884457	2.62004e-14	0.859077	2.30851e-10	2.66462e-20
ENSG00000104218:E009	8	67091803	67091883	+	-1.71034	2.0494e-10	1.73885	1.14317e-10	2.75344e-20
ENSG00000160055:E001	1	32214472	32215049	-	-1.04347	2.36301e-10	1.1264	2.30603e-12	2.79217e-20
ENSG00000099810:E011	9	21931074	21937651	+	0.402615	2.45155e-10	-0.597675	8.69719e-16	3.00505e-20
ENSG00000162604:E006	1	61697509	61700274	-	1.39001	3.90033e-32	-0.804459	2.48363e-10	3.0842e-20
ENSG00000082269:E023	6	70533757	70533854	+	-0.79729	3.59716e-11	0.612637	2.46721e-10	3.10826e-20
ENSG00000141380:E005	18	26035831	26035923	-	-0.98084	2.55949e-10	0.914757	1.01827e-14	3.2755e-20
ENSG00000186470:E012	6	26375515	26375737	+	1.00342	4.94969e-22	-0.64019	2.81418e-10	3.95981e-20
ENSG00000102393:E006	X	101401233	101401347	-	0.298778	2.04026e-14	-0.176231	2.82804e-10	3.99889e-20
ENSG00000030582:E002	17	44345566	44345605	+	0.182756	2.92076e-10	-0.224879	3.26215e-20	4.26543e-20
ENSG00000151092:E002	3	25720014	25720191	-	-0.702352	2.85309e-10	0.733455	9.48693e-11	4.52008e-20
ENSG00000182718:E023	15	60397258	60397338	-	-0.247814	3.06373e-10	0.267614	6.19865e-13	4.69323e-20
ENSG00000003756:E016	3	50110379	50110463	+	-0.549494	3.92884e-24	0.468544	3.10533e-10	4.82154e-20
ENSG00000135622:E007	2	74673457	74673576	+	-0.735849	3.07883e-10	0.818981	6.34907e-11	4.94116e-20
ENSG00000112992:E012	5	43647924	43648451	+	-1.54346	2.14664e-12	1.71479	3.2143e-10	5.16608e-20
ENSG00000184500:E015	3	93928702	93928797	-	-1.69958	1.89778e-11	1.69454	3.27425e-10	5.37837e-20
ENSG00000105281:E008	19	46784595	46784824	-	0.622863	6.5273e-12	-0.585433	3.6525e-10	6.6725e-20
ENSG00000101019:E008	20	35346701	35346747	-	0.865802	2.06253e-18	-0.543353	4.10545e-10	8.42736e-20
ENSG00000136167:E021	13	46194024	46194105	-	-3.77648	3.83776e-18	3.07859	4.23225e-10	8.95599e-20
ENSG00000152700:E011	5	134632077	134632195	-	-0.571738	4.41402e-10	0.78993	1.28754e-27	9.74177e-20
ENSG00000025708:E010	22	50529339	50529495	-	2.21151	1.61597e-15	-1.2901	4.57605e-10	1.04701e-19
ENSG00000159140:E009	21	33559877	33560667	+	-0.500117	1.01533e-24	0.442883	4.87614e-10	1.18883e-19
ENSG00000087274:E023	4	2926642	2926675	+	1.04782	5.63637e-23	-0.672298	4.88516e-10	1.19324e-19
ENSG00000054523:E052	1	10371141	10371262	+	-1.16972	7.95066e-37	0.791009	4.90663e-10	1.20375e-19
ENSG00000073584:E003	17	40630208	40630286	-	-1.13823	4.92391e-10	1.1301	4.28172e-13	1.21224e-19
ENSG00000074219:E009	19	49355312	49355419	-	-0.566459	4.92205e-10	0.486873	1.77105e-11	1.2129e-19
ENSG00000101019:E007	20	35345716	35346423	-	0.870402	1.10805e-15	-0.690835	4.96898e-10	1.23454e-19
ENSG00000251381:E004	11	12984226	12984292	-	0.96288	5.08094e-10	-0.95953	8.03368e-17	1.2908e-19
ENSG00000111011:E014	12	122520504	122520581	-	0.515443	2.46189e-12	-0.538455	5.08554e-10	1.29316e-19
ENSG00000168487:E025	8	22211594	22212326	+	-0.355542	3.11797e-11	0.368421	5.13554e-10	1.32355e-19
ENSG00000170266:E023	3	33077094	33077237	-	1.45896	2.16391e-26	-0.7482	5.22225e-10	1.36359e-19
ENSG00000154305:E010	1	222649263	222649791	+	1.39883	3.53958e-10	-1.29143	3.90311e-10	1.38815e-19
ENSG00000172869:E014	5	119118815	119119004	+	0.491939	1.30991e-29	-0.375752	5.27001e-10	1.38865e-19
ENSG00000025293:E015	20	35863013	35863400	+	-0.255425	5.51918e-10	0.329476	1.80826e-16	1.52307e-19
ENSG00000092199:E010	14	21236373	21236460	-	-1.33095	5.55544e-10	1.66646	3.37844e-26	1.54315e-19
ENSG00000036054:E016	3	100311833	100311877	+	-0.822166	1.88565e-32	0.560968	6.59557e-10	2.17508e-19
ENSG00000154556:E014	4	185638079	185638162	-	-1.67699	1.26203e-39	1.45203	6.82084e-10	2.3262e-19
ENSG00000135476:E007	12	53274081	53274466	+	1.36098	3.02127e-25	-1.01107	7.28257e-10	2.65179e-19
ENSG00000115419:E021	2	190954584	190954660	+	-1.22134	1.50822e-10	1.24486	7.28257e-10	2.76553e-19
ENSG00000197948:E004	5	141643001	141643088	-	-0.674294	7.50569e-10	0.68761	6.6052e-14	2.81677e-19
ENSG00000141504:E006	17	7627553	7627569	-	0.141124	2.55873e-11	-0.159219	7.55238e-10	2.8552e-19
ENSG00000095794:E015	10	35195865	35196142	+	0.834359	5.08683e-23	-0.466821	7.67489e-10	2.9452e-19
ENSG00000136167:E020	13	46183909	46183972	-	-2.93087	5.35232e-32	1.86759	8.30953e-10	3.45242e-19
ENSG00000138119:E018	10	93341913	93341969	-	-0.459262	4.91594e-17	0.468313	8.53598e-10	3.64314e-19
ENSG00000068745:E006	3	48693448	48694240	-	-0.677042	9.3463e-27	0.474263	8.58174e-10	3.68231e-19
ENSG00000130312:E001	19	17292609	17292854	+	-1.29678	5.49515e-15	1.0777	8.65987e-10	3.74966e-19
ENSG00000114125:E002	3	141742644	141743027	+	-1.53469	9.17585e-10	1.34008	8.21488e-14	4.20981e-19
ENSG00000025293:E004	20	35800094	35800173	+	1.46899	1.24698e-13	-1.17076	9.37907e-10	4.39835e-19
ENSG00000103043:E007	16	70731275	70731359	-	1.43761	9.67958e-10	-1.12134	5.7923e-11	4.70149e-19
ENSG00000086102:E026	9	33369906	33371157	+	-0.364717	2.42539e-11	0.346814	9.80457e-10	4.80942e-19
ENSG00000198467:E008	9	35685064	35685139	-	-0.172228	1.57359e-10	0.174914	9.96716e-10	5.09102e-19
ENSG00000101574:E003	18	2544653	2544759	-	-0.680708	5.56347e-18	0.615599	1.02486e-09	5.25168e-19
ENSG00000163870:E007	3	127576821	127576893	-	-0.243639	4.83866e-29	0.23986	1.05825e-09	5.59948e-19
ENSG00000114030:E011	3	122459439	122459885	-	1.34884	1.26697e-24	-0.626578	1.08386e-09	5.87373e-19
ENSG00000266967:E003	17	42955225	42955367	-	0.631275	2.41944e-13	-0.428418	1.11662e-09	6.23418e-19
ENSG00000142949:E020	1	43602071	43602097	+	1.02174	4.13394e-22	-0.746822	1.15419e-09	6.66082e-19
ENSG00000108774:E008	17	42137762	42137878	-	-1.03506	1.2108e-09	1.02417	1.16364e-12	7.33013e-19
ENSG00000104660:E007	8	30131976	30132183	+	2.2934	1.93488e-22	-1.15812	1.21107e-09	7.33345e-19
ENSG00000072135:E012	2	130370705	130370782	+	-0.60232	8.73503e-13	0.569692	1.28639e-09	8.27404e-19
ENSG00000219481:E031	1	16605406	16607691	-	0.557001	1.00184e-21	-0.34859	1.316e-09	8.65928e-19
ENSG00000160688:E009	1	154990339	154990528	+	-0.459009	1.5691e-20	0.413202	1.32811e-09	8.81944e-19
ENSG00000156381:E003	14	102508641	102508846	-	0.465843	3.2947e-19	-0.437715	1.40261e-09	9.83651e-19
ENSG00000124164:E002	20	58390128	58390340	+	-3.1688	2.31368e-10	3.14054	1.48947e-09	1.13602e-18
ENSG00000141447:E028	18	24334245	24334330	-	-1.28608	1.52665e-09	1.24158	1.81302e-11	1.16549e-18
ENSG00000111731:E013	12	22477262	22477338	-	6.83605	3.36361e-18	-1.77372	1.5338e-09	1.17627e-18
ENSG00000141258:E018	17	2372489	2372952	+	1.34603	3.86233e-21	-0.969673	1.56733e-09	1.22827e-18
ENSG00000094975:E017	1	172585018	172585086	+	-1.12022	5.3774e-10	1.06343	1.48947e-09	1.25384e-18
ENSG00000197150:E004	7	151032844	151033034	+	0.866732	1.76277e-12	-0.82709	1.61163e-09	1.29867e-18
ENSG00000146733:E010	7	56051138	56051604	-	-1.04619	8.51187e-23	0.637669	1.63988e-09	1.3446e-18
ENSG00000138134:E015	10	88973182	88975153	+	1.71149	6.49523e-17	-1.00843	1.66743e-09	1.39016e-18
ENSG00000004455:E003	1	33012074	33012357	-	-0.422451	2.53356e-42	0.2692	1.70989e-09	1.46187e-18
ENSG00000146223:E004	6	42880967	42881011	+	0.450385	2.33103e-18	-0.38652	1.71711e-09	1.47424e-18
ENSG00000160818:E004	1	156597800	156597885	-	0.913495	1.94066e-14	-0.867548	1.73042e-09	1.49718e-18
ENSG00000223482:E006	10	87286898	87288495	-	0.319692	1.75512e-09	-0.370997	4.22252e-12	1.54023e-18
ENSG00000182473:E014	17	76090329	76090481	-	-0.816492	1.24233e-17	0.662665	1.77703e-09	1.57892e-18
ENSG00000184281:E002	11	2401018	2401485	+	0.823562	4.98425e-11	-0.911393	1.85509e-09	1.72193e-18
ENSG00000143420:E004	1	150626479	150626526	-	0.396555	6.13429e-24	-0.313291	1.89792e-09	1.80106e-18
ENSG00000137752:E010	11	105033064	105033126	-	-1.29485	1.00215e-12	1.2307	1.90606e-09	1.81652e-18
ENSG00000132639:E007	20	10293161	10293278	+	1.73666	7.54666e-14	-1.20916	1.96059e-09	1.92196e-18
ENSG00000167283:E002	11	118403924	118403985	+	-0.48015	2.05322e-09	0.634542	3.19352e-18	2.10786e-18
ENSG00000186312:E006	X	15681001	15681047	+	-1.94596	2.90755e-38	2.10994	2.10699e-09	2.21971e-18
ENSG00000100889:E012	14	24103160	24103255	+	-0.530305	2.38726e-14	0.453215	2.12349e-09	2.25462e-18
ENSG00000162600:E007	1	58533953	58534060	-	-0.415647	5.04669e-13	0.391386	2.12951e-09	2.26741e-18
ENSG00000129566:E007	14	20372733	20372857	-	-2.0772	8.34158e-21	1.75574	2.21599e-09	2.45531e-18
ENSG00000107104:E009	9	540508	540667	+	-0.702594	4.82467e-10	0.739779	2.25249e-09	2.65324e-18
ENSG00000072778:E020	17	7224642	7224714	+	-0.158031	4.58071e-10	0.163554	2.32473e-09	2.8071e-18
ENSG00000141198:E006	17	54905489	54905567	+	-0.548962	1.00383e-13	0.434521	2.3713e-09	2.81152e-18
ENSG00000006576:E009	7	77907854	77907983	+	-1.95237	2.04615e-12	1.98862	2.38026e-09	2.83282e-18
ENSG00000107521:E017	10	98435635	98435772	-	0.229982	1.26018e-17	-0.199467	2.44802e-09	2.99639e-18
ENSG00000148700:E022	10	110132305	110132400	+	-0.799053	2.12447e-18	0.731758	2.53068e-09	3.20218e-18
ENSG00000163882:E008	3	184368113	184368176	+	-0.491944	2.0737e-09	0.462996	1.55832e-09	3.3643e-18
ENSG00000151914:E066	6	56603205	56603420	-	3.14891	2.77604e-34	-0.920057	2.60132e-09	3.38344e-18
ENSG00000268388:E004	16	86487706	86490513	-	0.394855	1.52164e-19	-0.291716	2.61065e-09	3.40776e-18
ENSG00000203485:E022	14	104715284	104715340	+	-0.985004	1.13949e-77	0.548832	2.79091e-09	3.89458e-18
ENSG00000105552:E010	19	48806517	48806717	-	-0.612742	1.30643e-12	0.505343	2.91762e-09	4.25624e-18
ENSG00000114054:E017	3	136326326	136326385	+	-1.54783	6.4282e-10	1.51678	3.02175e-09	4.7721e-18
ENSG00000086848:E006	11	111814601	111814721	-	0.377556	3.03525e-46	-0.107842	3.2564e-09	5.30208e-18
ENSG00000165240:E023	X	78046294	78050395	+	-0.246299	2.76562e-17	0.18463	3.29166e-09	5.41752e-18
ENSG00000141504:E005	17	7627363	7627414	-	-0.199355	2.66751e-17	0.200815	3.31791e-09	5.50428e-18
ENSG00000076685:E024	10	103181185	103181320	-	-0.56333	2.62437e-15	0.603047	3.3226e-09	5.51982e-18
ENSG00000100814:E003	14	20314211	20314649	-	-2.44273	5.89724e-12	2.10079	3.34278e-09	5.58711e-18
ENSG00000110660:E003	11	107804718	107804770	-	-0.213744	2.68562e-09	0.175316	2.04328e-09	5.69379e-18
ENSG00000141458:E028	18	23576481	23576947	-	1.14541	4.11592e-09	-0.664132	4.45482e-18	8.47042e-18
ENSG00000082269:E024	6	70536260	70536411	+	-0.663335	1.58965e-09	0.483401	3.86025e-09	8.71424e-18
ENSG00000244627:E007	22	38350377	38350999	-	-1.70139	1.33209e-12	1.76438	4.29803e-09	9.23655e-18
ENSG00000162735:E001	1	160276812	160278130	-	0.137825	4.36867e-09	-0.200391	4.47176e-13	9.54262e-18
ENSG00000116473:E003	1	111627470	111627563	+	-0.680225	2.5356e-18	0.514191	4.68411e-09	1.09704e-17
ENSG00000198015:E003	12	93470486	93470590	+	-3.03573	4.83778e-09	3.28872	6.6157e-13	1.1702e-17
ENSG00000147099:E002	X	72330832	72330876	-	1.1397	6.55179e-11	-1.03835	4.92636e-09	1.21366e-17
ENSG00000213995:E005	13	110625190	110625278	+	-0.483806	1.50174e-30	0.312935	4.95578e-09	1.22799e-17
ENSG00000162341:E012	11	69072627	69072708	+	-0.777215	8.62195e-10	0.757294	4.93262e-09	1.25371e-17
ENSG00000145725:E030	5	103183234	103183407	+	-0.847751	1.04312e-19	0.639756	5.17069e-09	1.3368e-17
ENSG00000109756:E033	4	159351059	159351133	+	-0.734503	1.95053e-12	0.710032	5.17994e-09	1.34159e-17
ENSG00000106610:E003	7	67308577	67308652	+	-1.32549	3.34808e-09	1.6046	4.02939e-09	1.37228e-17
ENSG00000101040:E027	20	47355450	47355657	-	1.70019	7.45376e-23	-0.956969	5.25197e-09	1.37916e-17
ENSG00000080503:E042	9	2170419	2170472	+	-1.11737	5.42572e-09	1.22936	5.1526e-10	1.48519e-17
ENSG00000158411:E008	2	99173414	99173502	-	0.499097	5.45188e-09	-0.677117	1.69301e-09	1.62946e-17
ENSG00000105341:E005	19	41436392	41436472	-	-0.318552	5.7473e-09	0.332721	2.72818e-10	1.65529e-17
ENSG00000182670:E002	21	37081596	37084331	+	1.15739	1.14898e-57	-0.433259	5.80251e-09	1.68346e-17
ENSG00000139974:E020	14	61050512	61050636	+	-0.938573	2.16641e-09	0.910324	5.70656e-09	1.86291e-17
ENSG00000079974:E007	22	50771210	50773109	-	0.991892	6.44425e-09	-0.95442	7.23296e-14	2.07642e-17
ENSG00000145439:E006	4	169005885	169005914	-	1.99971	4.78526e-29	-0.747875	6.59237e-09	2.17297e-17
ENSG00000079332:E008	10	70162690	70162759	-	0.701754	5.55444e-09	-0.628867	3.72916e-09	2.23792e-17
ENSG00000251562:E006	11	65503610	65506116	+	-0.176652	6.82308e-09	0.236159	2.83768e-12	2.32772e-17
ENSG00000073008:E006	19	44658742	44658900	+	-0.330709	9.3887e-17	0.271274	6.83327e-09	2.33468e-17
ENSG00000130821:E002	X	153689467	153689599	+	1.07474	7.59331e-13	-0.7857	6.84048e-09	2.33961e-17
ENSG00000107521:E003	10	98420045	98420158	-	-0.541797	2.42588e-13	0.550593	7.04954e-09	2.4848e-17
ENSG00000104529:E018	8	143596879	143597105	-	0.327524	7.21572e-09	-0.276155	3.94789e-15	2.60333e-17
ENSG00000198000:E015	9	92319943	92320379	-	0.917495	3.56151e-17	-0.654494	7.55604e-09	2.85468e-17
ENSG00000223482:E008	10	87319856	87320199	-	-1.09331	7.51822e-09	1.12857	1.05572e-09	2.88191e-17
ENSG00000124356:E006	2	73844889	73845036	+	1.3105	6.72905e-12	-1.12459	7.78743e-09	3.03221e-17
ENSG00000119125:E019	9	72253238	72253560	+	-2.5876	7.80039e-09	2.54984	1.91398e-17	3.04231e-17
ENSG00000135596:E012	6	109447875	109447963	-	-1.34407	3.15526e-16	1.35923	7.97248e-09	3.17803e-17
ENSG00000008988:E006	8	56074254	56074380	-	0.845682	1.6749e-11	-0.728594	8.22671e-09	3.38395e-17
ENSG00000135926:E013	2	218285763	218285938	-	-0.965197	9.14253e-09	1.41684	5.45133e-38	4.17929e-17
ENSG00000169180:E031	16	28208987	28209122	-	-0.714124	2.65863e-11	0.662365	9.35947e-09	4.38002e-17
ENSG00000145908:E005	5	150903329	150903383	-	-1.60354	2.04453e-10	1.68109	9.5722e-09	4.58344e-17
ENSG00000168014:E039	11	74139605	74139828	-	0.463379	4.0218e-16	-0.346899	9.73682e-09	4.74029e-17
ENSG00000176834:E009	12	118101605	118102988	-	-1.13479	3.49615e-13	0.909524	9.73682e-09	4.74029e-17
ENSG00000181929:E004	12	49003757	49003922	-	-0.140524	8.3572e-10	0.142718	1.00338e-08	5.06873e-17
ENSG00000138709:E018	4	128199439	128199599	+	-0.862872	1.18344e-12	0.799899	1.01224e-08	5.12311e-17
ENSG00000172965:E016	2	111469787	111469987	-	-1.17916	9.21939e-14	1.05246	1.02068e-08	5.20898e-17
ENSG00000197694:E039	9	128609651	128609665	+	0.842838	1.02779e-08	-0.810108	1.56666e-12	5.28172e-17
ENSG00000101596:E052	18	2800523	2801263	+	-0.790014	6.10634e-10	0.639497	1.05801e-08	5.6156e-17
ENSG00000160584:E026	11	116950133	116950256	-	1.7174	7.35742e-12	-1.56278	1.06632e-08	5.68522e-17
ENSG00000086102:E020	9	33354851	33354892	+	-0.730698	2.41534e-16	0.701956	1.06938e-08	5.71785e-17
ENSG00000007202:E027	17	28638252	28638415	-	-0.337525	5.19467e-09	0.315659	1.00659e-08	6.41532e-17
ENSG00000067066:E025	2	230504186	230504290	+	-1.49227	3.4857e-17	0.965351	1.13602e-08	6.45274e-17
ENSG00000035403:E023	10	74111909	74112112	+	1.21182	3.72929e-48	-0.733862	1.19213e-08	7.10583e-17
ENSG00000054523:E034	1	10336657	10336742	+	-0.968774	6.90589e-19	0.750333	1.20057e-08	7.20682e-17
ENSG00000054523:E047	1	10361692	10361825	+	-1.13571	3.76959e-23	0.731787	1.27529e-08	8.13179e-17
ENSG00000108509:E002	17	4968907	4968981	-	0.739908	1.73848e-25	-0.4666	1.27529e-08	8.13179e-17
ENSG00000169592:E007	16	30001212	30001229	+	-1.3214	9.54533e-13	1.37221	1.33066e-08	8.85323e-17
ENSG00000025293:E009	20	35847350	35847434	+	-0.356923	4.9766e-09	0.385807	1.27529e-08	9.37012e-17
ENSG00000153956:E017	7	81983314	81983334	-	1.37454	4.07775e-09	-1.08123	1.33582e-08	9.75345e-17
ENSG00000163975:E005	3	197008657	197008724	-	-1.36953	2.5294e-14	1.2896	1.4017e-08	9.82375e-17
ENSG00000177674:E004	1	11745988	11746223	+	0.655788	1.48193e-08	-0.812033	9.04509e-12	1.09806e-16
ENSG00000148396:E023	9	136463463	136463601	-	-0.389938	1.47459e-08	0.416411	2.02896e-09	1.1078e-16
ENSG00000113240:E013	5	178622393	178622459	-	-6.78889	6.57587e-20	6.30456	1.51189e-08	1.14291e-16
ENSG00000153233:E007	12	70672720	70672976	-	0.916461	6.236e-19	-0.631413	1.54499e-08	1.1935e-16
ENSG00000132640:E006	20	11919086	11919176	+	-0.225412	1.29272e-08	0.197556	8.83797e-09	1.22611e-16
ENSG00000136717:E015	2	127068163	127068255	-	0.501884	3.07121e-17	-0.387846	1.58584e-08	1.25744e-16
ENSG00000100479:E009	14	49654784	49654838	-	-0.927606	8.07289e-14	0.765628	1.59123e-08	1.26601e-16
ENSG00000187522:E009	10	14849433	14849668	+	1.37625	1.98548e-09	-0.904524	1.60448e-08	1.30689e-16
ENSG00000048991:E019	2	135641536	135641790	+	-1.58195	2.8293e-38	1.0605	1.61733e-08	1.30787e-16
ENSG00000268388:E001	16	86474529	86477199	-	-0.252474	7.65803e-09	0.162052	1.437e-08	1.32572e-16
ENSG00000182585:E004	4	74313018	74313170	+	-0.407016	1.68372e-16	0.38752	1.62911e-08	1.327e-16
ENSG00000156510:E002	10	69227207	69227369	+	0.148137	1.89994e-09	-0.129428	1.62378e-08	1.33638e-16
ENSG00000143382:E020	1	150559761	150559905	+	-0.597357	3.64997e-12	0.530001	1.64131e-08	1.34696e-16
ENSG00000198561:E012	11	57806461	57806478	+	0.729097	1.56078e-08	-0.921726	5.49167e-09	1.36881e-16
ENSG00000107521:E004	10	98422369	98422513	-	-0.66404	3.5321e-14	0.622488	1.67059e-08	1.39544e-16
ENSG00000127922:E011	7	96645724	96645936	-	1.03153	7.47199e-10	-0.943169	1.73652e-08	1.51054e-16
ENSG00000100983:E008	20	34941713	34941829	-	-0.269424	8.94723e-13	0.274396	1.78072e-08	1.58548e-16
ENSG00000266967:E005	17	42964402	42964476	-	-0.191505	4.2738e-16	0.144209	1.84857e-08	1.70861e-16
ENSG00000108509:E011	17	4973585	4973769	-	-1.11342	2.48023e-18	0.725712	1.95575e-08	1.91249e-16
ENSG00000025293:E017	20	35870955	35871134	+	-0.295016	1.97383e-08	0.322295	2.11793e-09	1.97043e-16
ENSG00000149269:E002	11	77325328	77325376	-	-1.12983	2.05931e-08	1.43498	3.7048e-19	2.12037e-16
ENSG00000132639:E006	20	10292882	10292999	+	-0.543027	4.41508e-11	0.490585	2.08702e-08	2.17783e-16
ENSG00000089916:E009	14	76177892	76177931	+	1.41065	1.57359e-10	-0.970415	2.21279e-08	2.44835e-16
ENSG00000251474:E001	3	129382922	129384218	-	-0.819977	2.27606e-08	0.885471	4.20267e-10	2.59111e-16
ENSG00000185842:E085	1	225358496	225358652	+	-8.37098	2.43585e-09	8.25563	2.2925e-08	2.65744e-16
ENSG00000101019:E004	20	35306985	35307055	-	2.27156	4.81119e-14	-1.34411	2.33456e-08	2.72509e-16
ENSG00000151914:E065	6	56602882	56603031	-	3.16254	1.83848e-25	-0.952287	2.40456e-08	2.89095e-16
ENSG00000049167:E004	5	60893578	60893643	-	0.829735	2.05831e-08	-0.899265	1.28844e-08	2.94836e-16
ENSG00000163975:E010	3	197016189	197016369	-	-1.05042	6.9436e-16	1.03402	2.43197e-08	2.95723e-16
ENSG00000225151:E003	15	84204182	84204331	-	-0.440875	1.00529e-13	0.340243	2.55559e-08	3.26553e-16
ENSG00000204256:E008	6	32975021	32975112	+	-0.869025	3.18435e-52	0.491941	2.56956e-08	3.30131e-16
ENSG00000169814:E003	3	15602137	15602310	+	0.987841	4.1747e-29	-0.380449	2.61869e-08	3.42877e-16
ENSG00000054523:E054	1	10374854	10375046	+	-0.869542	2.01119e-35	0.547429	2.6393e-08	3.48296e-16
ENSG00000167113:E003	9	128323283	128323584	+	0.728229	2.6535e-08	-1.33185	2.62323e-11	3.52054e-16
ENSG00000182093:E014	21	39413840	39414288	+	1.4481	1.13329e-14	-1.31444	2.71907e-08	3.69667e-16
ENSG00000214655:E011	10	73791491	73791499	+	-1.11905	5.42704e-15	1.08288	2.77719e-08	3.85639e-16
ENSG00000117139:E024	1	202766397	202766504	-	-1.32022	2.78465e-08	1.6504	1.38848e-11	3.87714e-16
ENSG00000070404:E003	19	678061	678083	+	0.163907	8.36144e-10	-0.162743	2.91322e-08	4.24692e-16
ENSG00000067225:E017	15	72230900	72231115	-	0.586242	2.97635e-08	-0.744972	1.3662e-11	4.42934e-16
ENSG00000164889:E023	7	151074399	151074488	+	-0.155089	7.66811e-20	0.111646	2.9957e-08	4.4871e-16
ENSG00000054523:E051	1	10368467	10368538	+	-1.00991	2.84727e-33	0.644659	3.03708e-08	4.61194e-16
ENSG00000100938:E003	14	24232789	24232847	+	0.510249	3.78335e-17	-0.39131	3.13513e-08	4.91451e-16
ENSG00000169016:E006	2	11455342	11455474	-	-0.780004	1.31584e-12	0.680114	3.18705e-08	5.07863e-16
ENSG00000071994:E001	6	170575295	170577717	-	-0.129741	2.11607e-11	0.103538	3.23133e-08	5.22074e-16
ENSG00000016864:E005	3	52696234	52696318	-	-0.477865	2.07046e-17	0.396803	3.29255e-08	5.42045e-16
ENSG00000166169:E004	10	101583508	101583681	-	-0.466402	8.7843e-11	0.406358	3.43953e-08	5.91522e-16
ENSG00000263001:E039	7	74758780	74758855	+	-0.842843	4.58735e-30	0.611879	3.44956e-08	5.94973e-16
ENSG00000176915:E004	12	132730690	132732100	-	0.475839	3.48716e-08	-0.564802	1.22539e-09	6.08765e-16
ENSG00000133313:E007	18	74501102	74501238	+	2.34238	4.13276e-17	-1.46295	3.51447e-08	6.17575e-16
ENSG00000125629:E007	2	118107090	118107189	+	-0.374579	3.57131e-08	0.313397	1.9156e-13	6.37712e-16
ENSG00000152061:E011	1	174272414	174272480	+	-0.74096	3.58193e-08	0.898639	1.3278e-11	6.41511e-16
ENSG00000139974:E002	14	60981437	60981687	+	1.36795	3.61231e-08	-1.44295	7.90025e-10	6.5275e-16
ENSG00000198911:E020	22	41899237	41899553	+	1.09434	6.14089e-24	-0.990204	3.68564e-08	6.79196e-16
ENSG00000133466:E006	22	37185871	37186046	-	-2.15741	2.29015e-08	2.10981	2.94653e-08	6.96339e-16
ENSG00000114346:E006	3	172755483	172755575	+	-0.376454	3.91697e-13	0.434723	3.82731e-08	7.32414e-16
ENSG00000075711:E010	3	197076586	197076682	-	-0.737218	3.19635e-17	0.686413	3.83159e-08	7.34055e-16
ENSG00000143612:E008	1	154219836	154219937	-	-0.0999133	9.76111e-18	0.0800678	3.83159e-08	7.34055e-16
ENSG00000168958:E008	2	227342745	227342819	+	-0.707175	6.61366e-23	0.529037	3.88945e-08	7.56389e-16
ENSG00000114648:E002	3	47287220	47287458	+	-1.34112	7.02299e-20	0.912059	3.89561e-08	7.58791e-16
ENSG00000145725:E033	5	103187314	103187376	+	-1.57271	2.18754e-30	1.11685	3.9742e-08	7.89714e-16
ENSG00000187741:E014	16	89758577	89758705	-	-0.541374	2.14801e-08	0.620188	3.42164e-08	8.16078e-16
ENSG00000104763:E011	8	18069792	18069878	-	0.274367	1.74612e-24	-0.383321	4.06996e-08	8.28228e-16
ENSG00000173482:E024	18	8252488	8252499	+	3.04141	3.41872e-14	-1.81135	4.10383e-08	8.4207e-16
ENSG00000085978:E011	2	233273721	233273777	+	-0.636136	2.84791e-12	0.472112	4.33515e-08	9.39674e-16
ENSG00000143324:E016	1	180884006	180890251	+	-0.373147	3.63361e-24	0.230469	4.33864e-08	9.41188e-16
ENSG00000090924:E008	19	39416551	39416597	+	-0.862693	2.12369e-08	0.846296	3.9713e-08	1.01406e-15
ENSG00000177954:E002	1	153990914	153991034	+	0.471591	4.60563e-08	-0.475903	1.19765e-09	1.06131e-15
ENSG00000116001:E013	2	70229059	70229091	-	-0.682829	8.80401e-15	0.542878	4.6899e-08	1.09976e-15
ENSG00000170832:E024	17	60249058	60249753	-	1.56008	4.74384e-08	-1.52079	3.05676e-09	1.12987e-15
ENSG00000182093:E009	21	39405914	39406446	+	1.72539	1.09298e-16	-0.904671	4.85387e-08	1.178e-15
ENSG00000166169:E003	10	101582763	101582891	-	-0.350425	2.72216e-12	0.275017	4.92694e-08	1.21374e-15
ENSG00000108826:E007	17	50370906	50371163	-	0.819831	3.95571e-08	-0.956582	3.01195e-08	1.23597e-15
ENSG00000100528:E004	14	54436079	54436126	-	1.30801	1.41336e-25	-0.587271	5.20686e-08	1.35557e-15
ENSG00000152683:E005	2	32177477	32177596	+	-1.81363	1.7078e-08	1.88653	4.93038e-08	1.36126e-15
ENSG00000160908:E001	7	99486519	99486963	-	-2.02414	5.22134e-08	2.3281	1.98194e-09	1.36508e-15
ENSG00000156381:E002	14	102508475	102508549	-	0.655949	8.8094e-23	-0.499876	5.25238e-08	1.37937e-15
ENSG00000102595:E041	13	96023040	96023152	-	0.67319	1.45101e-34	-0.416008	5.30149e-08	1.40529e-15
ENSG00000151233:E001	12	42081845	42087947	-	-0.171276	6.14997e-13	0.0898587	5.41406e-08	1.4656e-15
ENSG00000178665:E004	7	55938982	55942225	+	-0.189988	2.5552e-19	0.318724	5.55464e-08	1.5427e-15
ENSG00000124788:E012	6	16736851	16739918	-	-0.870594	7.41288e-45	0.595568	5.62619e-08	1.5827e-15
ENSG00000197208:E001	5	132294443	132295009	+	1.29028	3.06578e-17	-0.793444	5.79366e-08	1.67833e-15
ENSG00000138434:E020	2	181920597	181920662	+	-0.362559	1.11233e-17	0.324849	5.80008e-08	1.68204e-15
ENSG00000172795:E002	5	112983974	112984651	+	-1.09908	7.74322e-14	1.09459	5.80008e-08	1.68204e-15
ENSG00000138709:E019	4	128200521	128200665	+	-0.97696	2.07468e-09	0.816765	6.28222e-08	1.97547e-15
ENSG00000215424:E004	21	46234511	46235453	+	0.73932	6.32233e-08	-0.996145	1.34661e-17	1.99859e-15
ENSG00000000419:E004	20	50941129	50941209	-	-0.689617	1.85944e-13	0.522679	6.46014e-08	2.08667e-15
ENSG00000175309:E018	5	178231669	178232491	-	0.901131	9.63458e-09	-0.665884	6.39754e-08	2.09284e-15
ENSG00000111445:E004	12	118017995	118018053	+	-1.89705	1.47635e-14	2.06935	6.48209e-08	2.10088e-15
ENSG00000100139:E003	22	37906882	37907478	+	0.739963	1.05423e-08	-0.982759	6.74488e-08	2.33024e-15
ENSG00000164327:E008	5	38949356	38949427	-	0.843672	2.60549e-09	-0.68416	6.9685e-08	2.43139e-15
ENSG00000114346:E003	3	172752150	172752472	+	-0.69234	2.08241e-14	0.713982	7.08937e-08	2.51296e-15
ENSG00000136003:E002	12	108564060	108564155	+	-1.34506	7.06809e-08	0.915247	6.31795e-09	2.51786e-15
ENSG00000155256:E003	10	97743094	97743164	+	-0.463508	5.39958e-11	0.364064	7.19779e-08	2.59041e-15
ENSG00000168487:E021	8	22201803	22201928	+	-0.309794	7.72329e-09	0.297508	7.44823e-08	2.80363e-15
ENSG00000163870:E004	3	127575749	127575809	-	-0.901913	1.30331e-32	0.57221	7.53856e-08	2.8415e-15
ENSG00000137409:E005	6	36972652	36972676	-	0.202493	4.67411e-35	-0.138671	7.91573e-08	3.13294e-15
ENSG00000187522:E005	10	14842134	14842841	+	0.266013	8.00519e-08	-0.467699	2.82093e-49	3.20416e-15
ENSG00000108509:E020	17	4982757	4982892	-	-0.573634	8.54939e-10	0.519075	8.5618e-08	3.66559e-15
ENSG00000114779:E004	3	51970762	51970787	-	0.855809	1.61239e-10	-0.887947	8.61054e-08	3.70709e-15
ENSG00000165240:E003	X	77988242	77988731	+	0.308932	8.57223e-08	-0.280004	1.39253e-08	3.77111e-15
ENSG00000138709:E022	4	128209856	128211988	+	-0.892005	8.85878e-08	0.742919	1.00338e-08	3.97423e-15
ENSG00000143742:E003	1	225786862	225786969	+	-0.117362	9.07804e-08	0.259304	5.98937e-13	4.12054e-15
ENSG00000115419:E020	2	190953565	190953626	+	-1.1636	1.23e-10	1.08706	9.19194e-08	4.22459e-15
ENSG00000147140:E008	X	71291995	71293041	+	-0.961246	9.39741e-08	0.983906	1.54644e-08	4.53514e-15
ENSG00000115084:E001	2	113705011	113705548	-	-2.81902	9.59858e-08	3.43561	1.31489e-18	4.60664e-15
ENSG00000104325:E011	8	90030455	90030525	+	2.02223	7.09181e-11	-1.61229	9.86139e-08	4.86235e-15
ENSG00000164930:E007	8	103328268	103328416	+	-0.263586	2.69137e-11	0.241617	9.9352e-08	4.93541e-15
ENSG00000054523:E048	1	10363283	10363344	+	-1.14581	3.68749e-32	0.740102	1.00047e-07	5.00474e-15
ENSG00000116793:E015	1	113725335	113725961	-	-5.79784	3.44031e-11	5.37458	1.01602e-07	5.16147e-15
ENSG00000101558:E009	18	9944924	9945058	+	-0.4505	1.06518e-07	0.803151	1.11002e-16	5.67306e-15
ENSG00000167555:E014	19	52415124	52418404	+	-0.741434	1.07599e-07	0.878344	2.99016e-15	5.78874e-15
ENSG00000132780:E010	1	45607321	45608337	+	0.161224	1.08414e-07	-0.21341	1.90299e-16	5.87682e-15
ENSG00000003436:E011	2	187529364	187529485	-	0.322928	6.2486e-10	-0.313581	1.08517e-07	5.88815e-15
ENSG00000175193:E005	3	183842298	183842447	-	-0.222689	7.78151e-17	0.163917	1.09089e-07	5.95023e-15
ENSG00000160961:E010	19	14706091	14706685	+	0.910934	5.4112e-15	-0.765927	1.09532e-07	5.99858e-15
ENSG00000138821:E001	4	102251041	102253430	-	-0.729457	1.10414e-07	1.22094	1.3388e-33	6.09563e-15
ENSG00000090060:E005	14	96520055	96520228	+	0.254443	1.02478e-09	-0.271918	1.12283e-07	6.30431e-15
ENSG00000160961:E021	19	14718228	14721908	+	-0.534403	1.24088e-08	0.550226	1.16503e-07	6.86349e-15
ENSG00000008394:E005	12	16350746	16350799	+	0.914211	1.18391e-07	-0.899195	4.10545e-10	7.00829e-15
ENSG00000203485:E003	14	104703105	104703220	+	0.476388	4.97212e-20	-0.331865	1.20561e-07	7.26742e-15
ENSG00000129317:E001	12	43718993	43730702	-	-0.210497	6.66056e-13	0.0906731	1.22672e-07	7.52416e-15
ENSG00000116584:E027	1	155983107	155983200	-	2.91219	1.26218e-14	-1.54798	1.22819e-07	7.54223e-15
ENSG00000107186:E022	9	13143466	13143564	-	-3.01069	1.19764e-13	2.8892	1.23473e-07	7.62281e-15
ENSG00000082269:E025	6	70538291	70538401	+	-0.794394	1.24921e-07	0.654113	2.89831e-09	7.8068e-15
ENSG00000047849:E013	3	47909038	47909267	-	0.806556	5.37971e-14	-0.594335	1.24999e-07	7.81243e-15
ENSG00000255717:E010	11	62854888	62854938	-	-0.730199	1.86706e-66	0.236826	1.29674e-07	8.40773e-15
ENSG00000186184:E007	13	27650042	27651549	+	1.13658	5.6462e-18	-0.458285	1.32063e-07	8.72036e-15
ENSG00000159063:E002	11	78102874	78102948	-	-0.462549	4.55093e-08	0.495806	1.26099e-07	8.98604e-15
ENSG00000117697:E004	1	212766189	212766273	-	-1.54484	2.2591e-08	1.54635	1.36062e-07	9.51166e-15
ENSG00000173726:E003	1	235119339	235119406	-	-0.988561	8.47865e-08	1.01252	1.11186e-07	9.77556e-15
ENSG00000134748:E010	1	52416648	52420839	+	-0.125545	4.84071e-10	0.109165	1.4081e-07	9.91381e-15
ENSG00000103194:E004	16	84716195	84716518	+	-5.83955	1.4275e-07	6.10701	5.41751e-15	1.01888e-14
ENSG00000089597:E022	11	62634310	62634375	-	0.28627	1.29945e-14	-0.221978	1.44789e-07	1.04819e-14
ENSG00000197603:E010	5	37139340	37139370	-	-0.709454	1.35573e-13	0.590864	1.45387e-07	1.05686e-14
ENSG00000133226:E010	1	24648024	24648166	+	-2.90953	1.36267e-18	2.11418	1.47155e-07	1.08272e-14
ENSG00000059122:E003	16	2914176	2914289	+	0.584523	6.13917e-21	-0.355176	1.47954e-07	1.09452e-14
ENSG00000108848:E003	17	50737287	50737360	+	0.790449	7.19009e-12	-0.652205	1.50517e-07	1.13277e-14
ENSG00000138750:E006	4	76131230	76131284	-	-0.340875	2.96801e-17	0.278025	1.5406e-07	1.18673e-14
ENSG00000120699:E003	13	37001749	37001801	+	0.857847	3.66772e-17	-0.698143	1.59409e-07	1.27056e-14
ENSG00000176974:E004	17	18330684	18333165	-	0.577111	3.98874e-09	-0.586198	1.6083e-07	1.2941e-14
ENSG00000069431:E001	12	21797401	21801181	-	-0.0174041	6.76848e-09	0.0831583	1.60949e-07	1.29753e-14
ENSG00000185753:E001	X	40629033	40630162	-	-0.617687	2.77376e-19	0.507601	1.61312e-07	1.30108e-14
ENSG00000107521:E015	10	98433983	98434091	-	0.315538	6.2461e-18	-0.212373	1.61789e-07	1.30878e-14
ENSG00000198363:E009	8	61567168	61567318	-	0.207661	1.61119e-07	-0.19978	2.19718e-08	1.32211e-14
ENSG00000129657:E001	17	77099018	77099174	+	-2.01911	1.64038e-07	1.8289	2.74459e-08	1.38308e-14
ENSG00000255717:E002	11	62852749	62852810	-	-0.899168	1.65744e-07	0.787367	5.08272e-08	1.50272e-14
ENSG00000089775:E001	14	64449106	64449638	-	-1.2698	3.10905e-13	1.18792	1.78099e-07	1.58596e-14
ENSG00000138709:E014	4	128162194	128162317	+	-0.9403	5.01993e-08	0.97161	1.73474e-07	1.63066e-14
ENSG00000112701:E004	6	75622751	75622858	+	-1.34954	1.7819e-10	1.31153	1.86024e-07	1.73026e-14
ENSG00000105518:E004	19	11346008	11346126	-	0.345192	1.98587e-07	-0.417534	1.32014e-17	1.97183e-14
ENSG00000115419:E022	2	190954755	190954818	+	-1.266	2.0256e-07	1.27429	2.36516e-08	2.0795e-14
ENSG00000078902:E009	11	1298149	1298564	-	2.34619	7.29662e-39	-0.726013	2.06731e-07	2.13689e-14
ENSG00000160310:E016	21	46664295	46664951	+	-0.334041	2.13771e-07	0.483243	4.8542e-14	2.2849e-14
ENSG00000144354:E006	2	173364000	173364161	+	-1.22366	2.14878e-07	1.2656	1.54236e-11	2.30862e-14
ENSG00000029153:E010	12	27387228	27387320	+	-0.515718	9.33006e-09	0.432171	2.16033e-07	2.33787e-14
ENSG00000229180:E003	7	66541242	66542549	-	0.539007	2.66513e-11	-0.419033	2.2249e-07	2.4751e-14
ENSG00000164830:E018	8	106737520	106737600	+	-1.11454	2.02036e-11	1.01669	2.24524e-07	2.52054e-14
ENSG00000104231:E012	8	81732199	81732407	-	0.843984	1.54127e-17	-0.482959	2.25328e-07	2.53863e-14
ENSG00000157538:E011	21	37261082	37261937	-	-1.25595	1.65686e-17	0.9669	2.29725e-07	2.63867e-14
ENSG00000003509:E008	2	37242635	37242693	+	-0.458624	1.80951e-07	0.473844	1.64463e-07	2.98957e-14
ENSG00000183696:E008	7	48103297	48103411	+	-0.461204	3.2408e-17	0.368498	2.4602e-07	3.02629e-14
ENSG00000143537:E026	1	155061904	155061975	+	-0.739623	2.0088e-10	0.754094	2.57506e-07	3.31548e-14
ENSG00000154640:E003	21	17604145	17604276	-	-0.423174	2.62926e-07	0.468946	6.40037e-09	3.45856e-14
ENSG00000165591:E010	X	57448524	57448718	+	-0.953453	6.21973e-17	1.00355	2.67221e-07	3.57035e-14
ENSG00000161217:E003	3	196234368	196238894	-	-0.0979119	2.5045e-11	0.108577	2.69327e-07	3.62685e-14
ENSG00000114120:E006	3	140966348	140966434	+	-1.16056	2.82029e-09	1.11474	2.69327e-07	3.62725e-14
ENSG00000109083:E005	17	28329277	28329810	-	0.660032	2.71322e-07	-0.961488	3.82842e-15	3.68078e-14
ENSG00000185896:E009	13	113321767	113321877	+	0.600607	2.71634e-07	-0.803109	5.86308e-09	3.69098e-14
ENSG00000167978:E014	16	2768505	2768599	+	-0.964392	2.21119e-07	0.598895	1.6068e-07	3.73557e-14
ENSG00000054523:E036	1	10337371	10337533	+	-0.810446	1.16464e-24	0.524989	2.75421e-07	3.79285e-14
ENSG00000093167:E008	3	37072790	37072882	-	-1.16946	2.30273e-12	0.993103	2.75421e-07	3.79285e-14
ENSG00000203485:E002	14	104701357	104701756	+	0.554023	2.25796e-30	-0.364845	2.76497e-07	3.82252e-14
ENSG00000147535:E001	8	38263130	38264604	-	-1.08864	1.51153e-29	0.670845	2.87101e-07	4.12136e-14
ENSG00000166130:E001	12	98613405	98614340	-	-0.752987	5.04621e-09	0.542052	2.87908e-07	4.14582e-14
ENSG00000105552:E008	19	48799981	48800100	-	0.243045	5.62679e-12	-0.175852	2.99731e-07	4.49193e-14
ENSG00000188976:E015	1	954426	954523	-	-1.25939	3.90898e-10	1.39967	3.02449e-07	4.57377e-14
ENSG00000111348:E004	12	14948800	14948896	-	1.5137	1.16796e-24	-0.784283	3.03513e-07	4.60599e-14
ENSG00000138709:E021	4	128207256	128207383	+	-1.02038	3.28529e-09	0.933199	3.03923e-07	4.61899e-14
ENSG00000117335:E013	1	207790253	207790345	+	0.133075	3.15958e-07	-0.162039	1.24755e-09	4.99156e-14
ENSG00000108509:E009	17	4972769	4972991	-	-0.453595	1.32399e-14	0.36866	3.17375e-07	5.03634e-14
ENSG00000161249:E029	19	35513050	35513652	-	2.2245	1.42875e-53	-0.596993	3.17579e-07	5.04281e-14
ENSG00000038382:E054	5	14488448	14489069	+	-0.776217	3.18575e-07	1.16097	7.81049e-22	5.07449e-14
ENSG00000143624:E020	1	153764118	153764221	+	-0.231346	3.20585e-07	0.21807	7.57328e-10	5.13876e-14
ENSG00000072954:E003	19	16680397	16680581	+	0.140758	1.08755e-07	-0.174123	3.12147e-07	5.46317e-14
ENSG00000168591:E003	17	44187907	44188009	+	-0.500141	1.81519e-07	0.467964	2.76491e-07	5.46983e-14
ENSG00000054523:E044	1	10352631	10352736	+	-0.861645	3.29213e-20	0.582045	3.3547e-07	5.627e-14
ENSG00000093217:E020	3	38412936	38414976	+	-0.605486	2.08953e-07	0.556941	2.78476e-07	6.0605e-14
ENSG00000064042:E042	4	41687840	41687917	+	-2.08564	8.58318e-09	2.05763	3.50263e-07	6.13788e-14
ENSG00000138303:E002	10	72102334	72102412	-	-1.18441	2.84116e-07	1.41328	2.06731e-07	6.17299e-14
ENSG00000163719:E021	3	9697711	9697866	+	-0.422997	3.63837e-07	0.463653	1.9555e-08	6.638e-14
ENSG00000120662:E012	13	41261691	41261825	-	-1.58586	1.15198e-23	1.05376	3.70087e-07	6.84823e-14
ENSG00000161513:E015	17	74872243	74872865	-	1.27244	3.20043e-07	-1.31595	1.86147e-07	6.85391e-14
ENSG00000137221:E003	6	43478659	43478718	+	-0.735149	1.65386e-10	0.62243	3.83034e-07	7.33576e-14
ENSG00000071282:E006	3	8549874	8550449	+	1.52628	8.87376e-17	-0.97028	3.89249e-07	7.57574e-14
ENSG00000148356:E004	9	127453479	127454012	+	1.62627	2.90984e-13	-1.24672	3.94593e-07	7.78518e-14
ENSG00000090621:E006	1	39563836	39563922	-	-0.589379	1.11702e-08	0.547517	3.94593e-07	7.79142e-14
ENSG00000141551:E013	17	82255164	82255328	-	1.229	3.35602e-16	-0.84963	3.9717e-07	7.8872e-14
ENSG00000122687:E002	7	2238015	2238937	-	-0.494802	3.98799e-07	0.490469	4.75915e-09	7.95318e-14
ENSG00000055950:E003	10	100981376	100981543	-	-0.502846	3.9563e-07	0.432468	5.06658e-08	7.95452e-14
ENSG00000165416:E007	13	52661475	52661570	+	-0.943523	1.82109e-08	0.840286	4.02717e-07	8.12564e-14
ENSG00000148399:E011	9	137576309	137576402	-	-1.86731	1.01989e-23	1.3477	4.04731e-07	8.19038e-14
ENSG00000107521:E020	10	98445300	98445404	-	0.176935	9.40826e-08	-0.186603	3.94683e-07	8.2313e-14
ENSG00000120963:E006	8	101202333	101204649	-	0.647512	2.1408e-25	-0.361011	4.09004e-07	8.36422e-14
ENSG00000154889:E005	18	11886713	11886778	-	-0.7602	5.91265e-12	0.645875	4.10884e-07	8.44129e-14
ENSG00000136167:E024	13	46211732	46211871	-	-3.16787	5.38291e-10	2.28639	4.16148e-07	8.65898e-14
ENSG00000136868:E002	9	113227278	113227660	+	-5.54885	3.25922e-08	5.05973	4.17032e-07	8.74892e-14
ENSG00000064115:E013	12	26999704	26999794	-	1.75651	1.09696e-53	-0.704746	4.18685e-07	8.76485e-14
ENSG00000213614:E013	15	72369959	72370688	-	1.39369	4.29868e-07	-1.40842	4.55307e-09	9.24037e-14
ENSG00000153130:E001	4	140257286	140257410	+	7.31659	4.14667e-23	-1.1399	4.32425e-07	9.34958e-14
ENSG00000132153:E005	3	47819236	47819264	+	0.547755	4.39407e-07	-0.687306	2.61152e-08	9.68803e-14
ENSG00000187741:E015	16	89761949	89762022	-	-0.351735	3.4876e-07	0.435759	2.70921e-07	9.75159e-14
ENSG00000172890:E014	11	71476201	71477225	+	0.678074	4.467e-07	-0.740095	8.14707e-09	9.98038e-14
ENSG00000112851:E026	5	66075024	66075230	+	-0.441174	5.00374e-16	0.413941	4.5533e-07	1.03663e-13
ENSG00000114354:E003	3	100710971	100711068	+	1.87842	2.65587e-22	-0.654192	4.5533e-07	1.03663e-13
ENSG00000204842:E002	12	111453677	111453845	-	-0.413997	1.19164e-17	0.334225	4.58995e-07	1.05338e-13
ENSG00000137312:E008	6	30740679	30740798	-	-0.279265	7.45267e-21	0.2826	4.71103e-07	1.10969e-13
ENSG00000145723:E003	5	103097314	103097490	-	-0.668971	4.63052e-07	0.654788	9.39247e-08	1.1162e-13
ENSG00000154723:E002	21	25717661	25717759	-	2.42148	1.26312e-10	-1.59623	4.78032e-07	1.14257e-13
ENSG00000131051:E009	20	35713294	35713415	-	-1.58249	4.83424e-07	2.05339	4.62243e-10	1.16849e-13
ENSG00000084774:E036	2	27240096	27240218	+	2.0102	2.00859e-13	-1.34221	4.86137e-07	1.18165e-13
ENSG00000054523:E046	1	10360929	10361043	+	-0.957736	1.13524e-12	0.598985	4.86137e-07	1.18165e-13
ENSG00000120963:E001	8	101177878	101178387	-	1.36651	6.39366e-49	-0.466816	4.91449e-07	1.20761e-13
ENSG00000165055:E004	7	128483027	128483390	+	0.904196	4.98445e-09	-0.670778	5.04667e-07	1.27357e-13
ENSG00000133657:E036	3	194494050	194494280	-	2.13623	1.05514e-23	-0.82152	5.11485e-07	1.30809e-13
ENSG00000103148:E011	16	117301	117375	-	-0.866861	2.86526e-09	0.811801	5.18636e-07	1.34496e-13
ENSG00000159593:E021	16	66827980	66828077	-	-1.12926	1.40357e-15	1.03312	5.52666e-07	1.5272e-13
ENSG00000156411:E003	14	103914479	103914633	-	-0.92516	6.17003e-19	0.882853	5.53687e-07	1.53285e-13
ENSG00000188243:E004	13	75530311	75530405	-	0.813975	1.34125e-19	-0.402265	5.78372e-07	1.67257e-13
ENSG00000166579:E009	17	8444954	8445040	+	-1.16495	2.52864e-10	1.15741	5.97644e-07	1.78589e-13
ENSG00000003402:E012	2	201136198	201139877	+	0.767741	2.71764e-43	-0.201788	5.99904e-07	1.79942e-13
ENSG00000273611:E007	17	36497606	36499310	+	0.831665	4.30422e-07	-0.895721	4.18736e-07	1.80301e-13
ENSG00000057608:E011	10	5811874	5811956	-	-1.95961	6.39334e-07	2.20047	7.30114e-12	2.04374e-13
ENSG00000139974:E021	14	61051787	61051931	+	-0.818181	9.0023e-08	0.770949	6.33001e-07	2.04397e-13
ENSG00000112640:E010	6	43008693	43008746	+	-0.24657	1.82931e-17	0.218223	6.40867e-07	2.05355e-13
ENSG00000111321:E009	12	6388398	6388505	+	-0.499626	9.71169e-12	0.392602	6.4101e-07	2.05447e-13
ENSG00000125089:E005	4	8204783	8205053	+	1.49093	2.15718e-09	-1.10193	6.47167e-07	2.09415e-13
ENSG00000160767:E009	1	155253859	155253978	-	-0.240802	6.51064e-07	0.250065	1.03277e-07	2.17275e-13
ENSG00000175029:E013	10	125088191	125088319	-	-1.35962	6.64089e-07	1.50235	6.31875e-14	2.20507e-13
ENSG00000164985:E007	9	15470636	15471311	-	0.398555	1.47119e-36	-0.221986	6.68794e-07	2.23643e-13
ENSG00000074266:E009	11	86268456	86268561	+	-0.248328	9.6077e-13	0.20526	6.68794e-07	2.23643e-13
ENSG00000132623:E003	20	10038258	10038647	+	0.29353	1.6782e-10	-0.243458	6.73754e-07	2.26972e-13
ENSG00000132275:E007	11	6603404	6603620	-	0.612532	2.03848e-21	-0.538521	6.77423e-07	2.29451e-13
ENSG00000223508:E003	8	230008	230170	-	-2.80295	6.9608e-07	2.98256	2.59236e-11	2.42264e-13
ENSG00000185842:E086	1	225360681	225360891	+	-8.21609	6.38614e-07	8.23382	2.99731e-07	2.48833e-13
ENSG00000258289:E003	14	64932293	64934385	+	-0.387685	3.4595e-20	0.365314	7.05913e-07	2.49156e-13
ENSG00000158161:E014	1	28027789	28027926	-	-0.747666	1.41772e-09	0.563179	7.14115e-07	2.54981e-13
ENSG00000100154:E011	22	28028815	28029116	-	1.83155	7.13988e-07	-2.24764	9.1895e-08	2.59112e-13
ENSG00000055950:E004	10	100983755	100983817	-	-0.393675	4.54745e-07	0.325944	5.60787e-07	2.60638e-13
ENSG00000094631:E031	X	48823922	48824068	+	-0.635154	2.51406e-17	0.612227	7.29282e-07	2.65926e-13
ENSG00000151693:E023	2	9391062	9391196	+	0.83657	2.17562e-12	-0.78939	7.51359e-07	2.8227e-13
ENSG00000108509:E018	17	4981678	4981831	-	-0.849496	1.77927e-12	0.728421	7.58655e-07	2.87779e-13
ENSG00000113161:E016	5	75355056	75355214	+	-0.367301	1.99938e-16	0.237297	7.93551e-07	3.14862e-13
ENSG00000141198:E005	17	54903708	54903792	+	-0.58542	1.34182e-18	0.442473	8.0035e-07	3.2028e-13
ENSG00000108179:E006	10	79353645	79353706	+	0.405381	6.13293e-07	-0.495771	5.40749e-07	3.34269e-13
ENSG00000115504:E024	2	62987931	62988038	+	-0.42382	7.74247e-10	0.425973	8.19653e-07	3.35916e-13
ENSG00000090060:E025	14	96564955	96567111	+	-0.0994955	7.83034e-07	0.0732304	3.09278e-07	3.54397e-13
ENSG00000214293:E001	7	77657660	77659318	-	-1.85799	4.82713e-08	1.69296	8.51606e-07	3.63781e-13
ENSG00000099910:E007	22	20484106	20484106	-	1.80137	1.67221e-08	-1.76992	8.61369e-07	3.71118e-13
ENSG00000002586:E002	X	2691500	2691695	+	1.23957	5.79071e-09	-1.5496	8.69251e-07	3.77815e-13
ENSG00000121289:E018	19	32959900	32960058	-	-0.493195	3.43513e-08	0.655253	8.69439e-07	3.78552e-13
ENSG00000135622:E008	2	74673677	74673828	+	-0.52805	3.37189e-07	0.599849	8.19653e-07	3.92763e-13
ENSG00000163703:E004	3	9938015	9938106	+	-0.731508	8.86698e-07	0.795478	3.88885e-08	3.93873e-13
ENSG00000147586:E003	8	80028695	80028796	-	-1.25616	9.0172e-07	1.78429	2.77554e-32	4.06549e-13
ENSG00000114770:E033	3	184000663	184001251	-	-1.99511	1.15314e-10	1.37455	9.12074e-07	4.1594e-13
ENSG00000130175:E024	19	11449779	11449987	+	0.445539	1.90896e-11	-0.209133	9.21563e-07	4.24639e-13
ENSG00000148187:E002	9	122265462	122265780	+	-0.700513	9.29509e-07	0.833417	2.84832e-11	4.31993e-13
ENSG00000111206:E002	12	2861299	2861412	-	-0.599203	9.5219e-07	0.989122	2.51733e-17	4.53333e-13
ENSG00000103723:E003	15	82661825	82661922	-	-2.46947	5.67766e-07	2.36949	7.70477e-07	4.57997e-13
ENSG00000117528:E011	1	94478524	94478723	+	-1.89073	3.82867e-19	1.29189	9.87174e-07	4.87256e-13
ENSG00000170043:E004	17	7931506	7931576	-	-0.121197	2.64991e-09	0.104371	1.03422e-06	5.34805e-13
ENSG00000138756:E016	4	78887174	78887284	+	-0.766586	6.5912e-09	0.692656	1.04787e-06	5.49035e-13
ENSG00000106554:E007	7	132973428	132974024	-	-0.368723	1.05736e-06	0.338043	6.42959e-09	5.5903e-13
ENSG00000135454:E001	12	57625895	57626961	-	-0.130158	2.17773e-16	0.154148	1.06024e-06	5.62056e-13
ENSG00000122417:E017	1	86382242	86382358	-	-0.845526	4.72231e-39	0.443433	1.06467e-06	5.66764e-13
ENSG00000150433:E006	11	125110491	125110549	-	-2.1079	1.12465e-06	2.21561	3.95687e-10	6.32421e-13
ENSG00000111266:E008	12	12554536	12554659	-	-0.653554	1.12668e-06	0.756024	2.09221e-10	6.34705e-13
ENSG00000108984:E001	17	69414698	69415000	+	-0.882567	1.78707e-23	0.53633	1.14395e-06	6.54316e-13
ENSG00000068745:E008	3	48694694	48694824	-	-0.771267	2.61926e-23	0.441021	1.15142e-06	6.62886e-13
ENSG00000160055:E002	1	32215136	32215548	-	-1.12328	1.16458e-06	1.04517	1.4123e-08	6.78218e-13
ENSG00000139624:E013	12	50144203	50144499	-	0.912627	1.02817e-06	-0.899996	6.05431e-07	7.11842e-13
ENSG00000068400:E023	X	48997250	48997357	-	-0.243452	8.48073e-12	0.209537	1.19367e-06	7.12424e-13
ENSG00000115661:E005	2	219247113	219247246	+	-0.513849	2.73767e-08	0.526627	1.19367e-06	7.12799e-13
ENSG00000179532:E007	11	6519600	6519854	+	0.655037	1.20014e-06	-0.741349	2.16791e-14	7.20165e-13
ENSG00000187741:E004	16	89739478	89739553	-	-0.489109	5.61896e-08	0.515224	1.21124e-06	7.3513e-13
ENSG00000104522:E008	8	143614787	143614915	-	-0.304382	1.25739e-10	0.235681	1.24401e-06	7.73775e-13
ENSG00000114735:E011	3	50580381	50584935	+	0.505925	6.75731e-07	-0.474843	1.0693e-06	8.00008e-13
ENSG00000217801:E004	1	1063079	1063201	+	-0.437591	8.21767e-08	0.448394	1.26816e-06	8.07487e-13
ENSG00000054523:E056	1	10376545	10377937	+	-0.772779	3.76891e-28	0.430887	1.29583e-06	8.39581e-13
ENSG00000072135:E013	2	130370875	130370964	+	-0.390471	2.43133e-08	0.379431	1.30554e-06	8.52507e-13
ENSG00000108509:E007	17	4970340	4970536	-	-1.06679	5.74089e-12	1.05431	1.31119e-06	8.59607e-13
ENSG00000224081:E005	1	94657533	94658055	-	1.58366	1.77161e-13	-0.911591	1.34567e-06	9.05412e-13
ENSG00000094631:E024	X	48817326	48817459	+	-1.6872	6.52178e-19	1.60735	1.35843e-06	9.2267e-13
ENSG00000174842:E008	1	92266540	92266593	-	1.04973	1.37209e-06	-1.10035	3.42501e-13	9.41317e-13
ENSG00000116793:E005	1	113700794	113700949	-	-0.742221	5.463e-22	0.566329	1.41125e-06	9.95817e-13
ENSG00000103222:E023	16	16105400	16105460	+	0.889372	1.41291e-06	-1.0982	5.2506e-09	9.98166e-13
ENSG00000130024:E003	6	169705616	169705724	-	-0.240632	1.45094e-06	0.231063	3.55484e-14	1.05261e-12
ENSG00000181143:E084	19	8971664	8981342	-	1.105	1.22011e-07	-0.433402	1.45119e-06	1.06041e-12
ENSG00000172869:E010	5	119105180	119105258	+	0.402303	6.02719e-07	-0.427709	1.34567e-06	1.08705e-12
ENSG00000134283:E005	12	42332660	42332702	+	-0.942707	7.92682e-07	1.0377	1.2455e-06	1.0898e-12
ENSG00000054523:E035	1	10337074	10337203	+	-0.790558	3.23974e-22	0.504979	1.47747e-06	1.09146e-12
ENSG00000125676:E006	X	123613399	123613556	-	-0.43149	3.51071e-25	0.355926	1.48558e-06	1.10348e-12
ENSG00000219481:E024	1	16592159	16592313	-	-0.505912	1.41442e-06	0.482128	4.72357e-07	1.11186e-12
ENSG00000183092:E003	14	100543858	100543965	-	-0.117563	1.52818e-06	0.194526	1.20637e-08	1.16773e-12
ENSG00000126457:E013	19	49685162	49685555	+	1.59225	2.11183e-12	-1.03614	1.54726e-06	1.19701e-12
ENSG00000168003:E001	11	62856144	62856381	+	-0.0877392	8.68893e-15	0.0240651	1.55512e-06	1.2092e-12
ENSG00000171307:E010	10	97453799	97453846	+	-0.763633	3.44137e-28	0.526273	1.56299e-06	1.22147e-12
ENSG00000105821:E014	7	103327332	103327378	-	-0.625211	1.56591e-06	0.708616	1.96811e-10	1.22604e-12
ENSG00000187446:E003	15	41234139	41234234	+	-1.71765	1.29606e-07	1.74834	1.5672e-06	1.23646e-12
ENSG00000243147:E003	2	27772674	27772692	+	0.014161	4.73272e-11	-0.0132827	1.58564e-06	1.25712e-12
ENSG00000264772:E001	17	7577707	7577826	+	-0.677173	1.62952e-06	0.906802	3.51597e-22	1.32768e-12
ENSG00000134759:E007	18	36138795	36138872	+	-0.297236	8.93033e-08	0.227259	1.64273e-06	1.35327e-12
ENSG00000261824:E009	19	27773963	27774252	-	1.17654	2.81736e-11	-1.03784	1.66262e-06	1.38215e-12
ENSG00000148498:E024	10	34450317	34450448	-	-0.5117	1.66332e-06	0.527421	3.07577e-10	1.38332e-12
ENSG00000196756:E004	20	38425935	38426048	-	-0.525151	9.27351e-10	0.402338	1.66663e-06	1.38883e-12
ENSG00000104763:E005	8	18061377	18061458	-	-0.131235	3.94949e-09	0.0700949	1.66663e-06	1.38883e-12
ENSG00000148396:E004	9	136445645	136445719	-	-0.316125	1.5774e-06	0.314698	5.70173e-07	1.40665e-12
ENSG00000108509:E001	17	4967998	4968819	-	0.718509	1.50154e-25	-0.433571	1.68213e-06	1.41477e-12
ENSG00000176834:E017	12	118121029	118121117	-	-3.30829	1.3651e-12	2.84971	1.69485e-06	1.43626e-12
ENSG00000050405:E015	12	50248633	50248774	-	-0.272096	2.07911e-07	0.244831	1.71248e-06	1.48791e-12
ENSG00000082269:E018	6	70523967	70524121	+	-0.726336	1.58747e-09	0.663285	1.72954e-06	1.49566e-12
ENSG00000159110:E009	21	33262561	33262756	+	-0.697558	1.74814e-06	0.863491	2.26056e-09	1.52801e-12
ENSG00000132128:E005	1	46279492	46279614	-	-0.327184	2.45155e-10	0.30148	1.76574e-06	1.55891e-12
ENSG00000127922:E023	7	96708148	96708214	-	1.70373	2.70227e-11	-1.20496	1.7739e-06	1.57336e-12
ENSG00000115204:E007	2	27312406	27312453	-	0.738455	7.98694e-08	-0.555851	1.83571e-06	1.68811e-12
ENSG00000116478:E009	1	32330149	32330577	+	0.579601	2.21537e-14	-0.405465	1.85461e-06	1.71979e-12
ENSG00000119321:E019	9	113194027	113194169	-	-0.312231	1.9345e-11	0.263633	1.85917e-06	1.72825e-12
ENSG00000149182:E011	11	47173426	47173482	-	-0.371693	9.72046e-18	0.298781	1.86304e-06	1.73546e-12
ENSG00000172992:E009	17	45060888	45061018	-	-0.514665	1.86766e-06	0.650834	8.83797e-09	1.74411e-12
ENSG00000082269:E013	6	70482001	70482154	+	0.449373	1.061e-13	-0.360981	1.9173e-06	1.83802e-12
ENSG00000160688:E008	1	154990159	154990257	+	-0.253128	4.47252e-15	0.218631	1.91925e-06	1.84176e-12
ENSG00000104763:E002	8	18058835	18058891	-	-0.197438	2.83033e-08	0.109831	1.92194e-06	1.84733e-12
ENSG00000104763:E010	8	18067220	18067298	-	0.248384	1.86933e-06	-0.345648	4.86137e-07	1.86536e-12
ENSG00000182518:E001	X	55143102	55143875	-	-1.12764	1.23195e-11	0.980776	1.94732e-06	1.89603e-12
ENSG00000108106:E002	19	55404061	55404147	-	0.575058	1.09138e-16	-0.379972	1.99873e-06	1.99746e-12
ENSG00000137955:E007	1	75790152	75790274	+	0.633579	4.89342e-20	-0.458179	2.01409e-06	2.02828e-12
ENSG00000184083:E018	X	54182500	54183255	-	1.43866	1.52582e-92	-0.669079	2.02326e-06	2.04679e-12
ENSG00000160613:E009	11	117209182	117218464	-	0.602187	1.00426e-09	-0.448784	2.05752e-06	2.1167e-12
ENSG00000124224:E020	20	58271363	58271505	-	-0.706919	1.42262e-08	0.656061	2.09722e-06	2.19928e-12
ENSG00000146243:E002	6	78871291	78872135	+	1.99419	1.95419e-13	-1.50779	2.11237e-06	2.23104e-12
ENSG00000101972:E008	X	124021367	124021431	+	-0.937703	2.15634e-06	1.29648	4.68911e-19	2.3249e-12
ENSG00000117362:E005	1	150267957	150268127	-	-0.119519	1.11455e-10	0.0887949	2.18531e-06	2.38779e-12
ENSG00000082269:E012	6	70480901	70481027	+	0.499324	1.82844e-08	-0.394705	2.18531e-06	2.38795e-12
ENSG00000203485:E005	14	104703916	104703949	+	0.516649	7.82457e-13	-0.405205	2.1945e-06	2.40791e-12
ENSG00000198131:E018	19	58277183	58277247	+	-1.91555	2.58177e-14	1.50305	2.20006e-06	2.42013e-12
ENSG00000140043:E006	14	73879096	73879305	+	-0.219426	1.27578e-06	0.25475	1.86292e-06	2.54905e-12
ENSG00000159147:E009	21	33582165	33582246	-	-0.223655	2.26111e-06	0.234405	3.50877e-08	2.55692e-12
ENSG00000214367:E002	4	2229232	2231944	-	-0.619091	2.08745e-24	0.358433	2.27599e-06	2.59006e-12
ENSG00000132128:E006	1	46280192	46280290	-	-0.345283	1.87122e-13	0.291855	2.31517e-06	2.68002e-12
ENSG00000139112:E005	12	10214074	10214123	+	-0.280349	4.50856e-08	0.207748	2.33297e-06	2.72239e-12
ENSG00000100614:E003	14	60250380	60250481	+	-6.37125	2.32988e-06	6.59886	1.95961e-07	2.73338e-12
ENSG00000108509:E003	17	4969150	4969337	-	0.726885	2.56876e-12	-0.503285	2.36101e-06	2.78719e-12
ENSG00000172869:E012	5	119114475	119114541	+	0.50777	3.76674e-11	-0.433848	2.36829e-06	2.80441e-12
ENSG00000171735:E010	1	7091304	7091371	+	1.12239	2.83828e-08	-1.02402	2.39697e-06	2.87313e-12
ENSG00000118873:E037	1	220265985	220266705	-	1.00467	2.46486e-06	-1.0635	4.79946e-11	3.03778e-12
ENSG00000143549:E004	1	154169305	154169383	-	0.402782	2.566e-06	-0.362265	1.43651e-08	3.29227e-12
ENSG00000179532:E006	11	6511273	6511429	+	0.710603	2.56647e-06	-0.693169	9.74397e-09	3.29344e-12
ENSG00000107949:E009	10	125853125	125853695	+	-0.595207	1.21897e-19	0.395331	2.6221e-06	3.43769e-12
ENSG00000168393:E003	2	241680229	241680319	-	-0.12516	2.38274e-06	0.130231	1.11156e-06	3.45652e-12
ENSG00000154065:E013	18	23649083	23649193	-	0.969025	2.50752e-06	-1.10496	9.12074e-07	3.55976e-12
ENSG00000101084:E002	20	36607890	36608000	+	-0.536906	5.02124e-07	0.414822	2.68722e-06	3.73665e-12
ENSG00000149930:E018	16	29990784	29990966	+	0.491115	3.54018e-10	-0.482963	2.77723e-06	3.85651e-12
ENSG00000168234:E004	18	24019860	24020288	+	-0.884477	1.1097e-08	0.784759	2.78822e-06	3.88716e-12
ENSG00000104660:E008	8	30132375	30132489	+	1.94297	1.19838e-13	-1.2465	2.84371e-06	4.04333e-12
ENSG00000144136:E007	2	112652889	112653355	+	-0.582636	2.87227e-06	0.785299	2.11809e-08	4.1252e-12
ENSG00000173559:E001	2	191678068	191678241	+	-1.15541	2.98117e-06	1.45255	9.71027e-10	4.44369e-12
ENSG00000107521:E002	10	98418175	98418257	-	-0.488396	7.38688e-10	0.45482	3.02144e-06	4.56454e-12
ENSG00000005486:E005	7	75881365	75881486	+	0.475145	2.06033e-12	-0.380819	3.02485e-06	4.57487e-12
ENSG00000146828:E014	7	100860517	100860944	+	1.11399	1.53567e-06	-1.26989	2.62502e-06	4.62452e-12
ENSG00000185379:E004	17	35106128	35106249	-	-1.06631	1.1591e-08	1.07523	3.06468e-06	4.6962e-12
ENSG00000108883:E019	17	44868382	44868479	-	1.17062	2.31695e-06	-1.46634	2.14793e-06	4.99092e-12
ENSG00000105135:E004	19	15116001	15116071	-	-0.217126	1.16967e-08	0.200627	3.18274e-06	5.06498e-12
ENSG00000147526:E003	8	38744895	38745201	+	2.35681	5.52981e-10	-2.25192	3.18539e-06	5.07335e-12
ENSG00000104331:E004	8	56967110	56967218	-	0.919754	6.12495e-10	-0.588981	3.18913e-06	5.08527e-12
ENSG00000184371:E012	1	109926063	109926743	+	-0.94681	3.19513e-06	1.57414	4.17291e-27	5.10443e-12
ENSG00000178665:E003	7	55924192	55924342	+	2.32491	1.28692e-06	-1.03126	3.02144e-06	5.39261e-12
ENSG00000204588:E004	2	109994401	109996140	+	-0.615681	9.98286e-32	0.364668	3.32807e-06	5.53803e-12
ENSG00000175309:E013	5	178228125	178228589	-	0.822944	1.92519e-22	-0.406274	3.33634e-06	5.56559e-12
ENSG00000108439:E004	17	47945861	47945989	+	-0.248628	2.52805e-08	0.237033	3.34551e-06	5.59652e-12
ENSG00000134882:E002	13	99201429	99201567	+	1.09663	6.06347e-20	-0.684649	3.37136e-06	5.68304e-12
ENSG00000134717:E007	1	52083340	52083541	+	-0.263307	1.6095e-12	0.208028	3.38263e-06	5.72111e-12
ENSG00000050405:E017	12	50283420	50283546	-	-0.339794	2.88433e-06	0.287252	1.80509e-06	5.78887e-12
ENSG00000158161:E008	1	27998284	27998351	-	-1.49159	3.41018e-06	1.41579	2.33744e-10	5.81466e-12
ENSG00000099385:E003	16	30851246	30852322	-	-0.637976	2.02397e-06	0.759858	2.7649e-06	5.87055e-12
ENSG00000162994:E016	2	55228032	55228204	-	1.02774	3.48374e-06	-1.24678	2.67761e-10	6.06821e-12
ENSG00000197056:E005	1	35093914	35094083	+	0.341852	3.43675e-10	-0.232075	3.50456e-06	6.14096e-12
ENSG00000213672:E005	3	48679377	48679457	-	-0.735747	5.75397e-10	0.613747	3.56857e-06	6.36734e-12
ENSG00000124193:E004	20	43459771	43459895	+	0.0391327	2.51453e-07	-0.0230446	3.58024e-06	6.44068e-12
ENSG00000178467:E003	3	48996128	48996416	+	1.19239	3.98767e-08	-1.21364	3.61608e-06	6.53881e-12
ENSG00000169604:E021	2	69245225	69249327	+	-0.202042	1.88195e-39	0.136469	3.63872e-06	6.62014e-12
ENSG00000067066:E024	2	230503066	230503110	+	-1.27639	1.40357e-15	0.770844	3.6414e-06	6.62989e-12
ENSG00000214113:E004	6	5136174	5136866	-	2.28699	5.70683e-07	-0.939075	3.60437e-06	6.65857e-12
ENSG00000125743:E003	19	45689233	45689347	-	0.564741	2.93477e-06	-0.566882	2.17368e-06	6.66889e-12
ENSG00000135622:E005	2	74657853	74657951	+	-1.89282	6.42258e-20	1.56413	3.68018e-06	6.77188e-12
ENSG00000008838:E024	17	40034916	40034972	-	0.829178	1.78163e-13	-0.590181	3.70118e-06	6.84939e-12
ENSG00000113387:E001	5	32531633	32531916	+	1.55391	1.16364e-08	-1.21037	3.87385e-06	7.50343e-12
ENSG00000135945:E024	2	99451345	99451501	-	-1.76739	3.92393e-06	1.74358	2.16021e-07	7.72196e-12
ENSG00000159217:E019	17	49049625	49055650	+	-0.145828	1.37404e-11	0.110744	3.93591e-06	7.74571e-12
ENSG00000104231:E009	8	81717249	81717288	-	0.335882	1.48786e-14	-0.185134	3.96488e-06	7.86013e-12
ENSG00000174227:E004	4	501597	502329	+	1.39	3.00402e-06	-1.22965	2.59799e-06	7.88684e-12
ENSG00000183283:E007	12	51246061	51246717	+	-0.401614	4.00631e-06	0.433624	2.9062e-07	8.06749e-12
ENSG00000136754:E009	10	26771075	26771089	-	7.01033	1.14398e-26	-0.913166	4.05302e-06	8.21349e-12
ENSG00000198363:E008	8	61562744	61562880	-	0.222281	2.36675e-07	-0.182594	4.07144e-06	8.31633e-12
ENSG00000092531:E012	15	42521614	42521708	+	1.00894	4.13296e-06	-1.70232	7.96259e-08	8.54384e-12
ENSG00000123349:E002	12	53295839	53295941	+	-0.0684837	1.68096e-23	0.0411099	4.24385e-06	9.00513e-12
ENSG00000198690:E005	15	30910614	30910815	+	-0.600238	7.05288e-15	0.503388	4.24893e-06	9.0267e-12
ENSG00000102081:E003	X	147912728	147914451	+	0.922211	4.28045e-06	-1.24413	8.36449e-08	9.16461e-12
ENSG00000168014:E038	11	74138720	74138967	-	0.435047	7.32885e-13	-0.333075	4.2855e-06	9.18275e-12
ENSG00000168778:E010	12	123694842	123694976	+	-0.794176	3.41872e-14	0.622573	4.29811e-06	9.23686e-12
ENSG00000183856:E026	1	156554235	156554392	-	-1.20741	7.95008e-11	1.15355	4.31355e-06	9.30336e-12
ENSG00000132128:E007	1	46280396	46280560	-	-0.316301	3.73636e-12	0.273539	4.31914e-06	9.3275e-12
ENSG00000126602:E015	16	3676431	3676946	-	0.837734	4.36344e-06	-0.807596	2.98103e-07	9.56424e-12
ENSG00000255339:E002	10	100529865	100529881	-	-0.472405	1.13271e-07	0.346346	4.57286e-06	1.0462e-11
ENSG00000162174:E011	11	62392079	62393406	+	-0.256948	1.96928e-19	0.240689	4.60147e-06	1.05868e-11
ENSG00000188938:E002	9	93448369	93448489	-	-0.26791	2.80712e-10	0.263041	4.69623e-06	1.10273e-11
ENSG00000104529:E015	8	143594416	143594518	-	0.322488	4.73316e-06	-0.591385	2.83544e-34	1.12014e-11
ENSG00000132254:E012	11	6480707	6481230	-	0.882679	3.92047e-15	-0.427688	4.7925e-06	1.1484e-11
ENSG00000160752:E008	1	155318665	155318753	+	-0.146161	1.20486e-09	0.133134	4.81143e-06	1.15749e-11
ENSG00000054523:E033	1	10334520	10334638	+	-1.0003	8.91202e-12	0.807494	4.85958e-06	1.18077e-11
ENSG00000185122:E012	8	144312628	144312711	+	-1.71904	5.52981e-10	1.33707	4.86297e-06	1.18242e-11
ENSG00000136167:E022	13	46203101	46203230	-	-3.27087	2.83342e-10	2.49084	4.89629e-06	1.19868e-11
ENSG00000108846:E026	17	50672971	50673138	+	-1.38974	3.89527e-07	1.40228	4.90653e-06	1.21129e-11
ENSG00000054523:E050	1	10365409	10365648	+	-0.824345	7.77895e-38	0.519664	4.97595e-06	1.238e-11
ENSG00000186184:E006	13	27648445	27648453	+	0.250052	4.96896e-10	-0.15805	5.03537e-06	1.26775e-11
ENSG00000130821:E004	X	153690804	153690881	+	0.649999	7.4304e-11	-0.534637	5.05168e-06	1.27598e-11
ENSG00000177119:E003	12	45270462	45270524	+	-1.28174	2.59526e-07	1.26178	5.05168e-06	1.27934e-11
ENSG00000197912:E023	16	89549033	89549089	+	1.0466	1.92906e-18	-0.533723	5.12556e-06	1.31357e-11
ENSG00000113719:E015	5	172926712	172927099	+	0.764665	2.27582e-16	-0.468625	5.20149e-06	1.35277e-11
ENSG00000130962:E003	X	37440791	37441522	+	1.36242	2.45686e-24	-0.46548	5.20319e-06	1.35366e-11
ENSG00000097033:E012	1	86743128	86748184	+	-0.296311	1.34693e-15	0.182827	5.33864e-06	1.42505e-11
ENSG00000028310:E005	5	869245	869404	-	-0.569872	5.13239e-06	0.598296	1.47442e-06	1.42577e-11
ENSG00000176261:E010	1	32634768	32634792	-	-0.226478	5.42453e-06	0.246917	1.36707e-07	1.47221e-11
ENSG00000183010:E002	17	81934326	81934489	-	-0.241304	2.22503e-17	0.137762	5.49045e-06	1.50725e-11
ENSG00000174938:E004	16	29872705	29872743	-	-0.601809	5.62259e-06	0.667662	2.46064e-21	1.58068e-11
ENSG00000082213:E009	5	31548490	31548687	+	0.780892	4.53224e-07	-0.739237	5.61254e-06	1.5853e-11
ENSG00000141378:E004	17	59698871	59700189	-	0.256995	5.64998e-06	-0.294953	2.65763e-11	1.59611e-11
ENSG00000171105:E022	19	7267345	7267896	-	0.428331	1.12447e-07	-0.37291	5.697e-06	1.62342e-11
ENSG00000088367:E010	20	36122679	36122747	+	-1.85769	2.06651e-07	1.80007	5.85264e-06	1.71481e-11
ENSG00000204576:E002	6	30558150	30558212	+	-0.765073	5.90325e-06	0.788407	2.07194e-08	1.74244e-11
ENSG00000196756:E003	20	38422092	38422241	-	-0.846563	5.2403e-26	0.487653	5.95713e-06	1.77437e-11
ENSG00000182903:E003	4	441695	444432	-	0.182392	6.10225e-06	-0.0588398	6.90574e-09	1.86187e-11
ENSG00000100266:E006	22	42880617	42880622	-	1.8656	8.27721e-14	-0.846128	6.11454e-06	1.86938e-11
ENSG00000145730:E028	5	102974116	102974436	+	-0.4267	5.10448e-11	0.300187	6.11454e-06	1.86938e-11
ENSG00000110090:E013	11	68785744	68786035	-	-1.45046	5.31694e-06	1.54961	3.09981e-06	1.89393e-11
ENSG00000183337:E013	X	40071637	40071690	-	-0.416162	6.18011e-06	0.554668	3.00313e-09	1.90969e-11
ENSG00000131503:E004	5	140539359	140539856	+	-0.463743	1.23503e-11	0.410797	6.37658e-06	2.03304e-11
ENSG00000139880:E006	14	23051970	23052083	-	-0.821485	6.47206e-06	0.850003	7.29391e-07	2.12098e-11
ENSG00000255717:E013	11	62855633	62855746	-	-0.815825	3.07977e-44	0.286618	6.63938e-06	2.20407e-11
ENSG00000074356:E001	17	3802165	3813279	-	-0.176897	8.1915e-08	0.160788	6.66046e-06	2.21842e-11
ENSG00000124802:E002	6	8078494	8078740	-	-1.31044	1.20627e-09	0.926934	6.67669e-06	2.22891e-11
ENSG00000077232:E028	2	182788436	182794464	+	1.38422	1.41358e-10	-1.0031	6.77247e-06	2.29332e-11
ENSG00000223508:E004	8	230804	230907	-	-2.30028	6.98957e-06	2.60075	1.27018e-12	2.4427e-11
ENSG00000143382:E019	1	150559287	150559466	+	-0.634652	2.37488e-11	0.528921	7.05179e-06	2.48639e-11
ENSG00000108846:E014	17	50663160	50663680	+	1.48021	4.98061e-06	-1.36179	5.00356e-06	2.4921e-11
ENSG00000068120:E009	17	42564709	42564898	+	-0.541777	4.06307e-09	0.484543	7.21894e-06	2.60565e-11
ENSG00000119321:E017	9	113190471	113190578	-	-0.35944	1.0142e-12	0.289398	7.31851e-06	2.67803e-11
ENSG00000143028:E005	1	109477818	109478009	+	-0.424101	1.27514e-08	0.425085	7.32948e-06	2.68607e-11
ENSG00000100330:E021	22	30023457	30023483	+	-5.26518	7.41477e-06	5.56486	5.67434e-11	2.74894e-11
ENSG00000050628:E008	1	70974297	70974388	-	-0.498705	6.67087e-06	0.617444	3.33634e-06	2.78158e-11
ENSG00000163681:E015	3	57865242	57865292	+	-0.729737	1.12571e-07	0.656263	7.47567e-06	2.79492e-11
ENSG00000133612:E017	7	151122725	151123635	+	-1.64398	7.77611e-43	0.870947	7.54782e-06	2.84848e-11
ENSG00000151332:E006	14	36311959	36312024	-	-0.33766	2.93972e-14	0.277214	7.67422e-06	2.94468e-11
ENSG00000067365:E019	16	8646108	8649654	+	0.434004	5.02202e-07	-0.330749	7.90035e-06	3.13339e-11
ENSG00000149930:E019	16	29991047	29992261	+	0.515643	5.74149e-15	-0.549838	7.96136e-06	3.16917e-11
ENSG00000270647:E020	17	35864064	35864615	+	2.50607	4.08883e-12	-2.18187	8.78849e-06	3.86188e-11
ENSG00000249859:E014	8	127996561	127996650	+	-1.17644	5.53094e-07	1.14349	8.78284e-06	3.87221e-11
ENSG00000054148:E003	9	136850506	136850560	+	0.35501	6.10412e-06	-0.538509	6.58151e-06	4.02882e-11
ENSG00000127990:E013	7	94639341	94639448	-	1.85321	7.7951e-42	-0.703859	9.09381e-06	4.13487e-11
ENSG00000222041:E011	2	87583258	87584075	+	0.392158	2.46429e-14	-0.309807	9.17739e-06	4.21122e-11
ENSG00000100300:E001	22	43151514	43151604	+	0.480222	4.80456e-12	-0.378188	9.26129e-06	4.28857e-11
ENSG00000143382:E021	1	150560060	150560937	+	-0.557355	1.37803e-07	0.475999	9.40791e-06	4.42639e-11
ENSG00000198467:E007	9	35684732	35684807	-	0.0774433	2.18075e-09	-0.107805	9.94173e-06	4.9419e-11
ENSG00000170412:E009	17	74449335	74449509	+	-2.11591	9.95224e-06	2.27424	2.58259e-14	4.95235e-11
ENSG00000186312:E012	X	15697240	15697751	+	0.428269	1.44413e-23	-0.383428	1.00068e-05	5.00684e-11
ENSG00000145545:E004	5	6653447	6653527	+	0.680219	4.53203e-30	-0.286022	1.01237e-05	5.12444e-11
ENSG00000204138:E014	1	28489774	28489894	+	-1.95861	2.04743e-13	1.47986	1.0213e-05	5.21528e-11
ENSG00000162961:E003	2	32023422	32023474	-	0.80964	3.62613e-18	-0.45919	1.02183e-05	5.22066e-11
ENSG00000135838:E002	1	182791248	182791330	+	0.924136	1.02334e-05	-1.43712	4.35948e-08	5.23618e-11
ENSG00000116237:E004	1	6234405	6234511	-	-1.51021	4.99334e-40	0.895857	1.03024e-05	5.30695e-11
ENSG00000117899:E003	15	80951959	80952296	-	0.46179	1.0453e-05	-0.466249	1.4637e-08	5.46325e-11
ENSG00000197111:E003	12	53460331	53460425	+	-1.08309	5.42591e-07	1.275	1.05644e-05	5.59505e-11
ENSG00000134285:E003	12	48922202	48923781	-	-0.337074	2.95332e-11	0.241205	1.06334e-05	5.6535e-11
ENSG00000186854:E001	2	84821650	84822100	-	-0.782501	5.15581e-11	0.615643	1.06334e-05	5.6535e-11
ENSG00000170632:E009	7	103092477	103092653	+	-0.322505	4.43886e-09	0.316837	1.0749e-05	5.77707e-11
ENSG00000213639:E004	2	28778351	28778589	+	1.65973	1.93909e-17	-0.857588	1.07598e-05	5.78867e-11
ENSG00000131018:E093	6	152368972	152369127	-	0.88487	3.62613e-18	-0.687317	1.07601e-05	5.78904e-11
ENSG00000072958:E003	19	16202989	16203101	+	1.64403	2.09842e-06	-1.40584	1.05598e-05	5.79565e-11
ENSG00000236088:E002	17	13776632	13777349	-	-2.38031	8.69402e-11	2.06407	1.08142e-05	5.84737e-11
ENSG00000160410:E010	19	40582351	40582466	+	-0.18425	4.67254e-11	0.152982	1.0839e-05	5.87418e-11
ENSG00000073614:E002	12	286126	286188	-	-0.837558	1.08442e-05	1.07123	1.35741e-07	5.88076e-11
ENSG00000137822:E020	15	43403683	43403799	+	-0.530978	1.7186e-08	0.450546	1.0855e-05	5.89158e-11
ENSG00000100138:E004	22	41682356	41682622	-	0.28259	5.17114e-13	-0.178403	1.09889e-05	6.03785e-11
ENSG00000187446:E010	15	41272180	41272375	+	-1.8781	1.1081e-05	2.15269	1.24475e-08	6.13948e-11
ENSG00000165490:E006	11	82913957	82914170	+	-0.933417	1.1118e-05	1.13906	1.15817e-09	6.18053e-11
ENSG00000213020:E012	19	52723990	52724664	-	0.798334	1.1187e-05	-0.717956	1.48548e-07	6.25858e-11
ENSG00000117859:E015	1	51749502	51749588	+	-6.71262	1.1317e-05	6.50049	1.20595e-06	6.47643e-11
ENSG00000130816:E010	19	10140030	10140045	-	1.6227	1.29216e-19	-1.09456	1.14069e-05	6.50586e-11
ENSG00000247271:E004	11	10906455	10906802	+	2.75903	1.14856e-05	-1.83442	5.60787e-07	6.61171e-11
ENSG00000067177:E006	X	72601991	72602029	-	-1.68967	1.16157e-05	2.67385	2.05234e-37	6.74619e-11
ENSG00000146263:E018	6	97258663	97261974	-	0.57333	1.16374e-05	-0.647552	5.67418e-07	6.78757e-11
ENSG00000132600:E016	16	68347211	68347294	+	-0.267314	8.21767e-08	0.271105	1.17554e-05	6.90984e-11
ENSG00000130702:E001	20	62307955	62308446	-	0.67643	1.18992e-05	-1.20468	4.73645e-13	7.07954e-11
ENSG00000143416:E006	1	151366275	151366453	-	-0.433999	1.17191e-12	0.378338	1.20402e-05	7.24834e-11
ENSG00000161249:E009	19	35500378	35500419	-	0.604604	3.75914e-08	-0.59525	1.20402e-05	7.24841e-11
ENSG00000104763:E004	8	18059572	18059703	-	-0.118745	1.62604e-07	0.0589482	1.20843e-05	7.30284e-11
ENSG00000213614:E001	15	72340919	72344140	-	0.221723	5.48988e-09	-0.191258	1.23117e-05	7.57893e-11
ENSG00000068120:E010	17	42564983	42565047	+	-0.480628	2.277e-08	0.435475	1.234e-05	7.61375e-11
ENSG00000099219:E008	9	5805027	5805217	-	-0.598656	1.02995e-19	0.429746	1.24685e-05	7.77321e-11
ENSG00000196712:E067	17	31358623	31358968	+	0.753664	1.25865e-05	-0.886184	6.53972e-08	7.92126e-11
ENSG00000186615:E002	14	55557972	55559774	-	-0.745532	6.93418e-09	0.684206	1.27182e-05	8.08758e-11
ENSG00000111906:E009	6	125298714	125298816	-	-0.127595	1.30952e-05	0.206573	8.22031e-13	8.57425e-11
ENSG00000134851:E002	4	55397119	55397405	+	1.17571	4.615e-10	-0.791294	1.32267e-05	8.74735e-11
ENSG00000174227:E014	4	524560	524911	+	1.24389	1.33138e-05	-1.43516	1.62375e-12	8.86282e-11
ENSG00000263753:E007	18	5243594	5246508	+	-0.559711	1.81458e-06	0.378872	1.37173e-05	9.57287e-11
ENSG00000197614:E004	12	8648487	8648555	-	-0.480954	1.41085e-05	0.608036	2.0316e-18	9.95252e-11
ENSG00000198169:E002	8	144721129	144723382	-	-0.516751	1.42264e-05	0.540175	1.79897e-15	1.01196e-10
ENSG00000068745:E014	3	48715315	48715527	-	-1.62344	5.84904e-08	1.37637	1.43633e-05	1.03153e-10
ENSG00000117450:E007	1	45522778	45523047	-	0.133119	1.06133e-06	-0.179178	1.44298e-05	1.04673e-10
ENSG00000129351:E022	19	10684859	10685765	+	-0.459799	9.90514e-10	0.353292	1.51175e-05	1.1427e-10
ENSG00000149499:E009	11	62605855	62605980	-	-0.652861	4.61784e-11	0.575488	1.5747e-05	1.23984e-10
ENSG00000233611:E001	2	236167465	236167669	+	0.304534	1.59228e-05	-0.737289	1.29046e-08	1.26768e-10
ENSG00000184281:E003	11	2401976	2402147	+	0.656534	1.34914e-05	-0.752334	8.56259e-06	1.27668e-10
ENSG00000061938:E007	3	195869542	195870113	-	-2.5253	9.26648e-06	2.73607	1.32566e-05	1.30802e-10
ENSG00000185842:E090	1	225377256	225377436	+	-8.32619	6.37401e-09	7.97233	1.63018e-05	1.32875e-10
ENSG00000185842:E056	1	225265182	225265369	+	-7.99636	1.55233e-05	8.05981	5.27442e-06	1.34396e-10
ENSG00000100650:E009	14	69769746	69770042	+	0.188649	7.32088e-07	-0.308663	1.64531e-05	1.3562e-10
ENSG00000115194:E005	2	27257905	27258058	-	-0.47711	7.51092e-06	0.483355	1.50315e-05	1.4118e-10
ENSG00000186854:E002	2	84823953	84824204	-	-0.704425	2.57699e-15	0.463597	1.68173e-05	1.41411e-10
ENSG00000219481:E025	1	16593441	16593567	-	-0.635168	3.37656e-07	0.408363	1.69756e-05	1.44143e-10
ENSG00000168385:E005	2	241317499	241317599	+	0.512294	1.44126e-06	-0.334821	1.70399e-05	1.46218e-10
ENSG00000123240:E004	10	13108962	13109015	+	-0.480325	9.64132e-06	0.4677	1.43814e-05	1.4989e-10
ENSG00000117335:E009	1	207770321	207770362	+	-0.0660798	2.25838e-08	0.0561708	1.73705e-05	1.50867e-10
ENSG00000185842:E066	1	225304908	225305089	+	-8.05035	5.11364e-06	7.94723	1.66544e-05	1.51759e-10
ENSG00000196776:E003	3	108050578	108050602	-	-0.363793	1.38946e-06	0.237559	1.73705e-05	1.51832e-10
ENSG00000163703:E003	3	9937562	9937672	+	-0.540367	2.24692e-06	0.519782	1.73705e-05	1.53391e-10
ENSG00000197226:E020	5	179888103	179888312	-	0.135259	1.73386e-05	-0.129523	2.79181e-06	1.5421e-10
ENSG00000137807:E021	15	69440768	69441079	+	0.452156	3.19725e-11	-0.305758	1.76728e-05	1.56165e-10
ENSG00000184083:E001	X	54068324	54073287	-	-0.804287	5.45305e-38	0.604459	1.78734e-05	1.59729e-10
ENSG00000118655:E002	1	113906996	113907161	+	-0.351508	7.6809e-06	0.3095	1.67473e-05	1.69734e-10
ENSG00000196312:E004	9	96942603	96942752	-	-1.38527	3.48617e-07	1.18996	1.84791e-05	1.708e-10
ENSG00000070785:E002	1	44857704	44857807	-	-0.417486	2.5644e-07	0.405297	1.87292e-05	1.75424e-10
ENSG00000160796:E003	3	46988842	46988970	+	0.610893	1.87549e-05	-0.705649	4.71538e-10	1.75873e-10
ENSG00000105983:E002	7	156676251	156676385	-	0.860418	1.86866e-05	-0.96071	2.79181e-06	1.78491e-10
ENSG00000138821:E006	4	102269716	102269794	-	1.44079	1.89833e-05	-0.819537	9.61721e-07	1.80645e-10
ENSG00000175416:E002	5	176396479	176396532	-	0.69586	1.38162e-05	-0.720282	1.30604e-05	1.80731e-10
ENSG00000198742:E021	7	99121146	99121203	-	1.69232	2.50038e-06	-1.11905	1.92894e-05	1.89167e-10
ENSG00000198917:E009	9	128827032	128827191	-	-0.236587	1.13908e-06	0.213673	1.9485e-05	1.90482e-10
ENSG00000175482:E005	11	67353303	67353546	-	-0.17276	1.09042e-08	0.131567	1.95903e-05	1.9189e-10
ENSG00000226419:E006	1	113008130	113008360	+	-2.75458	9.0172e-07	2.6134	1.97992e-05	1.9641e-10
ENSG00000133612:E016	7	151120520	151120745	+	-2.1264	7.4627e-18	1.54063	1.98357e-05	1.96728e-10
ENSG00000157216:E011	1	54243300	54243323	-	1.69582	1.23605e-12	-1.17087	2.00918e-05	2.0184e-10
ENSG00000100897:E006	14	24117668	24117732	+	-0.359151	1.6318e-07	0.320647	2.01748e-05	2.03525e-10
ENSG00000166192:E004	15	72139312	72139435	+	6.67037	4.70921e-13	-1.58083	2.02227e-05	2.04479e-10
ENSG00000099917:E005	22	20518878	20518995	+	-1.96901	1.23148e-11	1.67918	2.04307e-05	2.08708e-10
ENSG00000146463:E002	1	35295927	35295988	+	-1.34854	1.69564e-05	1.71051	1.14559e-05	2.09379e-10
ENSG00000051825:E005	12	123162115	123162218	-	-0.660386	4.88351e-13	0.551855	2.04649e-05	2.09406e-10
ENSG00000136560:E008	2	161163114	161163518	+	-1.32765	2.04505e-05	1.37712	1.62134e-06	2.10427e-10
ENSG00000172869:E013	5	119116158	119116336	+	0.507817	9.62974e-13	-0.412304	2.06841e-05	2.13916e-10
ENSG00000198363:E015	8	61623710	61626280	-	-0.241146	5.34844e-06	0.233757	2.01225e-05	2.16761e-10
ENSG00000186205:E004	1	220793189	220794355	+	-0.983262	2.08273e-05	0.898862	1.65335e-09	2.16888e-10
ENSG00000101109:E005	20	44974100	44974228	+	1.17057	6.77009e-11	-0.85155	2.09301e-05	2.19035e-10
ENSG00000163975:E003	3	197003901	197004099	-	-1.24756	9.7694e-08	1.22136	2.09405e-05	2.19257e-10
ENSG00000091262:E032	16	16221649	16221831	-	0.99437	8.1107e-09	-0.772182	2.09516e-05	2.19484e-10
ENSG00000179526:E008	8	144100743	144100842	-	1.06932	3.6465e-08	-0.920598	2.11416e-05	2.23484e-10
ENSG00000110660:E004	11	107805359	107805515	-	-0.24558	1.61239e-07	0.195375	2.12235e-05	2.25232e-10
ENSG00000136560:E005	2	161161285	161161412	+	-0.840353	1.30805e-05	0.746359	1.67473e-05	2.25785e-10
ENSG00000175309:E011	5	178225355	178225429	-	-0.585519	5.55301e-07	0.593058	2.22361e-05	2.47375e-10
ENSG00000172053:E002	3	49097110	49097133	-	1.99835	1.10764e-17	-1.00029	2.24286e-05	2.5152e-10
ENSG00000261824:E007	19	27746098	27746340	-	-0.574821	3.91722e-06	0.667065	2.2177e-05	2.53581e-10
ENSG00000266173:E002	17	63703752	63704004	-	0.412617	2.26913e-05	-0.487214	5.62735e-07	2.57606e-10
ENSG00000213865:E005	8	66680025	66681158	+	-1.5285	3.30473e-09	1.48681	2.33022e-05	2.71497e-10
ENSG00000145730:E015	5	102873293	102873804	+	2.04729	8.02232e-26	-0.558128	2.36105e-05	2.78728e-10
ENSG00000157450:E003	15	59004002	59004174	+	-2.97972	2.36217e-05	3.21584	5.96489e-14	2.78993e-10
ENSG00000146828:E011	7	100859050	100859161	+	-0.562359	1.23148e-11	0.464334	2.36372e-05	2.79359e-10
ENSG00000129351:E023	19	10687346	10687708	+	0.36989	8.13695e-11	-0.265894	2.36629e-05	2.79967e-10
ENSG00000113300:E015	5	180573988	180578405	+	-0.320126	1.66348e-11	0.19419	2.36871e-05	2.8054e-10
ENSG00000138750:E007	4	76132523	76132719	-	-0.163288	5.3514e-07	0.121382	2.40448e-05	2.89219e-10
ENSG00000132436:E002	7	50447968	50448055	-	-1.26206	1.50512e-15	0.941584	2.42457e-05	2.93927e-10
ENSG00000156500:E007	X	134821327	134822975	+	-1.79316	2.73468e-12	1.37185	2.42457e-05	2.93927e-10
ENSG00000095794:E005	10	35152280	35152398	+	-1.3148	3.29047e-16	0.980171	2.43599e-05	2.96702e-10
ENSG00000082269:E026	6	70556750	70556863	+	-0.633502	1.11728e-06	0.495146	2.44692e-05	2.99996e-10
ENSG00000185246:E004	14	45096424	45096758	+	-1.2104	2.43637e-30	1.01564	2.45117e-05	3.00413e-10
ENSG00000107077:E007	9	6981842	6982765	+	-1.29172	2.47886e-05	1.83999	1.90539e-06	3.09054e-10
ENSG00000178927:E004	17	82446623	82446696	-	-0.171762	3.92393e-06	0.162228	2.47714e-05	3.1451e-10
ENSG00000087258:E012	16	56343763	56348199	+	-0.448206	2.50885e-05	0.485189	5.40453e-07	3.14862e-10
ENSG00000185842:E097	1	225398520	225398666	+	-8.1601	1.64686e-05	7.97786	1.89567e-05	3.15285e-10
ENSG00000153317:E020	8	130160785	130160793	-	7.15361	1.74231e-16	-1.27266	2.51386e-05	3.15975e-10
ENSG00000176834:E019	12	118126481	118126663	-	-0.973221	4.69907e-18	0.623248	2.51455e-05	3.16149e-10
ENSG00000120942:E005	1	11294873	11295164	+	0.787635	4.70449e-06	-0.509718	2.47714e-05	3.17878e-10
ENSG00000066697:E003	9	100429506	100429662	+	0.716407	2.5686e-06	-0.653158	2.50899e-05	3.1805e-10
ENSG00000005801:E004	11	3361743	3361889	-	-0.90469	3.32389e-18	0.67425	2.5566e-05	3.26811e-10
ENSG00000170634:E004	2	54050958	54051050	+	-1.62164	2.60957e-05	2.17194	1.94898e-09	3.40492e-10
ENSG00000079974:E006	22	50769905	50770016	-	-0.41238	1.99433e-06	0.430006	2.65249e-05	3.53775e-10
ENSG00000176371:E007	15	84616309	84616614	+	-1.20319	2.67213e-05	1.38628	9.73682e-09	3.57013e-10
ENSG00000100211:E004	22	38667569	38667662	+	1.22567	1.07681e-05	-1.39006	2.4478e-05	3.57563e-10
ENSG00000165609:E003	10	12170717	12170770	-	-0.15844	7.46918e-07	0.140618	2.70741e-05	3.66782e-10
ENSG00000160326:E003	9	133473415	133473600	-	0.361295	2.51403e-05	-0.666396	1.13083e-05	3.79956e-10
ENSG00000138593:E013	15	49019418	49019552	-	-0.773414	1.20483e-08	0.620344	2.78143e-05	3.86819e-10
ENSG00000168003:E002	11	62870745	62870837	+	-0.0930928	2.0132e-12	0.0256717	2.79847e-05	3.91571e-10
ENSG00000115919:E019	2	142989342	142990052	+	1.42983	3.43448e-09	-0.997216	2.79847e-05	3.91571e-10
ENSG00000138434:E016	2	181918323	181918470	+	-0.62176	2.81368e-05	0.68375	9.02646e-09	3.95839e-10
ENSG00000104529:E016	8	143596088	143596754	-	0.330443	2.8144e-05	-0.588759	1.36403e-29	3.96043e-10
ENSG00000093000:E006	22	45170988	45171143	+	-1.21406	2.14026e-13	0.917629	2.82415e-05	3.98792e-10
ENSG00000178802:E002	15	74890438	74890526	+	0.694995	3.88049e-08	-0.646212	2.86305e-05	4.09853e-10
ENSG00000182919:E002	11	93741963	93742066	+	-2.75922	2.89634e-05	3.33021	6.84266e-16	4.19438e-10
ENSG00000158987:E002	5	131435761	131436381	-	1.46681	7.74247e-10	-0.803027	2.90283e-05	4.21322e-10
ENSG00000133030:E011	17	17138247	17138419	+	0.600108	1.93889e-27	-0.206502	2.90596e-05	4.2223e-10
ENSG00000115204:E008	2	27312454	27312493	-	0.669584	7.02536e-06	-0.509499	2.84185e-05	4.28482e-10
ENSG00000126088:E007	1	45013792	45013908	+	1.31425	2.72913e-17	-0.706743	2.92936e-05	4.29057e-10
ENSG00000279010:E008	22	37967171	37967562	+	-1.02123	1.71266e-14	0.77632	2.97443e-05	4.42361e-10
ENSG00000123159:E009	19	14483007	14483463	-	1.27352	2.01326e-30	-0.618083	2.97532e-05	4.42625e-10
ENSG00000122481:E003	1	95239777	95239909	+	-0.661415	5.81763e-06	0.624119	2.95956e-05	4.54872e-10
ENSG00000116679:E009	1	185306485	185306625	-	-0.415472	1.92102e-10	0.406484	3.04769e-05	4.64422e-10
ENSG00000180104:E018	5	471099	471937	+	0.622109	2.72311e-13	-0.438498	3.05074e-05	4.65349e-10
ENSG00000126773:E002	14	60107586	60108327	+	-0.377164	3.06261e-05	0.394983	1.88563e-07	4.68997e-10
ENSG00000067066:E019	2	230473324	230473440	+	-1.10102	3.99372e-10	0.632935	3.13376e-05	4.91023e-10
ENSG00000155313:E021	21	15849777	15849872	+	-2.36062	3.14763e-05	2.81132	5.22448e-11	4.95378e-10
ENSG00000156411:E006	14	103920940	103921208	-	0.314815	1.76387e-08	-0.242682	3.20991e-05	5.15176e-10
ENSG00000136122:E003	13	72731281	72731387	+	-0.295291	1.41053e-05	0.325624	2.89685e-05	5.19066e-10
ENSG00000006740:E025	17	12984909	12987100	+	0.903224	2.08434e-08	-0.722249	3.22645e-05	5.20498e-10
ENSG00000188917:E006	X	101021968	101022062	-	-0.38093	1.1187e-05	0.395509	3.04769e-05	5.26996e-10
ENSG00000108509:E021	17	4982976	4983043	-	-0.433771	6.7889e-08	0.416355	3.26158e-05	5.31899e-10
ENSG00000143198:E006	1	165645661	165647895	+	0.663452	8.92286e-06	-0.585031	3.15577e-05	5.37754e-10
ENSG00000054523:E030	1	10323884	10324062	+	-0.789357	1.6428e-30	0.491324	3.29742e-05	5.43648e-10
ENSG00000100614:E006	14	60268293	60268435	+	-1.83626	6.8339e-06	1.89793	3.28384e-05	5.62532e-10
ENSG00000080823:E005	14	102231707	102231821	-	-0.634549	3.35559e-05	0.796604	5.15258e-08	5.63e-10
ENSG00000086102:E021	9	33364010	33364108	+	-0.542741	1.06282e-15	0.426484	3.36434e-05	5.6594e-10
ENSG00000196118:E003	16	30759178	30759247	-	-1.09124	1.04801e-09	1.02332	3.43551e-05	5.90136e-10
ENSG00000071054:E019	2	101863821	101864051	+	-1.25417	1.17323e-30	0.663062	3.43942e-05	5.91482e-10
ENSG00000148396:E022	9	136462887	136463132	-	-0.269301	6.39501e-06	0.267495	3.38092e-05	5.9198e-10
ENSG00000179532:E002	11	6497771	6497844	+	1.39443	4.23273e-07	-1.21765	3.45147e-05	5.95723e-10
ENSG00000008256:E011	7	6172731	6173075	-	0.785284	1.40186e-05	-0.787872	3.17491e-05	6.02265e-10
ENSG00000073060:E013	12	124862380	124862497	-	-7.01661	2.3924e-07	5.61137	3.50095e-05	6.12862e-10
ENSG00000203875:E008	6	85678136	85678736	-	0.150461	1.74813e-05	-0.137896	3.03753e-05	6.14128e-10
ENSG00000117360:E006	1	150329752	150330498	+	-0.73758	8.88608e-09	0.501685	3.51228e-05	6.16804e-10
ENSG00000007392:E009	16	208601	209773	-	-1.25256	2.16444e-11	1.04873	3.53853e-05	6.26061e-10
ENSG00000166340:E006	11	6616315	6616503	-	-0.143674	3.5747e-05	0.128103	3.57147e-07	6.38986e-10
ENSG00000120963:E007	8	101204650	101204701	-	0.839704	1.51482e-28	-0.542062	3.58492e-05	6.42581e-10
ENSG00000105135:E002	19	15115566	15115671	-	-0.281846	3.19481e-09	0.237714	3.63416e-05	6.60357e-10
ENSG00000163975:E009	3	197015365	197015516	-	-1.06333	7.50455e-15	0.98182	3.65906e-05	6.69436e-10
ENSG00000275066:E019	17	37579132	37579416	-	-1.04795	3.41311e-15	0.749314	3.66773e-05	6.72612e-10
ENSG00000219481:E018	1	16585489	16585698	-	-0.314354	2.20807e-09	0.348896	3.67592e-05	6.75618e-10
ENSG00000088367:E027	20	36209488	36209898	+	0.395753	3.68571e-05	-0.388903	4.19581e-07	6.79312e-10
ENSG00000099910:E012	22	20493148	20493217	-	0.76904	3.69453e-05	-1.5387	1.11406e-09	6.82476e-10
ENSG00000205726:E034	21	33826818	33826863	+	-0.393102	1.19665e-07	0.297243	3.70101e-05	6.8488e-10
ENSG00000143409:E011	1	151006101	151006247	-	1.09093	1.74756e-06	-1.13357	3.70511e-05	6.87919e-10
ENSG00000106605:E002	7	43760017	43760110	+	-1.15185	3.74519e-05	1.35684	1.52137e-09	7.01321e-10
ENSG00000070814:E020	5	150383738	150384249	+	-0.664398	3.68622e-11	0.593866	3.76071e-05	7.07147e-10
ENSG00000112200:E007	6	57099469	57099568	+	-1.10666	7.88141e-06	1.05381	3.67846e-05	7.07613e-10
ENSG00000067066:E023	2	230498461	230498535	+	-1.25291	8.12868e-13	0.734931	3.77349e-05	7.1196e-10
ENSG00000179152:E008	3	44362420	44363037	+	1.4683	3.06166e-21	-0.646241	3.78955e-05	7.18034e-10
ENSG00000115977:E005	2	69480860	69480961	-	0.596691	2.5637e-05	-0.800684	2.79948e-05	7.20483e-10
ENSG00000183856:E027	1	156556533	156556693	-	-0.372127	7.26475e-12	0.361622	3.84067e-05	7.37539e-10
ENSG00000183828:E002	14	105173481	105173697	-	0.763673	3.85382e-05	-1.11116	1.28003e-06	7.43414e-10
ENSG00000185261:E014	5	94469961	94470111	-	0.396326	2.15822e-06	-0.576599	3.87108e-05	7.51592e-10
ENSG00000133961:E009	14	73316390	73316422	-	-0.531068	4.1242e-10	0.415533	3.89407e-05	7.58188e-10
ENSG00000109180:E005	4	48831306	48831531	+	0.234951	3.52821e-12	-0.191125	4.01427e-05	8.05717e-10
ENSG00000141030:E006	17	17261600	17261692	-	-0.618635	4.0188e-05	1.11916	2.66333e-25	8.07539e-10
ENSG00000072135:E011	2	130370557	130370623	+	-0.286679	2.55564e-06	0.275567	4.04492e-05	8.21335e-10
ENSG00000196636:E002	7	97136388	97136467	+	-0.500761	2.88784e-05	0.72055	2.87083e-05	8.29063e-10
ENSG00000196839:E005	20	44622829	44622930	-	0.186594	3.74927e-05	-0.214622	1.63018e-05	8.35725e-10
ENSG00000089327:E009	19	35166251	35166325	+	-0.162958	6.59403e-12	0.125262	4.11867e-05	8.48172e-10
ENSG00000243317:E004	7	135688904	135689028	+	0.653873	3.03661e-05	-0.510023	2.91212e-05	8.8507e-10
ENSG00000071967:E005	2	171540808	171541128	+	1.15467	2.68898e-05	-1.07723	3.25317e-05	8.90689e-10
ENSG00000228794:E010	1	850181	850351	+	-1.23719	5.15573e-06	1.13406	4.2229e-05	9.04934e-10
ENSG00000080819:E001	3	98521132	98521132	-	1.66878	1.46769e-05	-1.80354	4.0792e-05	9.39698e-10
ENSG00000269439:E002	19	17489801	17490120	-	-4.96942	4.38709e-05	5.70643	2.24074e-09	9.62327e-10
ENSG00000067066:E026	2	230506303	230506445	+	-1.33778	3.95006e-14	0.717593	4.45491e-05	9.9231e-10
ENSG00000163597:E003	17	76558869	76559043	+	-0.317199	1.81564e-20	0.159938	4.4652e-05	9.96899e-10
ENSG00000108509:E010	17	4973175	4973253	-	-0.561587	8.73959e-13	0.340481	4.4652e-05	9.96899e-10
ENSG00000074266:E010	11	86270083	86270157	+	-1.07434	4.47187e-05	1.32194	1.23724e-11	9.99883e-10
ENSG00000181929:E012	12	49008426	49008599	-	0.670924	4.49694e-05	-1.28766	3.42075e-17	1.01112e-09
ENSG00000152061:E010	1	174252480	174252590	+	-0.579819	4.55035e-05	0.706661	1.22278e-06	1.03603e-09
ENSG00000054118:E011	1	36294050	36294169	+	-0.534502	4.4895e-05	0.59883	8.90266e-06	1.04741e-09
ENSG00000137955:E002	1	75786700	75786797	+	-0.255382	3.27792e-05	0.333009	3.1997e-05	1.04914e-09
ENSG00000186866:E009	21	45282804	45282938	-	-1.21484	1.66264e-07	1.10536	4.58306e-05	1.05024e-09
ENSG00000167113:E004	9	128325143	128325239	+	-0.24557	3.12813e-06	0.278327	4.59976e-05	1.06278e-09
ENSG00000144524:E012	2	231801140	231801207	+	-1.30275	4.61232e-05	1.51021	4.5999e-06	1.07426e-09
ENSG00000172869:E011	5	119110151	119110283	+	0.443039	6.76861e-09	-0.35387	4.65717e-05	1.08446e-09
ENSG00000104763:E012	8	18071300	18071390	-	0.318174	4.76135e-18	-0.428006	4.66401e-05	1.08765e-09
ENSG00000162341:E017	11	69079834	69079883	+	-0.622343	9.63905e-09	0.534703	4.68624e-05	1.09804e-09
ENSG00000189306:E008	22	42519714	42519802	-	-0.0521128	2.928e-05	0.0566787	3.65906e-05	1.09809e-09
ENSG00000130707:E003	9	130451602	130452043	+	1.00421	1.59633e-06	-0.97602	4.69164e-05	1.10185e-09
ENSG00000172869:E008	5	119101935	119102006	+	0.435083	1.02852e-06	-0.421795	4.69825e-05	1.10421e-09
ENSG00000256683:E006	19	51974678	51974853	-	-6.29878	1.08999e-05	6.55111	4.62564e-05	1.12923e-09
ENSG00000149554:E006	11	125627607	125627830	+	-0.355793	2.85117e-10	0.248888	4.76665e-05	1.13605e-09
ENSG00000116898:E004	1	36460692	36460776	-	-0.0972328	5.22808e-11	0.0599992	4.8216e-05	1.16239e-09
ENSG00000047849:E012	3	47891024	47892835	-	2.21572	4.56041e-67	-0.532341	4.86291e-05	1.18239e-09
ENSG00000163125:E006	1	150441881	150441958	+	-0.51589	8.94151e-11	0.395533	4.87744e-05	1.18947e-09
ENSG00000131051:E018	20	35731941	35732135	-	0.130255	4.29347e-05	-0.23223	2.34621e-05	1.19693e-09
ENSG00000173846:E013	1	44804650	44804779	+	-0.603986	5.31683e-06	0.480131	4.8645e-05	1.1973e-09
ENSG00000104164:E006	15	45601234	45601407	+	1.03028	7.52233e-09	-0.709865	4.89654e-05	1.19881e-09
ENSG00000167842:E005	17	5488196	5488589	+	-0.334754	1.91171e-17	0.292293	4.93708e-05	1.21874e-09
ENSG00000219481:E026	1	16594592	16594661	-	-0.340301	3.40562e-10	0.306337	4.94075e-05	1.22055e-09
ENSG00000198947:E028	X	31507281	31507453	-	0.225025	3.45085e-08	-0.192706	4.94215e-05	1.22124e-09
ENSG00000123472:E005	1	46653817	46653867	-	-0.258912	3.30407e-08	0.279022	4.95847e-05	1.22932e-09
ENSG00000196236:E002	22	40860678	40860793	+	-1.75191	1.41706e-12	1.07624	4.98701e-05	1.24351e-09
ENSG00000278023:E002	17	35920187	35920272	-	-1.68452	5.19904e-06	1.75348	5.0365e-05	1.28183e-09
ENSG00000128595:E005	7	128754529	128754722	+	-0.125252	5.06047e-05	0.117946	7.10336e-06	1.30565e-09
ENSG00000162929:E006	2	61071606	61071792	+	0.241881	5.14065e-05	-0.300872	3.5731e-06	1.3277e-09
ENSG00000054523:E041	1	10345845	10345953	+	-0.737113	2.59702e-20	0.508748	5.18945e-05	1.34652e-09
ENSG00000108509:E023	17	4985880	4985983	-	-0.6466	1.51683e-10	0.543523	5.19817e-05	1.35105e-09
ENSG00000091592:E008	17	5520881	5521012	-	-0.332583	5.22227e-05	0.373488	3.76614e-14	1.3636e-09
ENSG00000134802:E007	11	57423683	57423723	-	0.943531	2.14801e-08	-0.715114	5.23344e-05	1.36944e-09
ENSG00000124831:E025	2	237768197	237769818	+	-0.782261	2.2734e-09	0.64429	5.28323e-05	1.39563e-09
ENSG00000171735:E008	1	6886240	6886346	+	-0.826637	4.35594e-05	1.01877	3.23118e-05	1.47074e-09
ENSG00000137055:E001	9	26904083	26906076	-	-0.240878	2.34932e-09	0.167891	5.43533e-05	1.47714e-09
ENSG00000112996:E007	5	44816443	44820428	+	-0.440168	4.92593e-22	0.217577	5.48656e-05	1.50512e-09
ENSG00000166228:E001	10	70882280	70882485	-	-1.76298	6.24551e-08	1.39487	5.51527e-05	1.52091e-09
ENSG00000103723:E004	15	82662168	82662252	-	-2.38936	5.51654e-05	2.24804	5.49045e-06	1.53669e-09
ENSG00000141447:E032	18	24366892	24366966	-	-0.654176	5.55532e-05	0.644431	3.55651e-06	1.54941e-09
ENSG00000117525:E002	1	94532321	94532480	-	-0.125213	1.23074e-05	0.0713611	5.43462e-05	1.55249e-09
ENSG00000074266:E008	11	86266083	86266216	+	-0.258398	1.36067e-10	0.196288	5.59951e-05	1.56773e-09
ENSG00000185973:E001	X	155490115	155491666	-	-0.443951	2.44228e-09	0.319135	5.59951e-05	1.56773e-09
ENSG00000183077:E013	17	78206911	78207701	+	0.202581	6.13293e-07	-0.153847	5.59951e-05	1.56791e-09
ENSG00000255339:E001	10	100505628	100506039	-	1.19935	2.50692e-06	-0.924165	5.59951e-05	1.57087e-09
ENSG00000079134:E020	18	264026	264092	-	-0.350386	5.54017e-05	0.395042	8.80401e-06	1.57343e-09
ENSG00000171824:E016	1	11082534	11082623	-	1.74204	3.45773e-06	-1.16057	5.68231e-05	1.62041e-09
ENSG00000168487:E024	8	22209445	22209695	+	-0.407506	8.49785e-06	0.391568	5.69701e-05	1.6589e-09
ENSG00000097033:E007	1	86730088	86730111	+	2.45611	5.76692e-05	-1.38303	2.7024e-39	1.66287e-09
ENSG00000273559:E006	17	38810276	38810400	-	-1.88489	1.64633e-05	1.45412	5.52936e-05	1.66421e-09
ENSG00000003402:E014	2	201141374	201141598	+	-1.39747	4.36053e-12	0.994019	6.00928e-05	1.80557e-09
ENSG00000187741:E013	16	89752138	89752222	-	-0.413569	2.65026e-06	0.461249	6.03744e-05	1.82605e-09
ENSG00000139684:E002	13	46775383	46775692	-	0.726412	4.38639e-05	-0.777359	4.23658e-05	1.85945e-09
ENSG00000197614:E007	12	8651662	8651691	-	0.203571	9.94182e-32	-0.0777805	6.10496e-05	1.86353e-09
ENSG00000140455:E025	15	63594429	63594633	+	-0.914098	1.55808e-06	0.795577	6.12606e-05	1.87764e-09
ENSG00000140455:E024	15	63593782	63593915	+	-0.631044	5.48009e-05	0.488652	2.78143e-05	1.88839e-09
ENSG00000135297:E009	6	73480293	73480367	+	0.725587	3.53655e-16	-0.462404	6.18261e-05	1.91123e-09
ENSG00000119321:E022	9	113199814	113199963	-	-0.371972	7.77438e-07	0.32989	6.20069e-05	1.92273e-09
ENSG00000103723:E024	15	82685091	82688498	-	0.720541	5.32453e-08	-0.602335	6.23861e-05	1.94601e-09
ENSG00000249859:E015	8	127998200	127998359	+	-1.5192	6.36595e-05	1.59179	1.33583e-08	2.02627e-09
ENSG00000139637:E004	12	53305908	53306060	+	-0.184206	1.17582e-09	0.160427	6.3767e-05	2.03311e-09
ENSG00000178826:E004	7	143285941	143286202	+	-0.462715	7.96525e-12	0.456956	6.39509e-05	2.04486e-09
ENSG00000183354:E003	9	5910615	5910707	-	-1.56278	1.81949e-06	1.52235	6.45504e-05	2.08503e-09
ENSG00000136536:E003	2	159715681	159715766	+	0.71355	2.50979e-05	-0.517865	5.99506e-05	2.11199e-09
ENSG00000130024:E001	6	169703905	169704088	-	-0.279847	6.52614e-05	0.272168	5.02003e-09	2.12953e-09
ENSG00000168502:E017	18	8800442	8800777	+	0.826105	1.63752e-09	-0.850122	6.5581e-05	2.15043e-09
ENSG00000197182:E009	22	46112841	46113565	+	-0.779795	8.36041e-11	0.659819	6.57786e-05	2.16341e-09
ENSG00000233184:E003	1	101072660	101072830	+	-0.96425	6.67604e-05	1.00258	1.28456e-05	2.31098e-09
ENSG00000166912:E013	15	30967920	30968010	-	-0.904951	2.29942e-07	0.858517	6.82631e-05	2.32995e-09
ENSG00000114735:E007	3	50577826	50577875	+	-0.513186	6.85529e-05	0.576465	6.55556e-07	2.34997e-09
ENSG00000154222:E012	1	52357001	52357126	-	-0.395314	1.13329e-14	0.26433	6.89414e-05	2.37646e-09
ENSG00000137413:E004	6	42055531	42055629	+	0.133116	2.04183e-10	-0.122497	6.90413e-05	2.38335e-09
ENSG00000173209:E010	2	61186617	61191203	+	0.358346	6.4383e-10	-0.223037	6.95136e-05	2.41607e-09
ENSG00000029363:E010	6	136273963	136274189	-	-1.48876	5.92554e-05	1.43678	3.64015e-05	2.41814e-09
ENSG00000197548:E005	3	11282193	11282438	+	-0.589232	6.74274e-05	0.506027	2.00918e-05	2.47507e-09
ENSG00000006607:E035	2	241491516	241491679	+	-1.75105	1.05409e-09	1.60643	7.05734e-05	2.4903e-09
ENSG00000095587:E001	10	96364606	96368222	-	-1.74509	1.55745e-12	1.27198	7.16648e-05	2.56792e-09
ENSG00000197226:E021	5	179891379	179891586	-	0.140959	7.23328e-05	-0.165024	3.89882e-06	2.62361e-09
ENSG00000054523:E038	1	10342050	10342168	+	-0.831628	2.89406e-27	0.434985	7.33741e-05	2.69188e-09
ENSG00000049167:E001	5	60873832	60874683	-	-0.581634	4.05594e-06	0.456104	7.36491e-05	2.72032e-09
ENSG00000244405:E012	3	186095120	186095313	-	-0.752433	7.41258e-05	0.980429	1.26479e-08	2.74732e-09
ENSG00000117054:E002	1	75728401	75728488	+	-0.181197	1.7689e-07	0.191838	7.44121e-05	2.7686e-09
ENSG00000138606:E002	15	45167527	45168133	-	-0.558838	8.6301e-06	0.409861	7.42113e-05	2.7909e-09
ENSG00000146416:E012	6	143335051	143335530	+	-1.43781	3.28945e-05	1.39142	6.7673e-05	2.83084e-09
ENSG00000135845:E010	1	172399819	172399916	-	1.37123	3.03466e-29	-0.301024	7.5422e-05	2.84424e-09
ENSG00000183060:E001	15	99715697	99717822	-	-1.61932	1.14412e-13	1.43345	7.58267e-05	2.87484e-09
ENSG00000063046:E002	12	53008597	53008643	+	1.08611	1.83536e-32	-0.409596	7.72995e-05	2.9876e-09
ENSG00000188690:E010	10	125802057	125803024	-	-0.633171	8.91529e-10	0.594429	7.75497e-05	3.00698e-09
ENSG00000055917:E023	2	20332967	20333063	-	-1.27198	6.81525e-05	1.1292	3.70925e-05	3.0103e-09
ENSG00000197620:E007	X	149549416	149549940	+	-0.490428	6.25105e-05	0.496281	4.65116e-05	3.03544e-09
ENSG00000077514:E015	11	74668777	74669117	+	-1.01344	1.23292e-05	0.878442	7.69552e-05	3.03706e-09
ENSG00000172053:E003	3	49097134	49097266	-	1.56418	1.59615e-17	-0.833101	7.79784e-05	3.04031e-09
ENSG00000137413:E012	6	42077533	42083274	+	-0.430668	3.84856e-11	0.325835	7.81852e-05	3.05647e-09
ENSG00000107679:E015	10	122428276	122428316	+	-0.765803	6.00356e-05	0.857068	5.05089e-05	3.07772e-09
ENSG00000116754:E007	1	70231095	70231203	+	-0.796722	1.79805e-13	0.589306	7.84583e-05	3.07785e-09
ENSG00000138413:E010	2	208254031	208254322	-	0.82501	2.48695e-15	-0.378163	7.84583e-05	3.07785e-09
ENSG00000037241:E004	5	172959520	172959627	+	0.654565	1.67787e-05	-0.705078	7.69491e-05	3.10134e-09
ENSG00000168003:E012	11	62883989	62883998	+	-1.91998	9.12943e-47	0.85289	7.98562e-05	3.1885e-09
ENSG00000100416:E007	22	46343262	46343368	+	-0.171167	7.69675e-06	0.166522	7.9995e-05	3.22922e-09
ENSG00000163138:E013	4	20712788	20712922	+	-0.956086	1.49923e-09	0.637224	8.06465e-05	3.25193e-09
ENSG00000184634:E017	X	71125663	71125713	+	-0.764612	8.06708e-05	0.8134	1.11782e-07	3.25389e-09
ENSG00000151500:E002	11	134248809	134248959	-	-0.796084	1.69201e-11	0.588871	8.07694e-05	3.26185e-09
ENSG00000107521:E009	10	98425818	98425985	-	-0.682575	5.91991e-07	0.595119	8.07949e-05	3.26409e-09
ENSG00000120802:E007	12	98544230	98544349	+	-0.233668	1.74471e-05	0.239491	7.89885e-05	3.27179e-09
ENSG00000126456:E002	19	49660713	49660828	-	-0.205678	8.0442e-05	0.221533	1.24094e-05	3.31245e-09
ENSG00000111605:E008	12	69258035	69258145	+	-0.965328	2.28394e-12	0.587862	8.14595e-05	3.31782e-09
ENSG00000162929:E015	2	61092464	61092587	+	-0.730582	2.63789e-06	0.830447	8.29012e-05	3.43978e-09
ENSG00000114573:E003	3	113780732	113780783	+	1.63189	1.36877e-09	-0.977817	8.306e-05	3.44948e-09
ENSG00000170634:E005	2	54057239	54057360	+	-1.81759	4.57674e-06	2.08464	8.30962e-05	3.46296e-09
ENSG00000134759:E025	18	36166889	36167047	+	0.66459	8.33509e-05	-0.69196	1.09135e-06	3.47428e-09
ENSG00000167113:E001	9	128322536	128322928	+	0.794581	1.83125e-10	-0.660167	8.39475e-05	3.52359e-09
ENSG00000138686:E001	4	121824440	121825993	-	-1.34127	2.45686e-24	0.92791	8.48777e-05	3.60211e-09
ENSG00000159445:E005	1	151889983	151890214	-	0.515994	8.48606e-05	-0.721311	1.72975e-06	3.60216e-09
ENSG00000139410:E003	12	113427962	113428156	+	-0.720117	8.48823e-05	0.775153	7.69414e-06	3.6321e-09
ENSG00000145216:E004	4	53440582	53440608	+	-0.401887	8.5633e-05	0.496839	1.19367e-06	3.66721e-09
ENSG00000105829:E004	7	93975904	93976100	-	0.570646	8.60753e-05	-0.669918	2.02214e-06	3.70652e-09
ENSG00000147050:E014	X	45060609	45060764	+	-0.723886	1.45041e-09	0.509562	8.65186e-05	3.74274e-09
ENSG00000130304:E008	19	17489008	17489117	+	0.827021	2.9199e-05	-1.04073	8.14612e-05	3.74426e-09
ENSG00000137177:E003	6	17771114	17771218	-	-0.947002	7.49779e-07	0.89929	8.67777e-05	3.76546e-09
ENSG00000131797:E010	16	31706421	31706454	+	-1.17359	1.33887e-05	1.20633	8.61169e-05	3.79769e-09
ENSG00000105976:E005	7	116724772	116724847	+	1.36783	4.43775e-13	-0.786569	8.71852e-05	3.80063e-09
ENSG00000127922:E010	7	96637240	96637306	-	1.22259	8.75706e-05	-1.67449	2.60943e-07	3.83434e-09
ENSG00000054523:E039	1	10343232	10343287	+	-0.721952	7.22536e-17	0.440897	8.94801e-05	4.00334e-09
ENSG00000115207:E021	2	27350314	27350632	-	-0.422315	9.04835e-05	0.435447	8.7226e-08	4.09363e-09
ENSG00000075303:E014	7	87860072	87860169	-	-1.07313	3.86203e-08	0.941851	9.11314e-05	4.15247e-09
ENSG00000119414:E007	9	125171909	125172001	-	-2.7473	6.24551e-08	2.63484	9.12868e-05	4.16664e-09
ENSG00000123505:E004	6	110887505	110887591	+	-0.354648	5.21013e-06	0.314324	9.14428e-05	4.19447e-09
ENSG00000103671:E014	15	64444659	64444740	+	1.64811	4.22197e-06	-1.36384	9.1672e-05	4.21079e-09
ENSG00000197912:E024	16	89549092	89549121	+	1.0822	3.44737e-16	-0.509058	9.22679e-05	4.25668e-09
ENSG00000129493:E017	14	31420472	31420582	-	0.342505	9.2323e-05	-0.390635	4.82769e-07	4.26188e-09
ENSG00000129255:E003	17	7583966	7584256	+	0.977345	3.02671e-06	-0.857638	9.23616e-05	4.26991e-09
ENSG00000104164:E005	15	45597880	45597891	+	0.678528	6.1076e-05	-0.631758	6.94192e-05	4.27466e-09
ENSG00000072135:E014	2	130371199	130371287	+	-0.424762	1.10756e-06	0.391179	9.37516e-05	4.3953e-09
ENSG00000138002:E018	2	27453982	27454162	-	-0.591793	5.15827e-05	0.646631	7.92894e-05	4.47379e-09
ENSG00000070785:E001	1	44850778	44851003	-	-0.387018	6.26773e-08	0.370773	9.5829e-05	4.5916e-09
ENSG00000183696:E007	7	48101824	48101982	+	-0.202961	3.46545e-11	0.169701	9.62312e-05	4.63023e-09
ENSG00000113649:E007	5	146468341	146468403	+	-1.01629	1.59268e-19	0.719009	9.6599e-05	4.66568e-09
ENSG00000130779:E019	12	122347375	122347479	-	-0.604866	6.76992e-06	0.57409	9.65859e-05	4.68733e-09
ENSG00000067225:E004	15	72203022	72203188	-	0.200682	9.72157e-05	-0.29533	8.664e-22	4.72545e-09
ENSG00000118454:E008	1	70305686	70305957	-	-1.72518	9.7231e-05	1.86477	5.93806e-06	4.74457e-09
ENSG00000142166:E012	21	33355316	33359862	+	-0.178888	1.62616e-06	0.0763972	9.829e-05	4.83178e-09
ENSG00000100360:E008	22	36767983	36768099	-	1.41334	6.70317e-05	-0.947364	7.24209e-05	4.86902e-09
ENSG00000167699:E012	17	780684	780738	-	-5.02992	1.42105e-05	5.80144	9.88456e-05	4.9862e-09
ENSG00000160613:E007	11	117208673	117208736	-	0.88953	6.047e-05	-0.945148	8.09034e-05	5.10099e-09
ENSG00000147459:E055	8	25417932	25418082	+	-1.17877	0.000101072	1.31653	1.79014e-08	5.10782e-09
ENSG00000165591:E009	X	57446928	57447039	+	-0.903638	1.42839e-11	0.91292	0.000101238	5.1246e-09
ENSG00000160796:E006	3	46989511	46989593	+	0.614324	0.000101443	-0.644241	9.12074e-07	5.1458e-09
ENSG00000151092:E007	3	25736309	25736400	-	0.858331	9.59099e-19	-0.342791	0.000101584	5.15966e-09
ENSG00000100321:E007	22	39377598	39378389	+	-0.287542	4.48699e-05	0.36737	9.25888e-05	5.293e-09
ENSG00000048405:E001	7	127346790	127348043	-	0.289388	3.89811e-05	-0.206799	9.65983e-05	5.42538e-09
ENSG00000114270:E008	3	48566660	48566737	-	0.226654	1.92536e-06	-0.187604	0.000104358	5.44718e-09
ENSG00000144231:E001	2	127843551	127846735	-	-0.388142	2.33668e-07	0.320333	0.000104457	5.45571e-09
ENSG00000182247:E005	3	23270950	23271158	+	-6.797	3.19725e-11	5.80191	0.000105447	5.55959e-09
ENSG00000160200:E020	21	43075107	43075769	-	1.02261	0.000103834	-1.84402	1.87596e-05	5.5667e-09
ENSG00000130475:E019	19	17774239	17774283	+	-1.05368	9.59157e-05	1.1135	4.52605e-05	5.62417e-09
ENSG00000100722:E019	14	88602828	88603060	+	-0.428794	1.52557e-07	0.417761	0.000106542	5.67563e-09
ENSG00000167258:E020	17	39556286	39556413	+	-0.592824	0.000107248	0.856643	4.87432e-07	5.75114e-09
ENSG00000251381:E001	11	12961842	12962763	-	-0.350493	0.000108112	0.439091	9.68634e-35	5.84413e-09
ENSG00000133026:E043	17	8623424	8623497	-	0.840235	2.86963e-19	-0.438734	0.000109251	5.96787e-09
ENSG00000167113:E005	9	128325779	128325881	+	-0.153295	0.000109763	0.155502	2.64386e-06	6.02741e-09
ENSG00000175482:E002	11	67352893	67352987	-	0.913543	6.82418e-10	-0.572516	0.00011019	6.07094e-09
ENSG00000162929:E022	2	61121185	61121276	+	-1.11424	4.67501e-05	1.19581	9.99985e-05	6.09263e-09
ENSG00000205571:E011	5	70077019	70077592	+	0.195556	0.000108473	-0.236157	2.33022e-05	6.15468e-09
ENSG00000261824:E010	19	27775757	27777638	-	1.06192	2.18647e-09	-1.00915	0.000111384	6.20325e-09
ENSG00000133030:E032	17	17180607	17180669	+	0.405284	1.03397e-15	-0.183553	0.000111673	6.23543e-09
ENSG00000082269:E014	6	70486167	70486244	+	0.804997	9.67901e-19	-0.427869	0.000112309	6.30665e-09
ENSG00000185753:E002	X	40630614	40630773	-	0.148398	6.44103e-05	-0.126254	9.23616e-05	6.33967e-09
ENSG00000149182:E009	11	47172281	47172333	-	-0.253747	6.29526e-06	0.277014	0.000112797	6.38135e-09
ENSG00000154556:E004	4	185607016	185607349	-	1.54102	1.29319e-38	-0.813757	0.000114652	6.57255e-09
ENSG00000143643:E017	1	230939386	230939496	-	-0.440374	9.63352e-05	0.477176	6.2958e-05	6.62209e-09
ENSG00000140521:E023	15	89332218	89332374	-	-0.890492	3.68776e-05	0.87797	0.000109337	6.65732e-09
ENSG00000070785:E013	1	44941506	44941665	-	0.0799301	7.45886e-05	-0.11522	8.86422e-05	6.71045e-09
ENSG00000125450:E015	17	75227948	75228384	+	-0.691961	0.000115804	0.938021	3.59192e-06	6.71175e-09
ENSG00000198791:E009	8	17245857	17245931	-	1.24719	2.08981e-10	-0.823353	0.000117075	6.85332e-09
ENSG00000120256:E005	6	149842554	149842676	-	0.56785	0.000116101	-0.778873	1.61099e-05	6.86944e-09
ENSG00000187741:E017	16	89764890	89765066	-	-0.324673	0.000112676	0.427529	3.54711e-05	6.97707e-09
ENSG00000166847:E011	16	23675500	23677455	+	-0.562911	3.13164e-27	0.262503	0.000118211	6.98695e-09
ENSG00000084234:E019	11	130137256	130137291	+	-0.215216	0.000118402	0.415939	1.13695e-29	7.00946e-09
ENSG00000188428:E003	6	8027207	8027399	-	-1.54771	0.000118495	1.85566	3.57203e-08	7.02052e-09
ENSG00000140319:E003	15	40037309	40037348	-	-0.599712	0.000118943	0.601493	9.56063e-09	7.07369e-09
ENSG00000171456:E009	20	32372164	32372547	+	-0.944938	0.000118943	1.20511	9.12074e-07	7.07411e-09
ENSG00000172890:E017	11	71480219	71480274	+	0.520047	5.46201e-09	-0.442652	0.000121422	7.3716e-09
ENSG00000125733:E013	19	6746178	6746196	+	0.793775	0.000122785	-1.19541	8.1287e-06	7.57113e-09
ENSG00000278023:E001	17	35918066	35918443	-	-2.06726	1.95104e-05	2.14608	0.000121865	7.61588e-09
ENSG00000120519:E002	4	146256826	146256936	-	-1.56728	0.000123839	1.20314	6.12506e-06	7.68686e-09
ENSG00000131165:E006	16	89653904	89653923	-	-0.122535	3.68571e-05	0.0841435	0.000119304	7.79595e-09
ENSG00000165322:E018	10	31854066	31854206	-	0.513784	1.51826e-06	-0.397762	0.000125741	7.9065e-09
ENSG00000149091:E006	11	46366244	46366526	+	1.32168	7.77114e-05	-1.31266	9.92406e-05	7.94388e-09
ENSG00000197150:E018	7	151041099	151041232	+	-0.610001	4.9768e-23	0.422316	0.000126744	8.03207e-09
ENSG00000144401:E004	2	207581947	207582160	-	-0.675015	8.48606e-05	0.648016	9.51746e-05	8.12976e-09
ENSG00000123737:E015	4	121816144	121816194	+	-0.459718	0.000127612	0.720634	7.79616e-08	8.14239e-09
ENSG00000139324:E003	12	88153291	88153509	+	-0.332454	0.00012509	0.345593	2.68254e-05	8.18361e-09
ENSG00000156510:E001	10	69220303	69220498	+	0.158546	7.47933e-06	-0.145482	0.000127882	8.20483e-09
ENSG00000197614:E014	12	8662047	8662106	-	-0.145625	4.2072e-05	0.13418	0.00012458	8.64512e-09
ENSG00000054523:E018	1	10282400	10282533	+	0.399051	2.18751e-11	-0.255771	0.00013164	8.66458e-09
ENSG00000119547:E005	18	57476437	57491297	+	-0.42322	3.12473e-37	0.182893	0.000132448	8.77122e-09
ENSG00000170581:E009	12	56349163	56349261	-	-0.677046	2.30504e-07	0.525198	0.00013247	8.77415e-09
ENSG00000137288:E001	6	33694293	33696760	-	0.388352	5.47362e-06	-0.635222	0.000133873	8.97592e-09
ENSG00000150760:E033	10	127344199	127344600	+	-5.14361	0.00013573	5.39336	9.69739e-08	9.21139e-09
ENSG00000091136:E035	7	108002127	108002384	-	2.21911	1.58235e-05	-1.17754	0.000134817	9.21301e-09
ENSG00000182287:E001	X	15825806	15827372	-	-0.324102	0.000135784	0.4173	3.01742e-07	9.21863e-09
ENSG00000162961:E001	2	32011886	32012052	-	0.866219	8.87376e-17	-0.498043	0.000136519	9.31875e-09
ENSG00000102710:E002	13	37010552	37010655	-	-1.44399	4.95407e-11	1.06297	0.00014058	9.8813e-09
ENSG00000213983:E025	14	23566562	23566686	-	-0.77565	3.90447e-08	0.676021	0.000141248	9.97543e-09
ENSG00000123352:E007	12	49406473	49406565	+	-3.21073	4.90126e-07	2.82005	0.000141873	1.00641e-08
ENSG00000188243:E002	13	75527813	75527851	-	0.702154	4.08648e-07	-0.526469	0.000142049	1.0089e-08
ENSG00000122786:E016	7	134935688	134935765	+	-0.678662	0.000142324	0.799427	1.63111e-17	1.01281e-08
ENSG00000103723:E013	15	82666747	82666933	-	-1.9066	0.000142324	1.84143	3.92623e-06	1.01358e-08
ENSG00000169359:E004	3	155833468	155833585	-	-0.279022	7.7208e-09	0.30423	0.000143457	1.02899e-08
ENSG00000132950:E003	13	19837656	19837821	-	-0.592893	0.000141871	0.598843	2.26527e-05	1.03202e-08
ENSG00000112081:E006	6	36599821	36599845	+	0.590312	1.13217e-06	-0.503232	0.000144852	1.04917e-08
ENSG00000151327:E005	14	35050033	35050396	+	-0.565561	0.000147169	0.777122	2.42947e-07	1.08294e-08
ENSG00000257621:E001	14	58265365	58267393	-	-0.605215	1.72619e-10	0.403965	0.000147532	1.08829e-08
ENSG00000197081:E046	6	160102519	160102671	+	-0.29599	8.57223e-08	0.180487	0.000147628	1.08969e-08
ENSG00000116604:E014	1	156499432	156499560	-	-1.56285	0.000145413	1.39808	2.90283e-05	1.09938e-08
ENSG00000174738:E010	3	23977223	23980618	+	-0.230958	3.25567e-19	0.160806	0.000148681	1.1053e-08
ENSG00000137955:E008	1	75790446	75790517	+	0.656548	4.91408e-16	-0.42066	0.000149404	1.11608e-08
ENSG00000108021:E008	10	5717659	5717750	+	-0.52118	3.00787e-05	0.372552	0.000148382	1.1461e-08
ENSG00000103723:E005	15	82662694	82662922	-	-1.59202	0.000144446	1.43445	4.86844e-05	1.16173e-08
ENSG00000178307:E003	17	21210936	21211227	-	-0.376738	8.02855e-11	0.234995	0.000154432	1.19246e-08
ENSG00000198169:E004	8	144754192	144754321	-	0.372941	0.000154767	-0.656982	1.93522e-11	1.19764e-08
ENSG00000130811:E007	19	10118440	10118557	-	0.752828	2.78244e-13	-0.444138	0.000156404	1.22311e-08
ENSG00000243147:E001	2	27771717	27771799	+	0.0164816	1.09517e-08	-0.0122563	0.00015684	1.22993e-08
ENSG00000268895:E002	19	58351970	58353044	+	0.665693	6.76601e-05	-0.703359	0.000143039	1.25191e-08
ENSG00000154723:E001	21	25716503	25716560	-	1.50151	0.000159163	-2.27816	5.72166e-06	1.26828e-08
ENSG00000004766:E023	7	93320376	93321058	+	-1.08421	4.9973e-08	0.919238	0.000159889	1.27823e-08
ENSG00000135624:E003	2	73235550	73235645	+	1.27988	0.000160672	-0.735691	2.60796e-07	1.29078e-08
ENSG00000179532:E003	11	6498240	6498961	+	0.597825	0.000161292	-0.679208	3.39124e-08	1.30076e-08
ENSG00000071054:E018	2	101860825	101860986	+	-0.529231	0.000107033	0.554277	0.000122574	1.32403e-08
ENSG00000108509:E019	17	4982089	4982160	-	-1.72077	2.61447e-13	1.25522	0.000163199	1.33169e-08
ENSG00000245149:E001	8	124462485	124467658	-	-2.25938	2.00806e-05	2.17823	0.00016366	1.3594e-08
ENSG00000131389:E008	3	14447582	14447816	+	0.340911	0.00014736	-0.304887	7.79784e-05	1.38978e-08
ENSG00000006756:E003	X	2909817	2909979	-	-1.43236	5.9905e-05	1.21084	0.000156883	1.41004e-08
ENSG00000101464:E011	20	34645275	34645334	-	-0.207494	0.000140828	0.195874	9.25888e-05	1.42026e-08
ENSG00000131174:E002	X	77901744	77901867	+	-0.962436	2.997e-05	1.10227	0.000166368	1.42883e-08
ENSG00000134086:E004	3	10149787	10152220	+	-0.212217	5.86565e-29	0.141144	0.000169529	1.437e-08
ENSG00000135454:E005	12	57629048	57629146	-	-0.174465	8.46834e-10	0.144417	0.000169638	1.43885e-08
ENSG00000077514:E003	11	74595147	74595502	+	-1.90116	6.51151e-07	1.71026	0.00016982	1.44197e-08
ENSG00000174851:E003	11	66285381	66285536	-	-0.460474	2.52056e-06	0.377405	0.000169857	1.44289e-08
ENSG00000144535:E017	2	232259841	232260685	+	1.62073	5.37803e-06	-1.4811	0.000169861	1.44409e-08
ENSG00000072756:E015	3	3150540	3150879	+	-0.489907	0.000171089	0.700661	2.16214e-07	1.46357e-08
ENSG00000103723:E026	15	82689158	82689232	-	1.01931	4.00853e-08	-0.80698	0.000171315	1.46744e-08
ENSG00000120158:E013	9	4884488	4885917	+	0.454625	2.29668e-05	-0.449545	0.000170088	1.47287e-08
ENSG00000129559:E002	14	24226605	24228712	-	-0.987825	0.000173657	1.50513	3.97283e-08	1.50783e-08
ENSG00000104763:E006	8	18061686	18061740	-	-0.167431	2.48833e-06	0.0893039	0.000175145	1.53409e-08
ENSG00000007520:E002	16	1349889	1349952	-	-0.19423	1.00529e-13	0.126526	0.000176764	1.56227e-08
ENSG00000104529:E008	8	143588991	143590081	-	0.526121	4.97948e-05	-0.481414	0.00017012	1.57102e-08
ENSG00000007202:E036	17	28643164	28643311	-	-0.413245	0.000177989	0.360503	8.06809e-14	1.58401e-08
ENSG00000124357:E005	2	71070502	71070586	+	-0.195027	1.59928e-08	0.156948	0.000178547	1.59395e-08
ENSG00000094975:E018	1	172585858	172585948	+	-0.47344	0.000178289	0.438234	1.08142e-05	1.5952e-08
ENSG00000141540:E017	17	74260129	74262020	+	-0.369152	4.68546e-07	0.295644	0.000178966	1.60145e-08
ENSG00000141252:E015	17	600880	601077	-	2.91973	6.21059e-08	-1.86235	0.000179006	1.60216e-08
ENSG00000070814:E019	5	150383062	150383172	+	-0.599954	1.6255e-06	0.662739	0.000179937	1.619e-08
ENSG00000166173:E003	15	70851427	70851720	-	-1.56886	1.92003e-12	1.1574	0.000180173	1.62312e-08
ENSG00000126457:E005	19	49679872	49679929	+	-0.315362	0.000175865	0.360229	4.00327e-05	1.62656e-08
ENSG00000182612:E001	17	81637198	81637406	+	-0.846325	2.81119e-06	0.681912	0.000181539	1.64822e-08
ENSG00000129255:E001	17	7583529	7583646	+	3.29149	1.36973e-09	-2.07978	0.000182175	1.65939e-08
ENSG00000149182:E012	11	47173759	47173840	-	-0.383958	1.15703e-19	0.302335	0.000182177	1.65943e-08
ENSG00000085063:E008	11	33731424	33731468	-	0.288083	8.21767e-08	-0.227664	0.000183129	1.67681e-08
ENSG00000005884:E027	17	50081097	50081193	+	1.46603	2.78814e-06	-1.03453	0.000183129	1.6772e-08
ENSG00000272391:E015	7	75474704	75474706	-	-0.392083	2.7344e-06	0.250357	0.000183175	1.67802e-08
ENSG00000132749:E011	11	68744991	68745111	-	-1.29845	6.2224e-05	1.50034	0.000172735	1.68546e-08
ENSG00000172785:E020	9	173270	173366	-	0.152721	2.55873e-11	-0.166579	0.000183855	1.69014e-08
ENSG00000155329:E006	5	133022841	133022906	-	-0.698482	7.7921e-06	0.620541	0.000185254	1.71899e-08
ENSG00000105865:E006	7	107571145	107571266	+	-0.268721	1.68755e-05	0.270173	0.000184842	1.72257e-08
ENSG00000198270:E004	12	111936692	111936830	-	-1.48769	1.69565e-14	1.21254	0.000186554	1.74012e-08
ENSG00000167272:E003	12	120579774	120579923	-	-0.167764	0.000103224	0.151494	0.000156883	1.76337e-08
ENSG00000086758:E013	X	53544560	53544762	-	-0.219978	6.09609e-05	0.143607	0.000183379	1.86721e-08
ENSG00000133195:E008	17	72821605	72822022	-	1.78295	6.36491e-07	-1.17183	0.000194634	1.89414e-08
ENSG00000172785:E010	9	152034	152078	-	-0.387331	1.36442e-13	0.238186	0.000195142	1.90402e-08
ENSG00000149179:E011	11	47137316	47137560	+	-1.11091	0.000126126	1.40703	0.000150217	1.92365e-08
ENSG00000136235:E018	7	23274065	23275108	+	-1.054	1.31086e-30	0.441392	0.000196158	1.9239e-08
ENSG00000160310:E015	21	46663383	46663554	+	-0.392794	0.000196262	0.530288	2.7024e-06	1.92631e-08
ENSG00000175634:E010	11	67433126	67433216	+	-0.221449	1.70567e-09	0.211116	0.000198086	1.96191e-08
ENSG00000071082:E009	2	101018998	101019728	+	0.726888	8.28218e-07	-0.593671	0.000198086	1.96194e-08
ENSG00000129083:E024	11	14499603	14499608	-	0.480035	7.91535e-07	-0.348435	0.000198844	1.97699e-08
ENSG00000115661:E002	2	219245558	219245796	+	0.499237	0.000200978	-0.773581	3.32974e-08	2.01961e-08
ENSG00000165996:E004	10	17603560	17603648	-	-0.249176	8.59939e-06	0.231653	0.000202003	2.04395e-08
ENSG00000101624:E015	18	12700958	12701113	-	0.27985	3.50978e-06	-0.191853	0.000206941	2.14185e-08
ENSG00000168803:E013	15	43351751	43352089	+	-0.80621	9.0023e-08	0.719553	0.000207129	2.14512e-08
ENSG00000089050:E004	20	18495838	18495880	-	-0.875125	1.24251e-05	0.809246	0.000206941	2.14896e-08
ENSG00000117335:E007	1	207767607	207767651	+	-0.601707	0.000207489	0.655862	4.08459e-06	2.15341e-08
ENSG00000105968:E005	7	44843277	44843354	-	-0.0158485	0.000159988	0.0412387	0.000135106	2.1925e-08
ENSG00000141127:E002	17	18857784	18857853	+	-1.9243	0.000209633	2.18786	3.55651e-06	2.19793e-08
ENSG00000078304:E030	14	101917831	101917947	+	0.683325	2.48602e-10	-0.426871	0.000211113	2.22844e-08
ENSG00000081791:E013	5	141938521	141942047	+	-0.0865751	0.000209022	0.103973	3.14117e-05	2.23385e-08
ENSG00000076555:E056	12	109266236	109268226	+	-0.275375	6.1374e-06	0.327636	0.000211384	2.23604e-08
ENSG00000135845:E012	1	172441457	172442830	-	-0.527524	4.91177e-21	0.340125	0.000211689	2.2406e-08
ENSG00000198826:E012	15	32635777	32635915	+	-0.318899	3.19468e-07	0.285428	0.000214513	2.30079e-08
ENSG00000145623:E012	5	38919207	38919566	+	-0.645168	0.000151532	0.643816	0.000152899	2.31701e-08
ENSG00000185842:E089	1	225374688	225374877	+	-7.82239	0.000215273	7.96618	1.88691e-05	2.33492e-08
ENSG00000065491:E008	6	37291243	37291357	+	-0.54745	0.000118724	0.589343	0.000183379	2.38617e-08
ENSG00000108509:E006	17	4969902	4970085	-	-0.682594	5.86338e-14	0.584427	0.000218568	2.3886e-08
ENSG00000138347:E007	10	68136210	68136263	+	0.766463	0.000218893	-1.13609	1.26407e-11	2.39571e-08
ENSG00000173517:E008	15	77283883	77284030	-	-1.6669	0.00021824	1.55155	3.32769e-05	2.43679e-08
ENSG00000105552:E007	19	48799675	48799838	-	0.207032	6.48252e-20	-0.167534	0.000225182	2.53534e-08
ENSG00000125826:E004	20	410412	410764	+	-0.298179	0.000226361	0.430804	6.85802e-07	2.56198e-08
ENSG00000135596:E020	6	109451729	109452119	-	0.695383	1.32173e-05	-0.565442	0.000229135	2.63387e-08
ENSG00000119547:E002	18	57435881	57436944	+	0.898003	3.37341e-34	-0.259884	0.000229794	2.64026e-08
ENSG00000169764:E013	2	63857550	63857718	+	-2.09214	1.4796e-29	1.14525	0.000230946	2.66679e-08
ENSG00000108010:E015	10	130183868	130184521	+	-1.10352	4.4854e-15	0.635883	0.000231489	2.67937e-08
ENSG00000196636:E003	7	97142673	97142835	+	-0.567714	0.000229541	0.615257	3.75674e-05	2.70502e-08
ENSG00000126088:E009	1	45014071	45014120	+	1.61052	4.86497e-13	-0.76388	0.000233555	2.7274e-08
ENSG00000072954:E001	19	16661127	16661341	+	0.417122	0.000191574	-0.465724	0.000133605	2.72754e-08
ENSG00000047230:E001	X	16588306	16589775	-	-0.172078	6.69771e-05	0.104262	0.000225182	2.75964e-08
ENSG00000154114:E009	11	121055052	121055308	+	-0.478898	3.31815e-05	0.463682	0.000233564	2.78267e-08
ENSG00000183666:E012	5	21585530	21589372	+	-6.5076	6.49242e-05	6.42634	0.000228793	2.82808e-08
ENSG00000111666:E017	12	101743715	101744140	+	1.45543	6.8298e-06	-1.49036	0.000239622	2.87326e-08
ENSG00000117682:E005	1	26442708	26442730	+	1.1284	6.20549e-06	-0.655561	0.000242699	2.94706e-08
ENSG00000229852:E002	6	73268051	73270527	+	0.510487	6.70137e-05	-0.589658	0.000233564	2.95216e-08
ENSG00000176095:E006	3	49748869	49748928	-	2.41392	2.47755e-12	-1.19753	0.000243334	2.96057e-08
ENSG00000091592:E024	17	5619331	5619424	-	0.360922	0.00024668	-0.398224	8.18194e-07	3.0426e-08
ENSG00000153885:E011	19	33811791	33812789	+	0.267568	8.25746e-06	-0.354647	0.000250674	3.14529e-08
ENSG00000107521:E007	10	98424313	98424374	-	-0.771322	1.00733e-11	0.554926	0.000251614	3.16549e-08
ENSG00000162542:E001	1	19682213	19683444	-	-0.418286	8.60606e-11	0.313937	0.000251996	3.17511e-08
ENSG00000171940:E010	20	53609748	53609907	-	2.24994	8.72931e-15	-0.884595	0.000253008	3.20065e-08
ENSG00000122707:E021	9	36112305	36112476	+	-1.69255	1.23017e-08	1.54036	0.000253764	3.21981e-08
ENSG00000089177:E001	20	16272104	16273411	-	-0.8857	7.80737e-27	0.550161	0.000254052	3.22711e-08
ENSG00000077044:E006	2	233392070	233392399	+	-0.923817	0.000243433	1.0483	8.01621e-05	3.28427e-08
ENSG00000135090:E025	12	118261497	118261673	-	0.867714	0.000256605	-1.20651	2.06709e-06	3.29252e-08
ENSG00000151466:E024	4	129036595	129038126	-	0.786261	9.95974e-08	-0.561327	0.000258502	3.34117e-08
ENSG00000076351:E003	17	28400610	28400766	-	-0.21926	0.000270004	0.281023	9.30003e-07	3.64514e-08
ENSG00000154265:E025	17	69285388	69285420	-	-2.84908	1.92774e-10	2.46503	0.000270045	3.64623e-08
ENSG00000164167:E002	4	146176168	146176686	+	0.49043	0.0002718	-0.542628	2.14047e-06	3.69398e-08
ENSG00000128567:E007	7	131510236	131510331	-	-0.200437	0.000272983	0.309224	1.88563e-07	3.72599e-08
ENSG00000170965:E003	X	134658328	134658483	-	1.99408	0.000189176	-1.06032	0.000198477	3.75904e-08
ENSG00000205758:E011	21	33616287	33616603	-	0.869406	0.000229655	-0.755364	0.000156883	3.86769e-08
ENSG00000130402:E022	19	38728316	38728381	+	0.308342	0.000278378	-0.772927	1.74346e-12	3.8747e-08
ENSG00000072954:E002	19	16679984	16680140	+	0.229972	0.000211394	-0.274252	0.000181785	3.88667e-08
ENSG00000213983:E015	14	23564035	23564045	-	0.707103	1.17444e-06	-0.775796	0.000279322	3.90111e-08
ENSG00000182973:E020	3	32764455	32764490	+	-0.127698	0.000280594	0.163658	1.89905e-05	3.95469e-08
ENSG00000234222:E005	1	145927482	145927657	+	1.28645	0.000283704	-3.13018	1.80987e-06	4.02456e-08
ENSG00000072121:E037	14	67805217	67805305	-	-0.424903	0.000284252	0.51536	3.39124e-08	4.03995e-08
ENSG00000181381:E032	4	168448638	168448779	-	-0.694511	4.13467e-06	0.665738	0.000286	4.09066e-08
ENSG00000112200:E018	6	57150719	57150862	+	-0.215619	0.000230693	0.238393	0.000169529	4.09796e-08
ENSG00000204371:E019	6	31888969	31889070	-	-0.838466	4.54556e-16	0.450771	0.000286669	4.10894e-08
ENSG00000162174:E003	11	62337967	62338167	+	0.382991	1.21928e-13	-0.301051	0.000287194	4.12402e-08
ENSG00000173064:E011	12	112171264	112171347	-	1.06762	3.82088e-06	-1.005	0.000289428	4.18914e-08
ENSG00000167258:E022	17	39564760	39564907	+	-0.898332	0.000289543	1.08963	2.78164e-06	4.19215e-08
ENSG00000067365:E008	16	8635039	8635079	+	-0.845492	0.000289672	1.1114	6.69587e-11	4.19549e-08
ENSG00000167522:E008	16	89288528	89288670	-	0.253029	6.39935e-09	-0.176836	0.000290665	4.22431e-08
ENSG00000188994:E010	6	87222770	87223936	+	-1.27443	0.000293446	1.30159	2.22928e-05	4.33038e-08
ENSG00000100353:E015	22	36526820	36526905	-	-0.823368	0.000298877	1.11284	8.00431e-06	4.46957e-08
ENSG00000165591:E008	X	57431918	57432037	+	-1.12604	1.73613e-13	0.957507	0.000301111	4.5334e-08
ENSG00000160563:E008	9	132073351	132073742	-	-1.70062	0.000302453	1.8058	3.61333e-05	4.63916e-08
ENSG00000115204:E014	2	27313110	27313387	-	0.31438	0.000304947	-0.448963	5.00927e-09	4.64962e-08
ENSG00000012232:E005	8	28637302	28637429	+	-6.93501	0.000230937	6.69279	0.000199889	4.66437e-08
ENSG00000157985:E024	2	236123919	236126554	+	-0.323871	1.10208e-16	0.234731	0.000306714	4.70367e-08
ENSG00000171055:E010	2	36561338	36561498	-	1.0397	3.06977e-11	-0.435295	0.000308893	4.77074e-08
ENSG00000151148:E017	12	109509596	109509714	+	-0.265573	0.000250559	0.29527	0.000183379	4.8204e-08
ENSG00000151247:E003	4	98886454	98886546	-	-1.28372	8.80259e-17	0.79155	0.000310902	4.83299e-08
ENSG00000142227:E004	19	48326830	48326922	+	-0.0609831	0.000234012	0.0611398	0.000211689	4.97869e-08
ENSG00000086758:E012	X	53543841	53543968	-	-0.207075	0.000319145	0.150196	1.39438e-05	5.10239e-08
ENSG00000241258:E002	7	66130127	66130248	+	-0.923035	1.49198e-07	0.689333	0.000323964	5.24763e-08
ENSG00000174799:E009	4	55969063	55969128	+	-0.72221	3.83755e-08	0.690339	0.00032433	5.25949e-08
ENSG00000135679:E006	12	68815628	68815720	+	-1.45702	0.000325107	1.58896	1.23283e-05	5.29234e-08
ENSG00000112983:E010	5	138159555	138159599	-	-0.557677	2.01238e-12	0.440744	0.000325977	5.31306e-08
ENSG00000162614:E006	1	77925188	77925229	+	-0.5003	5.33696e-05	0.496399	0.000321934	5.3245e-08
ENSG00000102287:E004	X	151956037	151956470	-	-0.595476	2.04154e-05	0.518194	0.000329164	5.43829e-08
ENSG00000197948:E007	5	141644859	141644942	-	-0.379482	0.000330917	0.432114	1.94898e-09	5.47531e-08
ENSG00000219481:E028	1	16599589	16601843	-	1.08724	7.67236e-18	-0.609989	0.000332801	5.53783e-08
ENSG00000138604:E004	15	69196415	69197458	+	-0.613644	0.000334327	0.969094	7.07832e-12	5.58871e-08
ENSG00000129422:E013	8	17676276	17676414	-	-1.7199	7.70882e-14	0.842851	0.000334658	5.5998e-08
ENSG00000137776:E012	15	58894433	58894582	-	-0.317101	5.98193e-07	0.248793	0.000336288	5.65448e-08
ENSG00000156313:E018	X	38321027	38321089	-	0.302116	2.4424e-07	-0.304427	0.000338419	5.72637e-08
ENSG00000171680:E025	1	6496493	6496569	-	-1.4734	1.14906e-08	1.28777	0.000340232	5.78787e-08
ENSG00000090060:E002	14	96502373	96502600	+	0.395877	3.25562e-18	-0.377907	0.000340548	5.79864e-08
ENSG00000185842:E092	1	225381383	225381579	+	-7.84641	0.000209132	7.79409	0.000269333	5.81381e-08
ENSG00000213462:E001	7	64991037	64993414	-	-0.529678	3.81241e-06	0.50965	0.000341899	5.84546e-08
ENSG00000170089:E010	5	177883667	177884272	+	-0.43876	0.000318263	0.131022	0.000125274	5.84924e-08
ENSG00000090905:E010	16	24795907	24795939	+	-0.435124	0.000178455	0.399251	0.000295097	5.94641e-08
ENSG00000143224:E007	1	161168432	161168576	+	-0.622015	5.59368e-10	0.57646	0.000348967	6.08891e-08
ENSG00000213923:E009	22	38298094	38298203	-	0.454123	3.44087e-14	-0.231733	0.000351119	6.16422e-08
ENSG00000064666:E006	19	1036130	1036246	+	-0.034559	2.51316e-06	0.0478042	0.000351606	6.18165e-08
ENSG00000025293:E007	20	35842573	35842744	+	-0.392834	0.000316609	0.438224	0.000153223	6.18594e-08
ENSG00000169359:E005	3	155833857	155834041	-	-0.150967	0.000350964	0.160339	3.45147e-05	6.21836e-08
ENSG00000116754:E008	1	70231859	70231975	+	-0.674098	1.22301e-31	0.467354	0.000353504	6.24827e-08
ENSG00000222041:E006	2	87480223	87480423	+	-0.573546	0.000324325	0.47428	0.000141571	6.26145e-08
ENSG00000169371:E011	15	75625336	75625638	-	0.352921	6.97623e-05	-0.348997	0.000350628	6.39035e-08
ENSG00000178694:E002	3	94063812	94064403	+	-0.856753	2.19754e-06	0.903306	0.000357879	6.40411e-08
ENSG00000154743:E010	3	12529762	12529873	+	-0.208481	0.000129072	0.225229	0.000333967	6.40968e-08
ENSG00000162929:E017	2	61097700	61097852	+	-0.494318	0.000328193	0.588657	0.000143329	6.41271e-08
ENSG00000173992:E006	11	66605154	66605298	+	1.08855	0.000358408	-1.2296	1.36921e-05	6.43219e-08
ENSG00000183597:E008	22	20053437	20053551	+	-0.618225	0.000226767	0.637222	0.000278443	6.44769e-08
ENSG00000101901:E016	X	111721603	111721711	+	-0.810704	0.000178516	0.904215	0.000313824	6.51769e-08
ENSG00000126432:E004	11	64320865	64320903	+	0.0288007	0.000133946	-0.0297432	0.000336992	6.57526e-08
ENSG00000132199:E016	18	692923	693175	-	0.773764	9.01273e-10	-0.436638	0.000363622	6.61106e-08
ENSG00000160796:E002	3	46988669	46988757	+	0.622569	0.00037239	-0.716208	1.02736e-09	6.9337e-08
ENSG00000167107:E010	17	50463395	50463552	+	-1.10618	1.76929e-05	1.125	0.000372897	6.96828e-08
ENSG00000213585:E005	5	133988788	133989243	-	-1.41437	0.000374748	1.60887	1.42309e-05	7.03192e-08
ENSG00000119321:E018	9	113193492	113193549	-	-0.383245	2.61032e-06	0.283083	0.000376007	7.0694e-08
ENSG00000088325:E011	20	31780939	31781046	+	-1.26473	0.000158885	1.36744	0.000342498	7.12748e-08
ENSG00000060971:E010	3	38131596	38131638	-	-0.231079	0.000117266	0.198923	0.000361241	7.21233e-08
ENSG00000103995:E002	15	48717018	48717169	-	-6.27655	5.1791e-06	6.32006	0.000381867	7.29247e-08
ENSG00000135778:E006	1	232976342	232977528	+	1.24244	1.03922e-14	-0.630542	0.00038336	7.34825e-08
ENSG00000173210:E026	5	149258291	149260439	+	-0.26719	0.000384854	0.24887	1.41255e-08	7.40564e-08
ENSG00000205726:E033	21	33823487	33823653	+	-0.433896	5.04219e-07	0.319799	0.000385963	7.4484e-08
ENSG00000101901:E004	X	111682132	111682294	+	0.176786	0.000387242	-0.266793	6.17505e-09	7.4978e-08
ENSG00000119777:E011	2	27038146	27038237	+	-0.527	1.75832e-05	0.489666	0.000390049	7.62237e-08
ENSG00000121897:E006	4	39465285	39465342	+	-0.3187	4.50825e-06	0.28671	0.000392886	7.71897e-08
ENSG00000101199:E019	20	63285980	63286218	+	0.499364	0.000392983	-0.709902	1.53599e-08	7.72178e-08
ENSG00000082269:E009	6	70475459	70475549	+	0.51281	0.000100619	-0.501911	0.000381469	7.78214e-08
ENSG00000141446:E013	18	21593043	21593488	-	1.62172	2.11818e-17	-0.888304	0.00039607	7.84357e-08
ENSG00000153531:E001	13	113399610	113408220	-	1.10575	1.63181e-14	-0.454648	0.000396953	7.87857e-08
ENSG00000204387:E003	6	31836424	31836517	+	-0.112433	0.000396957	0.26175	6.33176e-07	7.87876e-08
ENSG00000143382:E006	1	150552898	150553253	+	0.277742	9.31103e-09	-0.205013	0.00039751	7.90072e-08
ENSG00000083544:E009	13	60484693	60484757	+	7.79206	1.48906e-14	-1.71778	0.00040019	8.00762e-08
ENSG00000128641:E031	2	191400749	191400835	+	-0.511885	0.000138787	0.463385	0.000382851	8.29182e-08
ENSG00000100485:E009	14	50145477	50145596	-	-0.6003	0.00040484	0.732637	4.96477e-05	8.31803e-08
ENSG00000163702:E014	3	9928580	9928630	+	-0.851398	3.05583e-06	0.805147	0.000408861	8.35883e-08
ENSG00000173402:E004	3	49476849	49476905	+	-0.670465	0.000409448	0.724193	6.02426e-13	8.38239e-08
ENSG00000116898:E005	1	36461264	36461312	-	-0.0564346	6.34803e-07	0.0449823	0.000409697	8.39258e-08
ENSG00000130475:E020	19	17774394	17774478	+	-1.01483	0.000109326	0.996868	0.000397011	8.47851e-08
ENSG00000198431:E011	12	104287110	104287346	+	0.180427	1.5148e-05	-0.269707	0.000416077	8.66748e-08
ENSG00000105662:E004	19	18744108	18744155	+	1.72322	0.000188394	-1.60998	0.000374367	8.78215e-08
ENSG00000185842:E091	1	225380159	225380322	+	-8.16382	5.62458e-07	7.76103	0.000419572	8.80204e-08
ENSG00000067066:E032	2	230541301	230541372	+	-1.96286	5.16152e-07	1.53995	0.000420718	8.85017e-08
ENSG00000158079:E003	9	94084429	94084774	+	5.34691	1.85607e-06	-2.26098	0.000420718	8.85033e-08
ENSG00000186184:E008	13	27665686	27667022	+	0.0899279	1.88286e-13	-0.038606	0.000421897	8.89986e-08
ENSG00000278535:E003	17	36596828	36597013	+	0.699737	0.000200793	-0.818305	0.000380338	9.24874e-08
ENSG00000129493:E016	14	31420152	31420295	-	0.897818	0.000430165	-0.896683	5.27758e-05	9.39136e-08
ENSG00000163702:E003	3	9917864	9917922	+	1.91911	8.89374e-09	-1.04813	0.00043356	9.39872e-08
ENSG00000107521:E019	10	98443124	98443240	-	0.144459	5.80156e-09	-0.144141	0.000434958	9.45942e-08
ENSG00000005801:E008	11	3362603	3362720	-	-2.08268	2.35926e-12	1.79457	0.000438661	9.62119e-08
ENSG00000073350:E026	17	75571898	75572064	+	-0.219939	1.68134e-07	0.161719	0.000438729	9.62415e-08
ENSG00000213923:E005	22	38294342	38294534	-	-0.26851	3.40093e-08	0.214797	0.000442536	9.79189e-08
ENSG00000112851:E025	5	66072169	66072291	+	-0.725394	0.000443277	1.20764	5.17004e-14	9.82474e-08
ENSG00000090006:E029	19	40616889	40617020	+	-0.830935	5.74436e-07	0.854272	0.000446516	9.96883e-08
ENSG00000141447:E021	18	24311984	24312106	-	-0.885402	6.37772e-10	0.769004	0.000447181	9.99853e-08
ENSG00000105426:E040	19	5274199	5274344	-	0.279592	0.000299895	-0.299361	0.000333967	1.00735e-07
ENSG00000149292:E007	11	113324605	113324682	+	0.354921	2.97164e-05	-0.322161	0.000451391	1.02318e-07
ENSG00000090060:E024	14	96562819	96562893	+	-0.314378	0.00038094	0.30768	0.000248245	1.0337e-07
ENSG00000119559:E002	19	1473201	1475258	-	0.26497	2.84121e-08	-0.216179	0.00045734	1.0458e-07
ENSG00000203485:E010	14	104708671	104708732	+	-0.256241	1.74033e-07	0.25884	0.00045848	1.05102e-07
ENSG00000151233:E003	12	42097910	42098033	-	0.0768046	1.1639e-05	-0.0828388	0.000458628	1.05238e-07
ENSG00000079691:E020	6	25507479	25507490	+	2.43233	6.42209e-06	-2.20906	0.000460478	1.06041e-07
ENSG00000127603:E047	1	39331203	39336653	+	1.80758	1.40024e-10	-0.763194	0.00046148	1.06482e-07
ENSG00000176783:E023	5	179608285	179608465	+	0.564211	0.000462427	-0.871598	5.79017e-07	1.0692e-07
ENSG00000164574:E020	5	154416814	154420984	+	-0.127995	1.51781e-08	0.0690475	0.000464395	1.07831e-07
ENSG00000223414:E007	6	165948609	165949254	-	0.31156	2.0891e-16	-0.221338	0.000466744	1.08925e-07
ENSG00000179532:E005	11	6509162	6509272	+	0.71048	0.000135126	-0.552645	0.000447181	1.09115e-07
ENSG00000007202:E011	17	28620509	28620630	-	-0.20231	2.19947e-06	0.155491	0.000468062	1.09543e-07
ENSG00000196295:E014	7	30562742	30562825	-	0.801404	0.000468425	-1.15792	4.60057e-06	1.09722e-07
ENSG00000196510:E004	12	110377705	110378014	-	0.789809	5.88716e-08	-0.649205	0.000469642	1.10282e-07
ENSG00000101109:E006	20	44974229	44974404	+	1.18976	4.18575e-12	-0.901396	0.000476691	1.13617e-07
ENSG00000185842:E082	1	225353803	225353888	+	-8.11102	1.58501e-06	7.80184	0.000476691	1.13618e-07
ENSG00000138606:E007	15	45172147	45172318	-	0.332495	6.65097e-05	-0.33006	0.000472401	1.13793e-07
ENSG00000105671:E003	19	18920834	18920909	+	-1.53189	3.77971e-08	1.51244	0.00047724	1.13879e-07
ENSG00000064652:E005	5	122891027	122891125	+	-6.63658	6.49814e-10	6.13987	0.000477284	1.139e-07
ENSG00000073578:E014	5	249054	250776	+	0.611623	2.21762e-11	-0.3915	0.000480223	1.15307e-07
ENSG00000162407:E003	1	56516889	56517006	-	6.08436	0.000443059	-6.30633	0.000187231	1.15678e-07
ENSG00000171735:E011	1	7249491	7249626	+	1.22339	1.85963e-08	-0.835286	0.000485767	1.17985e-07
ENSG00000173698:E024	X	19037467	19037490	-	0.333977	0.000380122	-0.308702	0.00030533	1.1886e-07
ENSG00000185842:E057	1	225266641	225266769	+	-7.79133	0.000458049	7.99909	0.000186799	1.22351e-07
ENSG00000180385:E008	3	10002717	10005244	+	0.329376	0.000495247	-0.44732	1.14188e-05	1.227e-07
ENSG00000107521:E001	10	98416198	98417726	-	-0.4386	1.4449e-05	0.373028	0.000496144	1.23184e-07
ENSG00000138772:E005	4	78571033	78571173	+	1.26924	5.0938e-10	-0.967956	0.000498675	1.24339e-07
ENSG00000164291:E009	5	95600625	95600683	+	-4.66207	0.000496652	4.83598	5.1468e-05	1.24656e-07
ENSG00000132906:E005	1	15505990	15506079	-	-0.252305	6.2047e-05	0.191548	0.000495641	1.24755e-07
ENSG00000065427:E015	16	75644283	75644462	-	-0.15368	2.96092e-10	0.124199	0.000503509	1.26761e-07
ENSG00000116793:E002	1	113698262	113698387	-	-0.703052	3.40675e-07	0.668422	0.000503509	1.26761e-07
ENSG00000113194:E004	5	176453318	176453559	+	-1.63992	0.000500189	1.80315	5.8438e-05	1.26802e-07
ENSG00000100075:E008	22	19178133	19178240	-	1.12036	7.75663e-21	-0.610566	0.000505416	1.27723e-07
ENSG00000136153:E009	13	75809154	75809183	+	-0.497579	2.48673e-35	0.193973	0.000505701	1.27867e-07
ENSG00000187531:E002	17	81913207	81913293	-	-1.41699	1.61289e-06	1.15892	0.000508914	1.29498e-07
ENSG00000198363:E003	8	61518032	61518123	-	0.159292	0.000505856	-0.171542	6.75316e-05	1.30225e-07
ENSG00000073350:E031	17	75574453	75574495	+	-0.868732	5.41255e-08	0.72179	0.0005119	1.31021e-07
ENSG00000162735:E005	1	160283530	160283639	-	-0.602663	5.44507e-05	0.621066	0.000513821	1.33488e-07
ENSG00000223508:E002	8	219290	219417	-	0.613861	0.000519866	-0.781384	1.01435e-06	1.35131e-07
ENSG00000166347:E007	18	74290888	74291041	-	2.71193	4.01239e-09	-0.984392	0.000520722	1.35576e-07
ENSG00000054523:E049	1	10365100	10365245	+	-0.886458	3.08207e-25	0.561994	0.000521457	1.35959e-07
ENSG00000136717:E005	2	127052255	127052362	-	0.853922	9.79345e-12	-0.506483	0.000521457	1.35959e-07
ENSG00000048405:E002	7	127370299	127371814	-	-0.662674	2.93549e-05	0.549386	0.000521457	1.36389e-07
ENSG00000178177:E005	4	17960246	17960311	-	2.57695	1.51168e-13	-0.891084	0.000526886	1.38805e-07
ENSG00000100239:E017	22	50436988	50437068	+	-0.494938	6.24073e-05	0.503693	0.000526532	1.40565e-07
ENSG00000054523:E028	1	10320043	10320136	+	-0.631054	8.13903e-20	0.340662	0.00053113	1.4105e-07
ENSG00000168000:E002	11	62706203	62706344	-	0.0564881	0.000160852	-0.0411943	0.000511814	1.43914e-07
ENSG00000153944:E025	17	57631791	57632900	+	0.204153	0.000537084	-0.319513	2.62165e-08	1.4423e-07
ENSG00000100889:E004	14	24095143	24095378	+	1.77366	2.85678e-07	-1.51885	0.00053795	1.44695e-07
ENSG00000198887:E025	9	70350376	70350471	+	-0.327901	1.53874e-06	0.337963	0.000538984	1.45253e-07
ENSG00000214046:E001	19	16630751	16631192	-	-0.313079	0.000545857	0.388296	8.12138e-06	1.49013e-07
ENSG00000126822:E018	14	64738015	64738224	+	0.27253	0.000548699	-0.738517	6.31032e-10	1.50535e-07
ENSG00000183856:E019	1	156544389	156544472	-	-0.430013	2.33568e-09	0.440174	0.000549384	1.50912e-07
ENSG00000180263:E014	12	95116838	95116973	-	1.55277	3.31262e-05	-1.30631	0.000548828	1.51155e-07
ENSG00000166582:E003	17	16348038	16348615	-	-0.443545	5.59842e-09	0.255992	0.00055108	1.51845e-07
ENSG00000138709:E015	4	128176872	128176907	+	-2.45504	0.000123893	2.47096	0.00053718	1.51956e-07
ENSG00000196305:E005	9	92240643	92240691	-	1.11971	8.8608e-09	-0.425017	0.000553491	1.53176e-07
ENSG00000204394:E014	6	31782041	31782086	-	1.26187	6.78932e-07	-1.16214	0.000553491	1.53177e-07
ENSG00000130299:E005	19	17337874	17337975	+	0.647666	0.0004672	-0.749054	0.000299024	1.53846e-07
ENSG00000139974:E004	14	60982586	60982638	+	0.356298	0.00049804	-0.354344	0.000246626	1.54434e-07
ENSG00000111665:E004	12	6849323	6849429	-	-0.186102	1.91013e-16	0.175576	0.000557401	1.55348e-07
ENSG00000130313:E004	19	17516371	17516474	+	0.864999	8.58325e-11	-0.886934	0.000559379	1.56452e-07
ENSG00000227124:E005	3	75735875	75739345	-	0.482515	1.97786e-08	-0.314732	0.000560771	1.57232e-07
ENSG00000102871:E004	16	67155751	67156199	-	0.435061	0.000319534	-0.412058	0.000473411	1.6311e-07
ENSG00000141504:E003	17	7626943	7627044	-	-0.430203	1.81073e-12	0.296604	0.000577934	1.67004e-07
ENSG00000144580:E005	2	218580995	218581114	+	-1.72894	1.52506e-12	1.10813	0.000578592	1.67385e-07
ENSG00000174606:E004	1	213000786	213000912	-	-0.312706	8.42566e-05	0.294548	0.000574546	1.68601e-07
ENSG00000099783:E014	19	8483158	8483211	+	-0.118863	8.10965e-06	0.0967676	0.000581042	1.68838e-07
ENSG00000173744:E009	2	227532138	227532209	+	0.824204	0.000573451	-0.980213	9.79563e-05	1.69221e-07
ENSG00000121067:E017	17	49636759	49636809	-	-1.05356	0.000582433	1.17187	1.69315e-06	1.69615e-07
ENSG00000082269:E011	6	70477159	70477332	+	0.488956	1.76535e-05	-0.392309	0.000583303	1.70277e-07
ENSG00000108448:E010	17	18723770	18723831	+	-0.911877	2.34805e-05	0.884817	0.000583273	1.70379e-07
ENSG00000029363:E007	6	136270323	136270383	-	-1.89133	0.000363728	2.11049	0.000459773	1.71845e-07
ENSG00000070785:E017	1	44978315	44978460	-	0.0709136	0.000154524	-0.0838172	0.000565901	1.72061e-07
ENSG00000132356:E008	5	40774928	40774972	-	-1.18293	0.000588746	1.68012	6.7172e-10	1.73311e-07
ENSG00000133195:E009	17	72823607	72823883	-	0.911632	0.000527109	-0.983351	0.000263385	1.73608e-07
ENSG00000180185:E001	16	1826941	1828914	+	0.0657487	2.59944e-09	-0.188282	0.0005893	1.73637e-07
ENSG00000070081:E017	11	17291240	17291365	+	-0.527797	0.000590096	0.842793	8.93653e-13	1.74106e-07
ENSG00000156170:E025	8	95075633	95076168	+	1.30399	3.04171e-05	-1.23414	0.000590326	1.74705e-07
ENSG00000165501:E005	14	49603552	49603618	+	0.397717	6.58115e-05	-0.354107	0.000589668	1.7602e-07
ENSG00000185842:E072	1	225324737	225324832	+	-7.90185	5.4526e-05	7.80852	0.000591531	1.76441e-07
ENSG00000196911:E016	6	116741506	116741866	+	-2.93955	5.36683e-17	2.33482	0.000594864	1.76931e-07
ENSG00000162889:E011	1	206731920	206732116	+	-1.41885	2.06615e-09	1.01154	0.000595083	1.77062e-07
ENSG00000181817:E001	1	36391238	36391604	-	-0.844403	3.05755e-11	0.594465	0.000595637	1.77392e-07
ENSG00000171603:E009	1	9737498	9737554	-	0.19755	0.000597352	-0.533837	3.52497e-23	1.78415e-07
ENSG00000115464:E017	2	61222619	61222663	-	-0.288934	2.66431e-07	0.24963	0.000599654	1.79792e-07
ENSG00000188186:E002	7	100148978	100149053	+	-0.394617	6.5761e-17	0.205063	0.000600582	1.80349e-07
ENSG00000185842:E071	1	225324222	225324353	+	-7.97314	5.79724e-05	7.82835	0.000602031	1.82901e-07
ENSG00000175066:E009	3	142184711	142185793	-	-1.13427	0.000363728	1.2817	0.000485767	1.84134e-07
ENSG00000204120:E008	2	232724574	232724691	+	-1.01583	0.000172495	1.24258	0.000581843	1.84148e-07
ENSG00000185787:E010	15	78884967	78885083	+	-0.271214	3.33293e-05	0.273256	0.00060766	1.85181e-07
ENSG00000047932:E004	6	117577448	117577471	-	1.72559	1.89097e-31	-0.849823	0.000612091	1.87328e-07
ENSG00000138459:E006	3	112570540	112570670	+	-0.353927	1.25377e-06	0.327992	0.00061736	1.90567e-07
ENSG00000184634:E034	X	71134357	71134466	+	-0.372451	5.85073e-06	0.326222	0.000622237	1.93606e-07
ENSG00000147121:E006	X	46471142	46471185	+	-0.619385	0.000629717	0.521644	3.628e-06	1.98278e-07
ENSG00000130396:E017	6	167913403	167913423	+	0.954905	0.000435288	-0.720545	0.000466023	2.03326e-07
ENSG00000132694:E005	1	156939149	156939285	-	-1.7545	0.00063811	2.08922	1.94898e-09	2.03592e-07
ENSG00000116001:E010	2	70225328	70225393	-	-1.16405	5.16851e-09	0.872049	0.000644915	2.07958e-07
ENSG00000065029:E014	6	35293751	35293915	+	-0.467467	1.7801e-08	0.45344	0.000644915	2.07958e-07
ENSG00000198909:E019	17	63692242	63692419	+	-0.526026	8.84003e-11	0.525268	0.000647971	2.09933e-07
ENSG00000176783:E011	5	179586331	179586475	+	-0.882245	2.48998e-05	0.845609	0.000649307	2.1111e-07
ENSG00000163872:E022	3	183793116	183793486	+	-4.81792	0.000648619	5.12811	4.53098e-05	2.1138e-07
ENSG00000119596:E024	14	74855217	74859435	+	-0.774126	1.04312e-19	0.571983	0.0006502	2.1138e-07
ENSG00000228106:E004	1	222827428	222827601	+	-0.957849	1.82844e-08	0.812084	0.000651982	2.1254e-07
ENSG00000172785:E006	9	146102	146158	-	-0.735306	7.19473e-10	0.482997	0.000653745	2.13691e-07
ENSG00000139974:E005	14	60984730	60984803	+	0.339189	0.000569092	-0.342991	0.000328342	2.15837e-07
ENSG00000167283:E003	11	118405657	118405709	+	-0.353118	0.000657284	0.936182	1.73247e-63	2.16011e-07
ENSG00000116151:E018	1	2385898	2387418	-	0.454475	0.000657284	-0.742968	3.99157e-07	2.16011e-07
ENSG00000008394:E010	12	16362568	16363794	+	0.794174	1.31782e-05	-0.606937	0.000657194	2.16039e-07
ENSG00000054523:E053	1	10374316	10374465	+	-1.15583	2.37488e-11	0.752352	0.000660173	2.17914e-07
ENSG00000174365:E003	20	38447930	38448083	+	-2.74901	3.5321e-14	2.04347	0.000667799	2.22977e-07
ENSG00000099910:E003	22	20456218	20456467	-	1.2248	6.34362e-07	-1.16166	0.000667966	2.23089e-07
ENSG00000052841:E027	11	43490239	43490358	+	0.192409	0.000668346	-0.176236	3.15828e-06	2.23348e-07
ENSG00000116151:E015	1	2384978	2385065	-	-0.746649	0.00017021	0.797111	0.000646321	2.23351e-07
ENSG00000196083:E020	3	190648338	190651519	+	-0.368409	3.27051e-09	0.295597	0.000673376	2.26718e-07
ENSG00000145362:E051	4	113353045	113359299	+	0.674551	3.38874e-07	-0.540646	0.000673376	2.26718e-07
ENSG00000163755:E018	3	149170471	149170573	+	0.757727	3.25084e-07	-0.762241	0.000674268	2.27319e-07
ENSG00000166997:E002	7	100119955	100120399	+	0.367927	0.000681114	-0.754277	6.44211e-08	2.31958e-07
ENSG00000163512:E008	3	28337937	28338036	-	-0.243734	5.11838e-09	0.222882	0.000684406	2.34206e-07
ENSG00000104763:E014	8	18075541	18075587	-	0.40741	4.3296e-13	-0.507545	0.000685253	2.34786e-07
ENSG00000102595:E025	13	95939957	95940091	-	-0.621153	0.000681114	0.713785	7.78441e-05	2.34988e-07
ENSG00000197415:E001	3	157259742	157261370	-	-1.15972	2.2802e-10	1.096	0.000689267	2.37544e-07
ENSG00000135930:E013	2	232574263	232574341	+	-0.951765	5.45655e-09	0.642205	0.000689267	2.37544e-07
ENSG00000182903:E001	4	435770	435879	-	-1.03438	9.25005e-05	0.958945	0.000685253	2.39064e-07
ENSG00000186615:E004	14	55576186	55577379	-	0.445802	0.000693362	-0.370482	1.81318e-08	2.40375e-07
ENSG00000151092:E011	3	25764066	25764311	-	0.219421	2.17671e-06	-0.164183	0.000697259	2.43087e-07
ENSG00000167397:E002	16	31092783	31092864	-	-1.4802	0.000698141	1.89137	3.95829e-07	2.43701e-07
ENSG00000175893:E004	9	14658749	14658887	-	-0.43147	6.23971e-05	0.515683	0.000696524	2.4452e-07
ENSG00000074603:E021	15	65511961	65512108	-	-1.72586	0.000701488	2.87252	7.90686e-21	2.46042e-07
ENSG00000196312:E002	9	96918643	96918826	-	-1.41189	1.29854e-07	1.03797	0.000702163	2.46516e-07
ENSG00000151806:E009	4	44688007	44688146	+	-0.529691	6.16588e-05	0.48582	0.00070502	2.50427e-07
ENSG00000101966:E004	X	123885631	123886539	+	0.175157	8.6224e-07	-0.188294	0.000707972	2.50613e-07
ENSG00000182585:E006	4	74314580	74315307	+	0.129659	0.000710424	-0.138712	3.28627e-05	2.52891e-07
ENSG00000184922:E009	17	45234832	45234849	+	0.499576	4.99508e-08	-0.420212	0.00071306	2.54228e-07
ENSG00000047849:E020	3	47977865	47977933	-	-0.437481	8.15016e-06	0.400469	0.000715696	2.56144e-07
ENSG00000166913:E003	20	44887648	44887742	+	-0.236553	0.000716657	0.293133	2.78866e-06	2.56803e-07
ENSG00000128585:E021	7	131471641	131472267	+	-1.08818	0.000193593	1.0913	0.000692445	2.58479e-07
ENSG00000124193:E003	20	43459153	43459420	+	0.0740944	0.000720511	-0.164742	1.49408e-11	2.59568e-07
ENSG00000115084:E009	2	113733365	113733403	-	0.758087	0.000605159	-0.851805	0.000393305	2.60453e-07
ENSG00000167107:E005	17	50461242	50461370	+	0.491252	0.000196584	-0.595458	0.000696524	2.61896e-07
ENSG00000138036:E008	2	43792676	43794456	+	1.72796	3.18337e-09	-1.16539	0.00072415	2.62196e-07
ENSG00000169136:E001	19	49928702	49929006	+	0.758069	5.84904e-08	-0.491591	0.000726825	2.64137e-07
ENSG00000239521:E001	7	100200653	100202603	-	-1.67342	2.36229e-39	1.35162	0.000734238	2.69553e-07
ENSG00000154556:E031	4	185734099	185734154	-	-1.20042	3.0278e-19	0.900382	0.000735671	2.70606e-07
ENSG00000132359:E008	17	2963856	2964068	+	-0.591371	0.000714317	0.550973	0.000202621	2.75652e-07
ENSG00000124786:E010	6	8434385	8434430	-	0.452515	4.26946e-12	-0.386765	0.000745174	2.77642e-07
ENSG00000082269:E010	6	70475663	70475733	+	0.586104	0.000134898	-0.496426	0.000737534	2.81077e-07
ENSG00000143418:E008	1	150967392	150967484	-	-0.043832	0.000674914	0.0290433	0.000334658	2.83752e-07
ENSG00000173599:E016	11	66866187	66866349	-	0.515959	0.000459483	-0.429487	0.000599251	2.85113e-07
ENSG00000086848:E001	11	111782195	111786094	-	-0.347127	6.59355e-70	0.219706	0.000756886	2.86438e-07
ENSG00000179532:E035	11	6566895	6567860	+	-0.661411	0.000254396	0.614013	0.000713105	2.86618e-07
ENSG00000127463:E007	1	19229355	19229395	-	1.28731	0.000539668	-1.17161	0.000537413	2.90027e-07
ENSG00000099219:E009	9	5805611	5805785	-	-0.441944	5.76373e-07	0.340356	0.000768875	2.95584e-07
ENSG00000124356:E013	2	73860534	73860589	+	1.03346	0.000771437	-1.01476	1.15871e-08	2.97557e-07
ENSG00000158411:E001	2	99161427	99161668	-	1.15309	0.00010292	-0.958179	0.000768734	3.00772e-07
ENSG00000197056:E004	1	35093394	35093441	+	0.722169	0.000142154	-0.421342	0.000762636	3.00911e-07
ENSG00000140284:E004	15	50198235	50198482	+	-1.62045	0.000779767	2.17306	7.34532e-08	3.04018e-07
ENSG00000221983:E003	19	18571927	18572179	+	0.402691	0.00077969	-0.374028	2.47303e-05	3.04264e-07
ENSG00000122965:E001	12	113816738	113817925	-	-0.444996	1.03666e-06	0.258415	0.000782	3.05762e-07
ENSG00000157837:E002	12	120766263	120766372	-	-0.190724	0.000564807	0.200714	0.000543104	3.06985e-07
ENSG00000198363:E004	8	61525977	61526112	-	0.150719	0.000786321	-0.188362	4.6979e-05	3.10254e-07
ENSG00000052749:E009	10	97367041	97367132	-	-0.358683	2.8154e-09	0.317968	0.000788939	3.11213e-07
ENSG00000111670:E004	12	101756420	101756566	-	-1.85497	4.39172e-08	1.49268	0.000790904	3.12764e-07
ENSG00000136682:E009	2	113457065	113457209	+	-1.67625	0.000793011	2.08948	1.1681e-10	3.14434e-07
ENSG00000265190:E001	10	47460162	47461961	-	0.928026	7.94194e-08	-0.985449	0.0007993	3.1944e-07
ENSG00000006756:E002	X	2908721	2908842	-	-1.54624	2.18427e-05	1.2618	0.000802055	3.21885e-07
ENSG00000102595:E029	13	95970112	95970262	-	-0.453184	0.000711921	0.526302	0.000373393	3.23127e-07
ENSG00000049167:E002	5	60887440	60887520	-	-0.5123	2.07721e-05	0.421032	0.000804493	3.2382e-07
ENSG00000167515:E004	16	88859345	88859443	+	-0.854397	1.01835e-13	0.600553	0.000814594	3.31782e-07
ENSG00000023171:E027	11	123622506	123627774	+	-0.168212	3.63092e-20	0.0559224	0.000815865	3.32817e-07
ENSG00000213397:E002	X	153461560	153462067	-	0.790107	0.000176487	-0.635452	0.000799473	3.35153e-07
ENSG00000122642:E009	7	32992722	32993074	+	0.511433	0.000783139	-0.783636	0.000261008	3.40716e-07
ENSG00000227500:E004	19	1915432	1915544	+	-1.04342	6.428e-06	1.04016	0.000825696	3.40908e-07
ENSG00000110274:E008	11	117355979	117356617	+	1.60154	3.58622e-17	-0.750563	0.000826031	3.41163e-07
ENSG00000187522:E011	10	14851219	14851323	+	-0.162546	0.000826222	0.216766	6.31032e-10	3.41321e-07
ENSG00000126883:E034	9	131195233	131195294	+	-0.283537	5.12198e-09	0.228667	0.000833942	3.47729e-07
ENSG00000154743:E004	3	12496518	12496554	+	0.0959039	0.000557684	-0.135567	0.000621657	3.48735e-07
ENSG00000206562:E006	3	15414021	15414162	-	-0.338992	1.78684e-08	0.266905	0.000835701	3.49198e-07
ENSG00000116793:E006	1	113704081	113704167	-	-0.663598	3.41311e-15	0.405359	0.000839448	3.52336e-07
ENSG00000141378:E003	17	59697306	59697978	-	-0.0732022	0.000834068	0.0869294	0.000127998	3.56026e-07
ENSG00000080802:E004	7	135386151	135387581	-	-1.27258	1.24713e-12	0.822848	0.000844535	3.5662e-07
ENSG00000175309:E006	5	178222355	178222580	-	-0.54789	1.00775e-12	0.547307	0.000848246	3.59761e-07
ENSG00000122707:E026	9	36122824	36124451	+	-0.905209	1.97454e-13	0.631559	0.000854655	3.65217e-07
ENSG00000162341:E005	11	69057578	69057694	+	0.41535	1.98859e-07	-0.331683	0.000854655	3.65217e-07
ENSG00000156261:E016	21	29071952	29071988	-	0.610814	6.24919e-05	-0.512653	0.000853713	3.66365e-07
ENSG00000135486:E002	12	54281006	54281094	+	1.76164	1.10873e-12	-0.749433	0.000862407	3.71873e-07
ENSG00000101639:E014	18	13038370	13038579	+	-0.881503	0.00018849	0.793149	0.000842634	3.7278e-07
ENSG00000151292:E013	5	123595039	123595134	+	1.33635	1.478e-22	-0.57881	0.000869379	3.7791e-07
ENSG00000182463:E004	20	53487144	53495330	+	-0.3752	1.27834e-08	0.368376	0.00087653	3.84152e-07
ENSG00000087586:E010	20	56388687	56388784	-	-0.412207	8.36049e-07	0.367636	0.000877243	3.84778e-07
ENSG00000090621:E005	1	39563614	39563741	-	0.0909694	6.01982e-08	-0.0687806	0.000877487	3.84991e-07
ENSG00000143418:E001	1	150960583	150960755	-	-2.60205	2.81644e-07	1.99502	0.000879213	3.86508e-07
ENSG00000143198:E010	1	165649965	165651013	+	0.400184	0.000761422	-0.446895	0.00044486	3.88832e-07
ENSG00000090316:E002	4	1297956	1298115	+	-1.60022	3.39188e-13	1.06945	0.000882927	3.8978e-07
ENSG00000071054:E026	2	101871494	101871685	+	-0.37569	0.000107102	0.336127	0.000877193	3.90469e-07
ENSG00000197183:E001	20	32443059	32447816	-	-0.202289	0.000289784	0.229501	0.00083535	3.90892e-07
ENSG00000156313:E010	X	38297284	38297452	-	-0.542989	2.71606e-08	0.461025	0.000886095	3.92582e-07
ENSG00000172869:E004	5	119071490	119071656	+	0.571879	1.83356e-09	-0.475678	0.000889296	3.95424e-07
ENSG00000006607:E034	2	241491061	241491179	+	-1.5304	3.6269e-07	1.5297	0.000895092	4.00595e-07
ENSG00000141447:E019	18	24303637	24303718	-	-1.18713	1.4481e-05	0.998526	0.000895092	4.007e-07
ENSG00000186908:E016	12	76840059	76840483	+	-1.77229	0.000899596	2.42612	3.44354e-10	4.04637e-07
ENSG00000112167:E002	6	39109314	39109572	-	0.379744	0.000902892	-0.89898	7.01283e-07	4.07607e-07
ENSG00000148120:E028	9	95082575	95082719	+	-0.312428	1.47552e-11	0.201721	0.00090322	4.07903e-07
ENSG00000166986:E007	12	57488212	57488661	+	1.628	0.000748118	-1.86228	0.000527319	4.18873e-07
ENSG00000099250:E005	10	33192281	33192418	-	-0.348606	4.2858e-05	0.371248	0.000922438	4.26364e-07
ENSG00000181381:E009	4	168379726	168379830	-	-0.586056	0.000669247	0.728445	0.00063696	4.26805e-07
ENSG00000173120:E003	11	67131952	67132073	+	-2.09985	0.000924443	2.76805	1.13534e-09	4.27297e-07
ENSG00000185842:E007	1	224954959	224955098	+	0.329175	1.7138e-06	-0.257797	0.000924716	4.27552e-07
ENSG00000156345:E004	9	87970568	87970630	-	-0.893621	0.00011372	0.834497	0.000917917	4.27752e-07
ENSG00000154124:E005	5	14687521	14687646	+	-0.0592761	0.000794488	0.0424631	0.000476691	4.29223e-07
ENSG00000131584:E013	1	1298185	1298265	-	1.958	5.96899e-21	-0.760678	0.000932098	4.34403e-07
ENSG00000215386:E015	21	16594340	16594454	+	-1.21479	0.000353788	0.888816	0.000862987	4.34956e-07
ENSG00000103005:E006	16	58012321	58013558	+	-0.361657	0.000158718	0.273138	0.000921255	4.36951e-07
ENSG00000213397:E001	X	153447666	153447747	-	-0.580032	7.39073e-05	0.464446	0.000932098	4.37134e-07
ENSG00000239521:E002	7	100211394	100211994	-	-0.864598	4.19009e-07	0.929744	0.000941075	4.42812e-07
ENSG00000132436:E004	7	50449556	50449723	-	-0.580362	6.56425e-06	0.502238	0.000952171	4.53336e-07
ENSG00000121067:E020	17	49675895	49676016	-	-0.682595	0.000129072	0.683819	0.000946917	4.56656e-07
ENSG00000089177:E003	20	16335926	16336015	-	-1.27496	4.59026e-09	1.04155	0.000960433	4.61216e-07
ENSG00000140545:E004	15	88902183	88904646	-	0.482388	0.000179503	-0.419474	0.000944114	4.61786e-07
ENSG00000243902:E003	22	37384850	37385283	-	-1.1673	0.000376304	1.21174	0.000888845	4.65825e-07
ENSG00000155530:E004	7	134141613	134141698	+	6.64156	0.000159024	-2.50556	0.000952576	4.66345e-07
ENSG00000128708:E004	2	171923476	171924927	+	-2.09327	3.40831e-21	1.23926	0.000974459	4.74785e-07
ENSG00000132359:E007	17	2963430	2963462	+	-0.497242	0.000771235	0.518688	0.000600582	4.77751e-07
ENSG00000258947:E003	16	89923279	89923458	+	-0.145594	0.000976053	0.24054	9.67331e-05	4.81018e-07
ENSG00000169241:E001	1	155135344	155135680	+	0.611559	1.49459e-12	-0.329902	0.000980949	4.81131e-07
ENSG00000137261:E001	6	24544107	24547343	-	-0.255909	0.000962299	0.198788	0.000197332	4.8248e-07
ENSG00000119392:E001	9	128504700	128504904	+	0.224516	2.91742e-05	-0.22064	0.000986231	4.86752e-07
ENSG00000111652:E002	12	6724184	6724266	+	0.630235	7.13935e-13	-0.50269	0.000991661	4.91696e-07
ENSG00000086848:E005	11	111805094	111805315	-	-0.603476	1.72756e-06	0.768576	0.000992437	4.92467e-07
ENSG00000005483:E002	7	105038126	105038199	+	-0.923396	9.10843e-14	0.618034	0.000993742	4.93761e-07
ENSG00000136856:E001	9	127397142	127397286	+	-0.885114	0.000994127	1.03256	8.56454e-05	4.97812e-07
ENSG00000249781:E013	5	9870100	9870224	-	0.617049	0.000995619	-1.16869	8.38474e-05	4.99144e-07
ENSG00000225484:E015	10	79826198	79826516	-	0.36028	3.95188e-05	-0.296052	0.000999618	5.00399e-07
ENSG00000214135:E007	3	197614027	197614622	-	0.310024	0.000157003	-0.437529	0.000994658	5.06997e-07
ENSG00000185842:E038	1	225147104	225147249	+	-7.7386	0.000471258	7.75098	0.000912507	5.27376e-07
ENSG00000116852:E009	1	200983056	200983094	-	-5.97946	1.00122e-09	6.24858	0.00102991	5.30356e-07
ENSG00000143207:E015	1	176136488	176136547	-	0.360238	3.72753e-08	-0.285826	0.00102991	5.30356e-07
ENSG00000054277:E006	1	241604260	241604579	-	-0.468065	4.40838e-05	0.431071	0.00102991	5.31327e-07
ENSG00000163719:E020	3	9689964	9690143	+	-0.480522	5.21198e-09	0.384092	0.00104053	5.41347e-07
ENSG00000123815:E010	19	40705325	40705447	-	-0.385984	1.04706e-08	0.287001	0.00104223	5.43119e-07
ENSG00000173818:E021	17	80436133	80438081	+	-1.18482	4.06154e-05	0.972607	0.00104399	5.45787e-07
ENSG00000219481:E017	1	16583594	16583696	-	-0.351056	4.82938e-09	0.372784	0.00104636	5.47438e-07
ENSG00000054523:E029	1	10321709	10321857	+	-0.64329	7.32002e-28	0.316825	0.00104671	5.47805e-07
ENSG00000110237:E001	11	73308289	73311830	+	0.282598	4.92126e-10	-0.201389	0.00104702	5.48121e-07
ENSG00000154743:E013	3	12532662	12533317	+	-0.635043	5.41907e-06	0.516387	0.00104702	5.48136e-07
ENSG00000073417:E010	15	85090718	85090915	+	-1.61176	0.000968164	1.66922	0.000403838	5.50213e-07
ENSG00000130702:E041	20	62325316	62325546	-	-0.19738	9.25526e-05	0.179023	0.00104794	5.53367e-07
ENSG00000136068:E027	3	58131927	58132019	+	-0.696137	4.6101e-18	0.302473	0.00105236	5.53727e-07
ENSG00000275832:E026	17	38498414	38498510	+	-0.301989	7.07682e-06	0.332502	0.00105327	5.54714e-07
ENSG00000135454:E010	12	57631915	57632133	-	0.287084	3.23952e-05	-0.258818	0.00105327	5.55214e-07
ENSG00000225190:E019	17	45487728	45487858	-	1.96963	0.0010509	-1.31364	7.78788e-05	5.55226e-07
ENSG00000149292:E006	11	113323994	113324015	+	0.369608	3.42254e-05	-0.314543	0.00105483	5.56915e-07
ENSG00000088367:E009	20	36121660	36121816	+	-1.4194	2.72583e-06	1.32732	0.00105904	5.60788e-07
ENSG00000175455:E012	3	123956046	123956115	-	-0.588111	6.62547e-19	0.527417	0.00106145	5.63341e-07
ENSG00000122970:E013	12	110167871	110169182	+	-0.805704	2.39642e-07	0.715596	0.00107428	5.77037e-07
ENSG00000185842:E087	1	225364792	225364894	+	-7.75314	0.0010448	7.91883	0.00028365	5.8603e-07
ENSG00000100814:E005	14	20315781	20315850	-	-1.91597	9.79081e-09	1.46479	0.00108664	5.90392e-07
ENSG00000172869:E006	5	119097979	119098104	+	0.462628	8.54236e-08	-0.38004	0.00108688	5.90657e-07
ENSG00000086102:E019	9	33354086	33354187	+	-0.690572	1.72353e-12	0.642386	0.00108794	5.91806e-07
ENSG00000146067:E008	5	177531953	177532200	-	-0.514287	0.000682128	0.611385	0.000847833	5.9206e-07
ENSG00000085063:E003	11	33711384	33711505	-	-1.27911	0.0010988	1.50289	1.61789e-07	6.03682e-07
ENSG00000138663:E009	4	83065060	83065155	+	-1.59456	3.28907e-08	1.52723	0.00110471	6.10195e-07
ENSG00000066777:E001	8	67173511	67175572	-	-1.55612	8.44573e-08	1.32345	0.00110545	6.11013e-07
ENSG00000119685:E028	14	75757831	75757869	+	-1.45615	0.00110629	1.58676	3.42434e-08	6.11938e-07
ENSG00000164951:E004	8	93918910	93919143	+	0.366594	0.00058668	-0.452669	0.000938397	6.12391e-07
ENSG00000113194:E003	5	176453176	176453228	+	-1.14528	0.0011119	1.82372	7.32014e-15	6.18158e-07
ENSG00000165416:E004	13	52658099	52658226	+	-1.51692	0.00111201	1.63295	8.71643e-06	6.18325e-07
ENSG00000135336:E003	6	87594527	87594613	+	0.329178	3.52068e-13	-0.191902	0.00111755	6.24464e-07
ENSG00000086666:E006	15	80075164	80075242	+	-2.27044	0.00110372	2.54592	0.000257744	6.42316e-07
ENSG00000097021:E013	1	6385494	6385813	-	2.86273	7.6617e-28	-0.345137	0.00113491	6.44011e-07
ENSG00000197586:E007	20	25213263	25213406	+	-0.181243	1.12738e-08	0.146217	0.00113733	6.46762e-07
ENSG00000139624:E014	12	50144769	50144969	-	0.392721	0.000863126	-0.500872	0.000752779	6.55831e-07
ENSG00000081154:E002	3	101574841	101574933	+	0.566263	0.00114651	-0.805293	1.55509e-05	6.57359e-07
ENSG00000163521:E011	2	219239920	219240094	-	-2.05967	8.62932e-07	2.03296	0.00114674	6.57505e-07
ENSG00000090097:E015	3	51967326	51967457	-	0.707967	2.29668e-05	-0.669024	0.00115768	6.70377e-07
ENSG00000172244:E011	5	43508577	43508666	-	0.290159	0.00104226	-0.258721	0.00050799	6.7218e-07
ENSG00000204138:E005	1	28457832	28457859	+	-0.751075	2.32167e-07	0.483376	0.00116149	6.74532e-07
ENSG00000279010:E007	22	37959477	37967098	+	-1.50755	0.00084046	1.48018	0.000806939	6.78762e-07
ENSG00000183828:E004	14	105176534	105176771	-	-0.167441	9.25329e-05	0.195162	0.00116283	6.80368e-07
ENSG00000148399:E012	9	137577470	137577603	-	-0.296021	0.000409049	0.331136	0.00109759	6.86011e-07
ENSG00000173599:E005	11	66850220	66850464	-	-0.479841	4.94432e-10	0.470948	0.00117298	6.87937e-07
ENSG00000264230:E001	10	46375727	46375764	+	0.462897	6.2594e-09	-0.33044	0.00117469	6.89947e-07
ENSG00000183765:E020	22	28730420	28730548	-	-1.19658	1.97941e-09	0.703378	0.00117609	6.91592e-07
ENSG00000185842:E081	1	225351647	225351883	+	-2.38803	0.00117466	2.57001	8.55626e-05	6.93577e-07
ENSG00000170089:E015	5	177950309	177950334	+	1.8012	3.92268e-06	-1.48459	0.00117901	6.95038e-07
ENSG00000219481:E027	1	16594931	16595009	-	-0.723057	1.76663e-06	0.621074	0.00118577	7.03025e-07
ENSG00000103043:E001	16	70687439	70688090	-	-0.368816	0.000163336	0.331916	0.00117609	7.04932e-07
ENSG00000161217:E007	3	196242562	196242640	-	0.124135	0.00110231	-0.117084	0.00044371	7.05979e-07
ENSG00000129116:E012	4	168690603	168690744	+	-0.203187	0.00110618	0.129711	0.000437331	7.0745e-07
ENSG00000173599:E002	11	66849230	66849370	-	-0.52201	1.22029e-14	0.442201	0.00119976	7.19709e-07
ENSG00000175556:E005	X	118986925	118987080	+	1.36866	6.99694e-25	-0.32569	0.00119976	7.19709e-07
ENSG00000173960:E008	2	23982896	23983033	+	0.031595	5.57337e-06	-0.0435337	0.00120027	7.20343e-07
ENSG00000161091:E007	19	3546255	3546425	-	-0.302473	1.81422e-09	0.215878	0.00120083	7.20992e-07
ENSG00000165591:E012	X	57488757	57489196	+	-0.941093	2.03006e-10	0.820946	0.00120974	7.31734e-07
ENSG00000204463:E015	6	31644307	31644414	-	-0.258909	0.000889674	0.300555	0.000821507	7.33197e-07
ENSG00000108961:E004	17	8289503	8289588	+	-0.276154	2.82922e-28	0.164866	0.00121273	7.35353e-07
ENSG00000172869:E015	5	119120971	119121139	+	0.427544	8.01305e-17	-0.240892	0.00121804	7.41808e-07
ENSG00000113712:E007	5	149517794	149517877	-	-0.378676	2.29015e-08	0.396734	0.00122537	7.5077e-07
ENSG00000082898:E020	2	61501996	61502040	-	-0.133949	0.00123127	0.140116	5.30117e-09	7.58016e-07
ENSG00000166949:E005	15	67125716	67125984	+	0.28022	0.000607619	-0.513936	0.0010788	7.66507e-07
ENSG00000131051:E010	20	35713702	35713857	-	-0.777994	0.00124272	1.37881	2.61209e-20	7.72177e-07
ENSG00000258289:E002	14	64930800	64930937	+	0.711188	0.00124272	-1.31936	2.11187e-05	7.724e-07
ENSG00000185842:E074	1	225333291	225333506	+	-7.7422	0.00122135	7.80491	0.000240155	7.74681e-07
ENSG00000196312:E009	9	96972853	96972948	-	0.416121	3.57477e-11	-0.215373	0.00125036	7.81703e-07
ENSG00000054523:E037	1	10339769	10339859	+	-0.779715	6.32511e-19	0.41642	0.00125111	7.82636e-07
ENSG00000183856:E022	1	156548581	156548748	-	-0.264573	0.00125941	0.389489	8.57278e-06	7.93089e-07
ENSG00000105429:E041	19	42371350	42371482	+	-0.880196	1.48789e-08	0.777286	0.0012616	7.95815e-07
ENSG00000104763:E007	8	18062279	18062423	-	-0.146179	5.79386e-08	0.0727824	0.00126795	8.03844e-07
ENSG00000100722:E018	14	88601924	88602083	+	-0.397221	0.000397716	0.429641	0.00120495	8.05045e-07
ENSG00000243137:E001	19	43192702	43193388	-	-0.351381	0.000133412	0.260771	0.00126851	8.13457e-07
ENSG00000132849:E052	1	62160908	62163920	+	-0.398205	7.52233e-09	0.327602	0.0012842	8.24583e-07
ENSG00000139637:E003	12	53303034	53303193	+	-0.0753965	0.00121532	0.0954804	0.00042233	8.27682e-07
ENSG00000144674:E006	3	37273536	37273601	+	-0.440115	8.7058e-05	0.446717	0.0012842	8.28373e-07
ENSG00000133678:E008	10	80086231	80086258	+	-0.878703	5.1267e-07	0.810781	0.00128807	8.29563e-07
ENSG00000169604:E019	2	69182493	69182660	+	-0.311756	8.85903e-06	0.263598	0.00128834	8.29948e-07
ENSG00000110344:E001	11	118359644	118359674	+	0.133222	1.84856e-05	-0.121789	0.00128837	8.30119e-07
ENSG00000143494:E011	1	212974597	212974927	+	2.86584	1.0903e-11	-1.7266	0.00128863	8.30278e-07
ENSG00000138095:E003	2	43890223	43890362	-	-0.578584	9.80852e-07	0.442907	0.00129037	8.32529e-07
ENSG00000105643:E002	19	18007182	18007371	+	0.266627	0.00129482	-0.731438	1.02586e-15	8.38279e-07
ENSG00000168958:E010	2	227347226	227347384	+	0.106738	0.00129968	-0.230914	2.61065e-09	8.44581e-07
ENSG00000182150:E020	9	95971544	95971595	+	1.23977	0.00129244	-1.58448	0.000142266	8.45327e-07
ENSG00000125863:E003	20	10408628	10408803	-	0.0409394	0.000709923	-0.0841656	0.00109137	8.47538e-07
ENSG00000163975:E002	3	197001740	197003451	-	-0.908292	0.00129906	1.13367	0.000109954	8.49827e-07
ENSG00000125459:E003	1	155610620	155610961	+	0.613013	0.000377943	-0.465256	0.00124783	8.49954e-07
ENSG00000118162:E010	19	47481579	47481634	-	1.0909	0.00015126	-0.787536	0.00129649	8.51881e-07
ENSG00000119321:E025	9	113206509	113206578	-	-0.320413	4.317e-13	0.189411	0.0013058	8.52558e-07
ENSG00000143224:E010	1	161169906	161170024	+	-0.648238	2.14664e-12	0.573166	0.00131105	8.59428e-07
ENSG00000138347:E005	10	68121438	68122340	+	0.102678	2.78509e-05	-0.0704139	0.00131105	8.59816e-07
ENSG00000107164:E003	9	130595483	130595588	+	-0.16643	1.75372e-06	0.151369	0.00131179	8.60403e-07
ENSG00000214783:E001	7	43940895	43944948	-	-2.39612	1.34044e-05	2.29815	0.00131227	8.61117e-07
ENSG00000158234:E004	3	138619711	138619770	+	0.907859	0.00130934	-1.36039	0.000319035	9.08082e-07
ENSG00000077254:E007	1	77715742	77715868	-	-0.159411	2.70739e-08	0.126902	0.0013595	9.24127e-07
ENSG00000135596:E018	6	109450300	109450557	-	-0.70942	6.40203e-11	0.525787	0.00136556	9.32382e-07
ENSG00000067208:E018	1	92703858	92703921	-	1.59769	1.9335e-05	-0.988949	0.00137291	9.42623e-07
ENSG00000072135:E005	2	130359397	130359492	+	-0.771343	2.4701e-06	0.828464	0.00137649	9.4736e-07
ENSG00000237298:E026	2	178575980	178576557	+	-0.950626	2.11298e-08	0.676316	0.00139082	9.67184e-07
ENSG00000244026:E002	3	75425276	75426104	-	1.15368	2.50126e-09	-0.702835	0.00140027	9.80373e-07
ENSG00000114904:E001	3	52708449	52711869	-	-0.331191	1.37154e-05	0.310241	0.00140326	9.84657e-07
ENSG00000182718:E022	15	60396280	60396427	-	-0.19286	0.00140511	0.480724	2.20788e-26	9.87166e-07
[truncated: 136,998 more rows]

## Sheet: sheet2_intron_retention
splice ID	kd_log2FC	kd_FDR	resc_log2FC	resc_FDR
10_1000868_1000947_+	0.564708	0.535036	-0.140375	0.884592
10_100152352_100154859_-	-1.13587	0.000509924	0.188785	0.717649
10_100156234_100164003_-	-0.404652	0.317847	-0.140931	0.737114
10_100194521_100199970_-	0.665426	0.0562815	-0.0865324	0.791542
10_100250332_100253420_-	-0.229151	0.56744	-0.429262	0.33601
10_100281053_100286096_-	-0.857215	0.0418367	0.930593	0.065487
10_100348346_100352365_+	-3.25052	6.74655e-50	0.50769	0.0733119
10_100354632_100356531_+	-0.528388	0.141105	-0.756484	0.0204819
10_100356764_100360733_+	-1.62714	2.96512e-16	-0.528641	0.0160167
10_100523929_100526398_-	0.439908	0.0548409	-1.08598	5.59774e-07
10_1005907_1007017_+	-0.35839	0.726177	-0.807457	0.478466
10_1007128_1008957_+	0.464571	0.226998	-0.589801	0.170522
10_100938736_100944025_+	0.147485	0.759268	-0.0505089	0.937984
10_100950207_100950675_+	2.58672	0.0108584	-1.94194	0.0561568
10_100950753_100956450_+	1.3838	1.7536e-06	-0.864401	0.00907915
10_100989453_100989643_+	0.179261	0.813328	0.243523	0.731446
10_100991054_100993189_+	0.0445699	0.923783	0.161792	0.711643
10_100999952_101002496_+	-0.707869	0.000155355	0.763939	1.33046e-05
10_101002946_101003506_+	-0.109439	0.77913	-0.961676	0.0116566
10_101004166_101005457_+	-2.2259	6.50709e-28	1.00924	6.16692e-06
10_1010520_1012464_+	0.898106	0.0827529	-0.485895	0.362503
10_101064648_101064825_+	0.519836	0.534479	0.281119	0.784117
10_1012662_1014246_+	-0.212459	0.831873	0.758933	0.379027
10_101550891_101553154_+	1.95064	0.00107868	-1.02485	0.0716078
10_101579817_101580247_-	1.49782	6.3699e-12	-1.30556	1.73719e-08
10_101580416_101582762_-	0.896155	7.18869e-06	-1.11635	1.04284e-07
10_101582891_101583507_-	0.832361	0.00492912	-1.54044	7.17959e-07
10_101583681_101584601_-	1.35239	1.7504e-05	-2.09041	3.70173e-10
10_101584919_101585315_-	-0.427401	0.365796	0.411177	0.381887
10_101585478_101585861_-	0.354522	0.627502	-1.19198	0.0874672
10_101676436_101694380_-	1.05997	4.41236e-05	0.26059	0.49851
10_101781854_101782257_-	1.26116	0.000138177	-0.542494	0.180489
10_101787523_101790895_-	0.980791	8.05581e-06	-1.01848	1.33563e-05
10_101791088_101791353_-	1.39028	0.0038917	-0.598712	0.222526
10_101791439_101792838_-	1.61877	9.95064e-08	-1.34748	1.97029e-05
10_101792943_101793912_-	1.0844	0.00104835	-0.200601	0.611645
10_101810314_101813029_-	1.39048	9.70821e-13	-1.18881	4.53155e-08
10_101847620_101849775_-	-0.899149	0.0942695	0.598462	0.321027
10_101957732_101975211_-	-1.14435	0.0314202	2.32168	4.47143e-09
10_102025248_102029637_-	-0.206777	0.675659	-0.122188	0.830146
10_102108323_102109028_-	-0.239122	0.201385	-0.434736	0.00437617
10_102110043_102110528_-	-0.223601	0.769506	1.01965	0.0896996
10_102138038_102138618_+	-1.23146	0.0968566	0.855258	0.242318
10_102142004_102143044_+	-0.423468	0.283017	-0.669073	0.100256
10_102143098_102144249_+	-0.695763	0.00742368	-0.2261	0.505377
10_102144307_102145019_+	-1.12094	9.78383e-07	0.239102	0.399301
10_102145090_102146671_+	-1.45137	3.25408e-09	0.0296814	0.944006
10_102147392_102148371_+	-1.53818	1.16264e-06	0.766295	0.0214055
10_102148938_102149177_+	-0.808257	0.302197	1.45034	0.013172
10_102149329_102149925_+	1.67733	4.6654e-07	-1.55165	1.07321e-05
10_102152530_102157018_+	0.996233	0.00168167	-0.489141	0.16955
10_102369984_102370173_+	1.80875	0.0945247	-1.42359	0.14894
10_102370860_102375358_+	1.00197	0.00837317	-0.927993	0.0122608
10_102375584_102376271_+	0.470233	0.563769	-0.0545822	0.948808
10_102377140_102379283_+	3.00391	9.41393e-19	-1.48665	1.30182e-06
10_102379434_102379520_+	2.79836	0.00136548	-1.35333	0.0603186
10_102380362_102380505_+	1.44239	0.0750973	-0.514656	0.507539
10_102380686_102381126_+	1.07326	0.255738	-0.25945	0.802674
10_102395980_102396252_+	0.743996	0.225293	0.441614	0.526775
10_102398523_102398738_+	1.23801	0.00212719	-0.0818044	0.879617
10_102398864_102399287_+	1.33067	0.0014796	-0.626278	0.234699
10_102399718_102400079_+	2.66279	1.25122e-34	-1.86217	2.92514e-15
10_102400194_102400277_+	2.54746	3.06743e-09	-0.900768	0.0485105
10_102400491_102400654_+	2.55291	4.30711e-12	-0.326468	0.480033
10_102422292_102422803_+	0.406306	0.367515	1.52404	0.000784348
10_102425198_102432525_-	1.0587	0.000285466	-0.667564	0.0307509
10_102450330_102455336_+	0.871928	3.00601e-05	-0.442246	0.0722658
10_102461450_102468954_+	-0.457354	0.0449685	0.213088	0.439902
10_102617428_102627174_+	0.636844	0.0395592	0.166127	0.645246
10_102645187_102654652_+	-0.582297	0.0366511	-0.268476	0.3912
10_102676941_102685815_-	0.881523	0.00229898	-0.860521	0.0115382
10_102810054_102812594_+	-0.282554	0.62932	-0.722577	0.220095
10_103095980_103097290_-	0.0277665	0.966247	-0.513128	0.400221
10_103303961_103314185_-	0.0059011	0.99132	0.215969	0.677781
10_103314272_103326533_-	0.274256	0.613975	-0.763321	0.141583
10_103392466_103394198_-	0.31775	0.236823	-1.92591	1.96399e-15
10_103423658_103424983_+	-1.18925	0.0848725	0.387389	0.612941
10_103425525_103427328_+	-2.46259	2.88417e-08	1.23553	0.0118229
10_103427391_103432128_+	-1.44494	1.52367e-05	0.0660329	0.884909
10_103432234_103433947_+	0.00450851	0.996486	-0.499862	0.573287
10_103440581_103440733_+	-0.114043	0.899114	-0.0712878	0.932012
10_103440850_103441825_+	-0.896999	0.0827529	0.700585	0.180629
10_103444068_103444516_+	-0.59965	0.207986	-0.266491	0.584036
10_104018289_104018783_+	1.69878	0.0600548	-0.635077	0.455737
10_104018908_104019733_+	1.36153	0.00504963	-1.67293	0.000641792
10_104122196_104122964_+	-0.139517	0.866106	0.219444	0.756596
10_104124124_104125512_+	-0.0419068	0.947471	-0.998984	0.0726921
10_104316064_104338245_-	-0.442322	0.105187	0.142244	0.65906
10_1093496_1096169_+	0.508681	0.501136	0.0999126	0.900164
10_109865312_109868613_-	0.946195	0.0026096	0.193603	0.565336
10_109870904_109871791_-	0.776108	0.165976	-0.330096	0.615992
10_109871861_109873366_-	0.447412	0.286679	-0.352697	0.451333
10_109875599_109877789_-	0.724604	0.00154163	-0.117644	0.672033
10_110112915_110116258_+	0.864946	0.219093	-1.03807	0.126023
10_110118736_110119210_+	0.438412	0.538154	-1.05834	0.159042
10_110297728_110298647_-	-1.581	9.7102e-09	0.663945	0.0583245
10_110297745_110298647_-	-0.934566	0.00396813	0.675196	0.0763505
10_110298790_110300546_-	0.783134	0.239077	0.807804	0.15348
10_110298790_110303467_-	-0.791971	0.0264702	0.860783	0.000865615
10_110300736_110303467_-	-1.7125	0.000264112	1.67019	5.21791e-05
10_110498500_110502720_+	-0.573022	0.0713499	0.130154	0.689497
10_110502869_110506934_+	-0.567259	0.000880476	0.11637	0.589574
10_110596550_110598138_+	-0.8701	0.00539707	0.338216	0.410892
10_110873106_110875965_+	0.209708	0.473601	-0.0505503	0.90938
10_110876070_110881232_+	1.58877	1.25424e-14	-1.31791	2.43852e-07
10_110890670_110894090_+	2.21911	8.9992e-05	-1.32103	0.0330403
10_112432521_112433239_-	0.674532	0.35278	-0.584214	0.445983
10_112434464_112438335_-	0.691776	0.0417723	-0.734862	0.0451686
10_112438389_112440533_-	-1.34941	0.014612	0.205855	0.827112
10_112443606_112445169_-	0.556874	0.278552	-0.129055	0.837835
10_112448489_112448881_+	-0.361743	0.740907	0.733044	0.471769
10_1125024_1129212_+	1.54553	0.00252826	-0.877404	0.0986932
10_112964624_113040024_+	-0.577134	0.152607	0.202528	0.687615
10_113040126_113141183_+	-0.57967	0.0519561	0.646613	0.0400545
10_113089540_113141183_+	-0.55585	0.212819	-0.0914925	0.866598
10_11329097_11330455_+	1.63506	0.00438931	-2.39733	4.61641e-05
10_113726434_113729310_+	-0.0807734	0.869823	-0.274689	0.57643
10_114437924_114439175_-	-0.440972	0.672207	0.735424	0.387283
10_114445403_114447879_-	2.23682	4.08777e-10	-1.92007	1.02789e-08
10_114448020_114451623_-	1.42402	1.4913e-06	-1.32772	6.47715e-06
10_114846367_114846558_+	1.97723	0.0413086	-1.43405	0.120186
10_114846728_114847089_+	0.972781	0.265997	-0.604089	0.504841
10_116676502_116679502_-	0.495079	0.53711	-0.477126	0.619037
10_116683962_116692350_-	0.118573	0.84138	-0.619739	0.275203
10_116692467_116698634_-	-0.0860714	0.76692	0.197248	0.472604
10_116886566_116901764_-	0.295583	0.043163	-0.126637	0.451486
10_116901957_116906626_-	0.268421	0.676676	-0.851653	0.165379
10_116906747_116911789_-	0.423939	0.330221	-1.011	0.0212064
10_116960230_116968651_-	-0.302671	0.737767	0.223445	0.822781
10_117285471_117290185_-	0.0606688	0.925992	-0.171935	0.776597
10_11823470_11849946_+	-1.24476	0.00451689	2.30784	2.92456e-08
10_11852215_11862911_+	-0.396486	0.190691	-0.521858	0.0621199
10_11852215_11866530_+	-0.441446	0.0931215	0.361571	0.159077
10_119037309_119038237_-	0.746048	0.0599524	0.141207	0.797855
10_119049985_119050520_-	1.61689	0.000425659	0.0658967	0.913376
10_119050674_119051198_-	-1.03208	0.0604795	1.49048	0.0130418
10_119051321_119056739_-	0.633462	0.145906	0.680385	0.114991
10_119061328_119065398_-	4.21283	9.40789e-45	-2.24089	5.71728e-13
10_119104197_119107947_+	-0.191972	0.58627	-0.127663	0.786765
10_119141319_119146235_-	1.93723	3.19758e-10	-2.14568	1.70128e-11
10_119164196_119165201_-	0.271002	0.780798	-0.181152	0.869142
10_119169342_119172381_-	1.82835	1.68712e-19	-1.17154	6.34271e-09
10_119172485_119173736_-	1.11731	0.044139	-1.2983	0.03037
10_119174592_119177020_-	0.788027	0.00995714	-0.756453	0.0191358
10_119177153_119178754_-	1.10992	0.0249693	-0.812984	0.12571
10_11921307_11929864_-	3.20932	1.61311e-62	-1.16472	5.09435e-15
10_119442088_119443543_+	-0.14668	0.896724	0.334395	0.733926
10_119448260_119452670_+	1.38077	2.18085e-05	-1.07981	0.000524263
10_119453276_119454968_+	1.12432	0.000118995	-2.00265	3.92493e-09
10_119580538_119581921_-	-0.844078	0.0386993	0.821133	0.0906952
10_119582608_119588151_-	-1.1822	1.88868e-05	1.00129	0.0015227
10_119588248_119593451_-	1.36542	1.49839e-06	-0.323497	0.374661
10_119670177_119672254_+	-0.610048	0.324508	1.04917	0.0268315
10_119838700_119840842_-	-0.963848	0.00228945	0.425612	0.31081
10_119853194_119857337_-	-0.370981	0.543131	0.648222	0.299057
10_119932318_119933004_+	-0.867669	0.144288	0.431974	0.528364
10_119933787_119940585_+	0.32245	0.3985	-0.177725	0.590754
10_12069187_12081471_+	0.877565	0.00695752	-1.46221	0.000269439
10_120860282_120862734_+	1.47663	2.6636e-05	-1.46683	0.000152527
10_120878459_120880825_+	1.00646	0.000347877	-1.27723	0.000469013
10_120906021_120906775_+	1.61073	9.7244e-09	-1.59268	7.00442e-07
10_120906855_120908555_+	1.38765	2.7569e-06	-1.1827	5.0464e-05
10_12149961_12155777_+	0.653473	0.00749205	-0.845891	0.00454996
10_121743858_121790168_-	0.609047	0.288483	0.349053	0.552428
10_121965385_121967654_-	0.0915223	0.799418	-0.0968316	0.854355
10_122143706_122195039_+	-0.301868	0.605252	0.781215	0.143653
10_122211708_122213341_+	-1.01555	0.0347749	0.741921	0.179104
10_122216828_122224725_+	1.59787	7.65407e-09	-0.886638	0.00188963
10_122228008_122237394_+	0.740666	0.0167596	-0.413558	0.183948
10_122238037_122241957_+	-0.181682	0.413665	0.167572	0.539067
10_122242001_122248642_+	0.92471	4.13717e-10	-0.949628	1.84247e-08
10_122249664_122253990_+	-0.622292	0.144719	0.00610973	0.994289
10_122374806_122392302_+	0.020391	0.972492	-0.389107	0.56666
10_122406673_122412919_+	0.513549	0.0568284	-0.543991	0.0678935
10_122417968_122424198_+	0.757527	0.122782	-0.154492	0.811063
10_122427031_122428275_+	1.57865	0.00638797	-1.08552	0.0559485
10_12246277_12249580_+	0.494183	0.36592	0.88246	0.0448411
10_12249718_12250310_+	-0.105018	0.916942	1.82905	0.00525346
10_122849439_122850423_-	1.4172	3.76031e-05	-0.496854	0.165485
10_122850550_122855644_-	0.976684	3.03451e-07	-0.143951	0.5663
10_122932661_122937704_-	1.26883	2.08612e-09	-0.712649	0.00193276
10_122953032_122954014_-	-0.759576	0.0798731	0.177566	0.771974
10_122996176_122998492_-	-1.05941	0.00988556	1.14929	0.000423665
10_122998671_123007025_-	0.0372589	0.933564	-0.216452	0.564766
10_123162828_123163819_+	1.4194	5.60892e-19	-0.965539	1.14529e-07
10_124046724_124093468_-	2.5859	5.18635e-57	-1.76448	2.57746e-31
10_124806921_124816575_+	1.66904	6.17048e-08	-1.39839	4.5338e-05
10_124816612_124819383_+	1.61126	0.000302924	-0.861902	0.0398475
10_124831463_124834501_+	0.742338	0.385885	-0.243987	0.800424
10_124917272_124942456_+	-0.649163	0.195944	0.853963	0.0902716
10_125003492_125038996_-	-1.71502	1.57303e-13	1.18014	6.14446e-07
10_125039155_125110989_-	0.0184717	0.956712	0.10193	0.756232
10_125111093_125122656_-	0.319232	0.529719	-0.134006	0.843198
10_125731925_125733403_+	0.469027	0.662611	-0.678839	0.517255
10_125741201_125743057_+	-0.248709	0.406558	0.0832292	0.845904
10_125743276_125745706_+	0.496212	0.219645	-0.213515	0.664038
10_125745930_125747535_+	0.887438	0.0127221	-0.492996	0.27696
10_125747694_125747862_+	0.533114	0.443146	-1.1767	0.101791
10_125748012_125749411_+	-0.0646815	0.832079	0.0499287	0.89574
10_125749565_125752798_+	1.94108	1.9781e-05	-1.57285	0.00157765
10_125789005_125794879_-	0.188956	0.404237	0.913871	1.09382e-06
10_125789363_125794879_-	0.494179	0.00957228	0.244007	0.253196
10_125796188_125798064_-	0.367165	0.330125	0.472309	0.211792
10_125831607_125833771_+	-0.674235	0.344709	0.448167	0.525011
10_125833946_125836103_+	0.395603	0.20744	-1.1327	2.08318e-05
10_125867183_125880542_-	1.07691	0.000206044	-0.285577	0.339147
10_127384909_127403054_+	1.32074	0.0574605	0.694868	0.323388
10_127404429_127409036_+	-0.0156589	0.972827	-0.217966	0.737114
10_128101701_128102578_-	-1.12396	0.264618	1.4134	0.142372
10_128113602_128114927_-	-0.966204	0.0282658	0.089826	0.901639
10_130145319_130159994_+	-0.53878	0.360375	0.216099	0.760076
10_130166980_130169432_+	1.08356	0.0411435	-0.489439	0.345243
10_130171636_130174866_+	0.757661	0.180165	-0.572891	0.331681
10_13100302_13108137_+	1.635	2.89553e-06	-0.733739	0.0456816
10_13122487_13123994_+	0.175005	0.702645	-0.0110554	0.986654
10_13125567_13125945_+	0.124142	0.894534	-0.00174392	0.998534
10_131901330_131934457_+	-0.763443	0.00228481	0.466174	0.154332
10_131940694_131943967_+	1.12353	1.31548e-07	-0.0290734	0.933903
10_131944145_131945294_+	0.198799	0.772048	0.823775	0.194957
10_132228128_132245899_-	0.175687	0.607795	0.686042	0.0128563
10_132330485_132331435_-	-0.0317889	0.951269	-0.448611	0.377361
10_132348356_132348962_+	-1.53483	0.0398466	0.484991	0.603247
10_132406289_132409761_+	0.17483	0.442235	-0.517675	0.0231339
10_132406289_132417060_+	-0.105122	0.613119	-0.181739	0.381851
10_132409879_132417060_+	1.55642	1.59017e-15	-0.684809	0.00086963
10_132607956_132645867_+	-1.8389	0.0143332	0.060095	0.965945
10_132765846_132777670_+	-1.04189	0.00912963	0.608801	0.162336
10_13319356_13322834_-	0.556378	0.179706	-0.418692	0.353926
10_133279901_133281272_-	-0.449783	0.497657	1.6481	0.000371152
10_133282342_133283077_-	0.0826545	0.914271	0.0880939	0.914059
10_133285213_133285455_-	1.12753	0.129753	-0.86818	0.256275
10_133293769_133297951_-	0.636711	0.00261273	-0.44455	0.0366672
10_133311841_133312787_+	-1.72938	3.33952e-07	0.977209	0.0392981
10_133355505_133355737_-	1.53745	9.06743e-09	-0.709329	0.0495382
10_133362933_133364657_-	0.952774	0.00520942	-1.40366	3.77044e-05
10_133364725_133365975_-	0.959377	0.0252383	-1.11947	0.01136
10_133366095_133366888_-	1.32695	0.00068244	-2.06627	1.23978e-06
10_13338808_13344757_-	0.210825	0.663501	-0.630716	0.16049
10_13497807_13514491_+	2.23308	3.95029e-15	-1.60687	2.94734e-08
10_14840157_14842133_+	-0.55554	0.0284384	0.241051	0.472938
10_14842846_14843370_+	-0.880379	0.0459951	0.218973	0.733891
10_14851323_14852369_+	3.18615	1.34212e-31	-3.24737	4.91503e-30
10_15097409_15102217_+	-0.305383	0.331507	-0.341216	0.26856
10_15097766_15102217_+	-0.116486	0.781781	0.338774	0.395157
10_15779141_15782154_-	1.63215	3.18269e-10	-0.597805	0.0392197
10_15782226_15786560_-	1.81224	3.81192e-12	-0.844397	0.000348187
10_16437047_16484336_+	-0.22883	0.361131	0.348428	0.131145
10_16467210_16484336_+	-0.265372	0.616584	-0.515485	0.344685
10_17230710_17233586_+	0.107213	0.81122	-0.110628	0.792586
10_17233931_17234692_+	1.22977	0.109688	-0.0335612	0.96579
10_17235389_17235845_+	1.20897	0.000172522	-0.82233	0.011929
10_17236379_17237229_+	1.28078	0.000120643	-1.0227	0.00628833
10_17590446_17594204_-	1.86909	2.65148e-05	-1.20786	0.00495569
10_17594383_17599289_-	2.0904	2.96496e-15	-1.61415	1.6651e-08
10_17604047_17617082_-	0.84673	0.00736768	-1.10522	0.000342467
10_17708951_17714542_+	-2.03898	1.54728e-06	1.86917	1.06697e-06
10_18402043_18498354_+	0.953203	0.0099439	-0.368908	0.437972
10_18674135_18675167_+	1.5468	0.00706123	-0.899685	0.111368
10_21534494_21534644_+	-0.855589	0.13391	0.159367	0.83851
10_21670704_21673349_+	0.377208	0.520168	0.0889307	0.894844
10_21713950_21726243_+	0.286285	0.504018	-0.21358	0.621289
10_21929141_22003212_-	-1.37514	0.0456037	1.24058	0.040803
10_22316556_22317883_+	1.46321	3.11264e-05	-1.21234	0.000239867
10_22319018_22319938_+	0.271066	0.543885	-0.71891	0.0695666
10_22321696_22326430_+	-1.51909	1.33706e-10	1.11272	1.92124e-07
10_22326561_22326889_+	-0.17314	0.810897	-0.657411	0.308426
10_22537281_22539970_-	-0.215896	0.572718	0.155644	0.698945
10_22550772_22567850_-	-0.335701	0.61909	-0.263872	0.735955
10_23095726_23104143_+	0.526719	0.273086	-0.266199	0.619037
10_23110318_23119303_+	-0.0046729	0.99283	0.00299666	0.996183
10_24466790_24473227_+	-2.02466	0.0298139	2.33944	0.00127305
10_24536893_24542692_+	0.595324	0.0685329	-0.794258	0.00628837
10_24586106_24589270_-	-0.307993	0.587427	0.900489	0.112011
10_24589302_24591224_-	-0.319859	0.440202	-0.0865366	0.883276
10_24591683_24591886_-	0.0156878	0.9877	-0.0853567	0.935907
10_24596043_24596739_-	0.144221	0.778382	-0.607589	0.264722
10_24607903_24619472_-	-0.332805	0.584158	0.448109	0.442973
10_26697840_26702161_+	0.598004	0.27315	-1.6511	0.00056102
10_26709768_26720217_+	1.29973	0.000877021	-1.91919	2.63001e-06
10_26735579_26742496_+	-0.893987	0.00040018	0.29096	0.358711
10_26751783_26755654_-	-2.44504	1.78116e-19	1.40568	5.20995e-05
10_26755741_26759061_-	-2.02282	2.09535e-08	1.49494	2.21307e-05
10_26759238_26765217_-	-0.264942	0.551434	0.648748	0.0705445
10_27167274_27169943_+	1.37288	3.09753e-05	-0.791694	0.0392197
10_27197442_27204439_-	1.61685	9.94582e-05	0.396042	0.463507
10_27219857_27223206_-	3.95748	2.34906e-13	-2.33517	5.01276e-06
10_27533994_27537875_+	0.221722	0.785271	-0.351314	0.665393
10_27675554_27734455_-	0.914889	7.09454e-06	-0.268153	0.274121
10_277577_281199_-	2.51514	8.65816e-13	-0.865688	0.00983358
10_28583505_28589735_+	-1.6776	0.000874178	0.370871	0.642859
10_28610821_28611773_+	-0.651776	0.106679	0.539083	0.229767
10_28614685_28616172_+	-0.414518	0.346611	0.290409	0.583777
10_28617784_28619536_+	1.06645	0.00771118	0.395702	0.358864
10_28681545_28681982_+	0.308148	0.791671	-0.19919	0.865301
10_29569312_29657968_-	0.622922	0.291479	-0.0270602	0.976929
10_30337027_30340225_-	-1.81272	2.38843e-08	1.00352	0.0103788
10_3067707_3082387_+	-0.774832	0.00126838	-0.286959	0.367009
10_3113518_3116775_+	-0.746738	0.255641	0.770264	0.251087
10_3120044_3121602_+	0.630237	0.00108667	-0.0895469	0.751001
10_3125249_3129818_+	0.837326	1.22521e-09	-2.22448	4.99358e-69
10_3129983_3132379_+	0.555571	0.115413	-0.274584	0.483749
10_3140812_3143388_-	0.0814249	0.847653	0.668136	0.0512438
10_3147737_3147986_-	3.47448	4.40308e-14	-2.24194	5.30905e-08
10_3148291_3149620_-	2.84285	4.63389e-24	-1.95938	1.73539e-14
10_31810747_31812706_-	-1.28968	0.152087	0.608057	0.521791
10_32011516_32015508_-	1.68939	2.04208e-06	-0.296505	0.533433
10_32015659_32017142_-	1.95176	0.0191886	0.296989	0.739026
10_32272167_32273013_-	1.63061	0.0821628	-1.73323	0.0137752
10_32272167_32273162_-	-0.701513	0.156551	0.55053	0.339453
10_32273281_32284697_-	-1.72534	9.81818e-09	1.24132	0.000317643
10_32901635_32908367_-	0.71984	7.51839e-06	-1.25815	1.93227e-18
10_32920385_32922256_-	-1.19091	0.00577494	0.46716	0.322678
10_33180365_33182697_-	0.154403	0.81122	-1.35872	0.0686661
10_33207716_33213385_-	-0.0508946	0.936343	0.119567	0.86841
10_35010442_35011847_-	1.47217	0.029398	-0.921938	0.269716
10_35016394_35025131_-	-0.452578	0.648779	2.43139	0.000423924
10_35031619_35032434_-	0.643154	0.426194	-0.188159	0.85867
10_35207051_35209311_+	0.731709	0.0261094	-0.871359	0.00133014
10_35207051_35211253_+	0.6299	0.0084804	-0.801873	7.79973e-05
10_35315425_35316319_-	0.0206854	0.970022	-1.7717	0.000258191
10_357937_362489_-	1.09362	0.232972	1.04634	0.174212
10_3779590_3780105_-	0.149733	0.783648	0.408657	0.381887
10_3780229_3781640_-	-0.064294	0.86151	0.558308	0.0790929
10_3782214_3784912_-	0.424361	0.149992	0.091705	0.78797
10_37831312_37833024_-	-1.84946	2.55655e-08	-0.0819202	0.874223
10_38017386_38054374_+	0.322333	0.285183	-0.0746367	0.842973
10_38094490_38095537_+	-0.101692	0.825738	0.468483	0.276738
10_38096632_38114754_+	1.14689	0.0019688	-1.51739	0.000239867
10_38115290_38117389_+	1.01091	0.00234687	-0.548807	0.153136
10_42475880_42477260_+	-1.61832	4.40899e-11	1.08069	8.662e-05
10_42477442_42486978_+	-0.567173	0.252517	0.223463	0.695991
10_42594699_42614281_-	0.249318	0.546681	-0.74155	0.103076
10_42817494_42820235_+	-1.90955	0.0212345	1.58531	0.0614188
10_42820688_42820933_+	0.541395	0.465928	0.0167438	0.986038
10_42820992_42822061_+	1.06574	0.0473022	-0.19425	0.753018
10_43138567_43154896_+	1.7463	8.56006e-06	-1.15497	0.00317764
10_43197099_43198003_-	0.0276297	0.978553	0.544418	0.563314
10_43387936_43394629_-	0.00677703	0.984452	0.252866	0.434737
10_43394688_43396455_-	0.2277	0.668314	0.34458	0.47004
10_43568021_43570173_-	-1.0179	6.03561e-05	-0.255211	0.443357
10_43568021_43573636_-	2.43685	4.23469e-58	-1.94485	3.4948e-34
10_43644801_43646059_-	0.745568	0.00909419	-1.09518	0.00131033
10_43644801_43646063_-	0.690474	0.0119946	-0.967296	0.00295317
10_44970264_44971772_+	-1.05226	0.0411972	0.711835	0.293406
10_44992002_44993268_+	0.600331	0.173606	-0.51051	0.337116
10_45998394_46003202_+	0.940249	0.0048672	-1.71156	6.11605e-09
10_48410168_48420154_+	0.30364	0.620254	-0.0851028	0.896364
10_48420320_48424513_+	-1.28885	0.000290399	0.628222	0.130586
10_48451140_48453303_-	-1.17281	0.0533118	0.717653	0.309046
10_49744752_49745343_-	1.05436	0.00454505	0.155069	0.78696
10_49820293_49832802_-	1.04834	0.00106297	0.0299786	0.94933
10_52316435_52316553_+	0.575821	0.293297	0.209866	0.709129
10_5455118_5456086_+	-0.194846	0.85931	0.399713	0.654035
10_56358185_56358376_-	1.6134	3.10068e-09	-0.431451	0.142734
10_56359853_56360017_-	0.660147	0.117523	-0.000313466	0.99961
10_5640830_5641769_-	-0.439308	0.540754	0.190022	0.800416
10_5642553_5648969_-	-0.664095	0.100488	-0.228636	0.624657
10_5766638_5768212_-	-0.092267	0.88351	0.236237	0.690903
10_5773941_5785141_-	0.56483	0.0487894	-0.838167	0.00346653
10_58277322_58287560_+	1.14784	1.08275e-06	-1.16276	1.53475e-07
10_58364876_58367922_+	3.21146	1.16243e-45	-2.30408	1.1618e-21
10_58368016_58368719_+	2.73075	1.37425e-07	-2.40554	6.02212e-07
10_58390860_58394357_+	0.571654	0.0858567	-0.959332	0.0115763
10_5890346_5903019_+	2.37165	4.05007e-34	-0.659473	0.00062881
10_5909294_5910937_+	0.52456	0.399374	1.00178	0.0739959
10_5915571_5916233_+	2.18074	8.09199e-07	-0.705585	0.111136
10_5956454_5959753_-	-0.542859	0.31397	-0.313371	0.562843
10_60784861_60785663_+	0.21425	0.768315	0.123202	0.894931
10_60785787_60788059_+	1.27665	0.0141326	-0.906678	0.107442
10_60788230_60791889_+	-0.378342	0.407031	0.041622	0.951693
10_60792289_60793876_+	0.60269	0.213525	-0.38431	0.568524
10_6089193_6097047_+	-0.501255	0.0284223	0.468794	0.0732325
10_6113581_6114048_+	1.96823	4.76512e-07	-1.10344	0.0104157
10_6114147_6115238_+	0.0891557	0.876991	0.137452	0.83968
10_6145013_6213622_+	-2.14082	2.07643e-27	-0.0459955	0.888359
10_6226365_6232894_+	-1.15168	2.83593e-06	-0.0356737	0.917878
10_63168134_63168434_-	-0.825085	0.296241	0.726674	0.330087
10_63168566_63176296_-	-0.600145	0.0126804	0.860581	4.078e-05
10_63176473_63177716_-	-1.20815	0.016859	1.52472	0.000171978
10_63197563_63198512_-	-0.810742	0.23107	0.00836348	0.993391
10_63599283_63610186_+	-0.0280055	0.9263	-0.191867	0.500088
10_63610334_63619654_+	-0.267263	0.663926	0.471989	0.382104
10_6580927_6582137_+	0.661873	0.525391	0.18847	0.880695
10_6580927_6583675_+	0.140899	0.779919	0.559052	0.312235
10_6582201_6583675_+	-1.09094	0.19132	2.18004	0.00341516
10_67891554_67906789_+	-0.84377	0.0203019	0.0855363	0.863878
10_67909442_67912473_+	0.932095	0.253167	0.0258632	0.975833
10_67913031_67916264_+	0.351888	0.414373	0.18594	0.671695
10_67925187_67932596_-	1.18984	3.42828e-11	-0.936906	1.58984e-07
10_67941105_67954594_-	1.52464	1.3098e-06	-0.68537	0.0465492
10_67956976_67959112_-	-2.69592	3.42744e-11	1.29342	0.00104316
10_67988835_67990210_-	2.75699	5.51344e-07	-1.97976	0.000129966
10_68014186_68025545_-	1.51843	4.73337e-05	-0.754984	0.0444627
10_68070599_68072882_-	2.38386	1.7004e-11	-2.83297	3.17108e-17
10_68106183_68106539_+	-2.68777	8.16587e-10	1.93109	1.11783e-06
10_68109723_68114232_+	1.9226	0.00088474	-1.28798	0.00166426
10_68174656_68175322_+	-0.0902612	0.876359	-0.43896	0.413728
10_68194512_68195449_+	-0.806301	0.190929	0.442261	0.497889
10_68199575_68201828_+	-0.885875	0.32923	-0.161085	0.888183
10_68333102_68337198_+	-1.14249	1.77352e-07	-0.0334834	0.923218
10_68337333_68337857_+	-1.50817	1.15528e-05	1.08483	0.0154643
10_68337996_68338502_+	0.0188602	0.972283	-0.185809	0.740514
10_68339555_68341173_+	0.666725	0.223816	0.94978	0.0342921
10_68749685_68753851_+	1.12181	0.00053335	-1.18052	0.000876684
10_68756483_68757293_+	-0.256632	0.544043	0.0799675	0.888713
10_68757377_68761006_+	-0.76917	0.00617999	0.287574	0.468905
10_68786692_68787926_+	0.28267	0.653234	-0.789073	0.269467
10_68943257_68946351_+	0.612436	0.508483	-0.0169066	0.98807
10_68967203_68968975_+	1.12875	0.275204	0.441722	0.655451
10_68972052_68973544_+	0.863889	0.0547808	-0.114082	0.840483
10_68973664_68974669_+	1.57273	0.000110846	-0.220329	0.691072
10_68974743_68977528_+	2.21412	5.59682e-12	-0.912691	0.00563055
10_68978976_68981536_+	1.55336	5.88376e-06	-0.253776	0.539437
10_68981581_68982542_+	1.68102	0.000664821	-0.0606464	0.923529
10_69005915_69008840_+	-0.0600408	0.910344	0.511919	0.289558
10_69008925_69010899_+	-1.3219	0.164034	1.77744	0.0350902
10_69011015_69015540_+	0.827161	0.075217	1.12949	0.00131206
10_69191766_69195187_+	0.31087	0.259188	-0.995614	0.000200064
10_69195265_69196991_+	0.562228	0.286685	-0.899842	0.057573
10_69197083_69198371_+	1.28471	0.0188069	-1.14141	0.0318299
10_69198552_69199103_+	0.6898	0.311606	-0.709479	0.272162
10_69199197_69200279_+	0.345936	0.498418	-0.925649	0.0583959
10_69200499_69202438_+	-0.02304	0.976391	-0.777902	0.252666
10_69203043_69207792_+	-0.665835	0.200423	0.295644	0.595404
10_69220498_69227206_+	0.472746	0.188005	-0.935987	0.00388662
10_69227369_69232763_+	2.88889	1.00933e-23	-1.89738	1.05913e-12
10_69232912_69233013_+	4.46638	3.27675e-05	-2.54501	0.0015735
10_69233133_69239041_+	2.30691	1.0288e-09	-1.37644	8.68627e-08
10_69239137_69240651_+	1.75984	0.00183118	-0.994649	0.0505998
10_69243365_69246078_+	1.37521	0.0111465	-1.83259	0.000199592
10_69248728_69250289_+	3.23965	6.67124e-33	-2.54723	7.57951e-38
10_69250652_69257035_+	0.535177	0.225643	0.00649268	0.98807
10_69257426_69258775_+	0.3966	0.353316	-0.361374	0.474782
10_69258959_69261138_+	0.787592	0.00117427	-0.278247	0.324978
10_69261294_69262057_+	0.145073	0.633444	0.424279	0.11353
10_69262188_69265584_+	-0.116087	0.781078	0.0708342	0.865439
10_69380095_69382486_+	1.303	0.00281032	-1.84899	2.0508e-05
10_69382791_69384332_+	1.03202	0.0992558	-0.564516	0.347489
10_69498396_69504437_+	-1.13308	0.000153019	0.862335	0.00888304
10_69504485_69506123_+	-1.24309	0.0295104	0.852087	0.196547
10_69630313_69631479_+	-0.461575	0.510598	-1.31659	0.0997849
10_69631839_69632789_+	0.314511	0.710445	-0.0881626	0.928291
10_70116774_70117811_-	1.42301	1.43925e-05	-0.867751	0.00628172
10_70124097_70132733_-	-1.1448	3.69204e-06	0.89688	0.00122877
10_70124100_70132733_-	-1.29704	1.3982e-05	0.57704	0.123794
10_70140141_70142667_-	-0.0128241	0.971397	0.210286	0.614552
10_70143972_70145420_-	-0.12715	0.564796	0.360597	0.139298
10_70152592_70153837_-	-0.0150405	0.985922	0.420739	0.5663
10_70161738_70161857_-	0.111768	0.911368	-0.112697	0.9065
10_70203186_70204872_-	2.36588	6.61176e-10	-1.14333	0.00179319
10_70301508_70323862_-	1.22924	0.000109581	-0.524984	0.187272
10_70404546_70419913_+	-0.175233	0.550529	-0.0688114	0.853658
10_70530068_70531289_+	-0.165224	0.855086	-0.697277	0.418567
10_70547446_70564363_+	-2.54981	8.032e-14	2.31268	7.02827e-08
10_70564519_70566580_+	-0.774345	0.0688941	0.286156	0.609478
10_70869897_70871047_+	-1.35035	0.0702532	0.36619	0.703828
10_70871986_70873350_+	0.356921	0.693836	-0.827595	0.343685
10_70884048_70885151_-	0.750656	0.0478675	-0.35222	0.40476
10_71323054_71344208_+	0.726858	0.164892	-1.77253	0.000214458
10_7163910_7170927_-	0.16403	0.670024	0.486269	0.299304
10_71755466_71760867_-	-0.996722	0.00120492	0.520177	0.271003
10_7176165_7188623_-	1.77952	2.03116e-05	-0.506621	0.374201
10_71817476_71818616_-	1.01863	0.000495254	-0.417395	0.11957
10_71819111_71819464_-	0.188096	0.782015	0.346015	0.578085
10_71823896_71825836_-	-1.452	4.87632e-24	1.39316	4.06848e-25
10_71825893_71828013_-	0.581548	0.0576168	-0.82783	0.00642509
10_71965475_72005735_+	-0.342733	0.437901	-0.0191882	0.969513
10_72102967_72128081_-	0.449198	0.61902	-1.23865	0.148064
10_72220379_72223887_+	0.314447	0.365786	0.339318	0.415784
10_72224056_72230365_+	1.10504	3.12517e-06	-0.887455	0.00159959
10_72230440_72233000_+	2.14338	8.13009e-08	-1.50242	0.00015864
10_72274060_72274156_+	-0.665574	0.0181875	1.08363	0.000579338
10_72274421_72274694_+	-0.581651	0.197641	0.783783	0.0729271
10_72336696_72338201_-	-0.0374445	0.917068	-0.466273	0.169009
10_72338311_72340788_-	-0.716501	0.108698	-0.0792873	0.902334
10_72345127_72354764_-	-0.411221	0.387058	0.736508	0.0885852
10_72692301_72834358_+	-1.83944	1.13806e-09	0.180732	0.674352
10_72859347_72860422_+	0.572049	0.259626	-1.04782	0.0136421
10_72884382_72885744_+	-1.00252	0.0938593	0.166225	0.818084
10_73243519_73243842_-	1.75131	1.40938e-05	-1.24101	0.00193062
10_73250991_73251762_-	2.14657	2.85643e-07	-1.67722	0.000721733
10_73376217_73378910_-	3.33206	1.88502e-27	-2.01282	1.25863e-10
10_73379023_73379878_-	1.99657	4.68719e-07	-0.748538	0.104607
10_73438420_73439871_-	-1.63812	4.95187e-06	0.823191	0.144268
10_73475030_73478498_-	0.0218509	0.961731	-0.304542	0.552977
10_73718165_73719159_-	-0.159079	0.854826	-0.0330634	0.976929
10_73765915_73766085_+	4.07339	0.000327996	-1.47209	0.106154
10_73766541_73766759_+	2.03943	0.00300891	-0.198883	0.779501
10_73767170_73767836_+	2.47019	0.00137771	-1.39555	0.0387124
10_73768007_73768809_+	1.63782	0.0138825	-0.683535	0.3004
10_73768906_73769006_+	1.87811	0.0673381	-1.45886	0.114888
10_73782199_73782322_+	1.55256	0.000260948	-1.04726	0.0106668
10_73782441_73783073_+	0.228119	0.495612	-0.453562	0.193583
10_73802576_73802673_-	-0.392497	0.660784	-0.223331	0.843198
10_73806811_73807107_-	1.22863	0.0417821	-1.02641	0.1231
10_73814505_73815002_-	1.53353	0.000112497	-1.26508	0.00105471
10_73815247_73817022_-	1.0251	0.000140176	-1.0096	8.9538e-05
10_73817554_73819531_-	-0.827827	0.00282846	0.299406	0.410865
10_73819645_73821681_-	-0.195237	0.569461	-0.377165	0.281007
10_73821730_73824039_-	1.56087	7.34641e-05	-1.52287	4.03585e-05
10_73825347_73837467_-	1.31938	1.10589e-05	-1.44115	3.2208e-06
10_74074903_74082453_+	2.74749	3.99006e-27	-1.85439	3.31929e-13
10_74082544_74083365_+	0.541608	0.610282	-0.371275	0.760037
10_74114387_74114794_+	-0.195515	0.791639	0.488448	0.484174
10_75214070_75217887_+	0.395108	0.619474	0.388644	0.60801
10_75234225_75234609_-	1.10765	0.106391	0.565546	0.400773
10_75400374_75401104_-	-1.34822	0.165929	0.703918	0.488943
10_7756142_7759889_-	3.23141	2.40014e-14	-2.02797	6.51359e-08
10_77819465_77819894_-	1.45476	0.000282853	-0.601881	0.228439
10_77820018_77821081_-	-0.619239	0.332849	0.43799	0.564947
10_77977626_77980140_-	0.63365	0.316832	0.340225	0.597422
10_7799194_7799771_+	0.792628	0.0153734	-0.195465	0.648909
10_7802854_7806973_+	-0.770145	4.08418e-05	0.285275	0.24162
10_7807010_7807658_+	-1.18038	0.0022592	0.29194	0.588301
10_79216274_79277180_+	0.869677	0.0622377	-0.985515	0.029206
10_79349753_79351486_+	0.850004	4.74353e-06	-0.250464	0.229485
10_79351583_79352316_+	1.27799	2.5283e-06	-0.998019	0.000870153
10_79352392_79353644_+	0.815286	6.61989e-05	0.907266	6.9844e-05
10_80078786_80081840_+	1.42581	1.2723e-09	-1.37077	7.95527e-08
10_80079307_80081840_+	2.32874	9.88808e-22	-2.82134	4.85999e-26
10_80155912_80157640_-	2.50026	1.0409e-24	-1.74373	1.56168e-18
10_80157763_80157966_-	1.20344	0.214437	-1.12249	0.208596
10_80208231_80218018_+	0.576273	0.0622512	-0.456279	0.193147
10_80208241_80218018_+	1.55139	3.52048e-07	-1.21483	0.000230254
10_80408643_80420465_+	-0.215729	0.315719	0.621653	0.00660204
10_80512269_80514018_+	-1.06782	0.19437	1.08317	0.178895
10_817889_820799_-	0.377115	0.304176	0.199531	0.649633
10_830977_836402_-	4.63527	4.52062e-75	-2.92437	1.33663e-26
10_84145016_84148729_+	1.943	1.02532e-13	-1.5189	1.95776e-07
10_84150243_84150708_+	0.375719	0.621163	-1.30523	0.0997849
10_85602701_85613055_-	0.306166	0.560147	-0.543661	0.314208
10_86473973_86497200_-	-0.42249	0.455853	0.717205	0.185748
10_86497319_86499717_-	-0.665013	0.282395	0.307593	0.673385
10_86756919_86838864_+	-1.08217	0.0350469	1.2787	0.0174125
10_87051870_87053341_-	-1.12387	0.149232	0.525355	0.5539
10_87187200_87190483_+	-0.576249	0.0420148	0.871243	0.00122211
10_87505552_87508335_+	2.02029	0.000245403	-1.0047	0.0844137
10_87508533_87513123_+	3.243	3.26462e-13	-1.48132	0.00213319
10_87715843_87721755_+	-0.652488	0.0439168	1.00687	9.83538e-05
10_87756922_87767672_-	-0.6875	0.00887665	1.07979	8.39687e-06
10_87771041_87776320_-	0.697934	0.28167	-1.03169	0.127898
10_87933251_87952117_+	0.709858	0.0217186	1.35873	3.07287e-06
10_87952259_87957852_+	2.675	5.53647e-18	-0.517087	0.176476
10_88285506_88309386_-	1.28885	6.37973e-06	-1.51967	1.33696e-06
10_885760_931427_-	0.300769	0.354502	1.10179	1.1926e-05
10_88880638_88901655_+	0.375443	0.241973	0.788828	0.00103291
10_88905660_88908701_+	-0.720165	0.1692	-0.101956	0.892175
10_88911011_88913100_+	-0.206797	0.677884	-1.50514	0.00509379
10_89010815_89011998_+	-0.623134	0.342419	-0.784249	0.278365
10_89013367_89014118_+	-1.2004	0.061165	0.126707	0.885662
10_89216009_89222510_-	-1.81087	0.0262271	0.505184	0.567617
10_89228398_89245675_-	-0.554416	0.251532	-0.524154	0.332066
10_89247649_89251706_-	-1.03631	4.26499e-05	-2.58738	1.23713e-13
10_89584465_89588651_-	1.92647	1.68924e-05	-0.0254887	0.971807
10_89719706_89723963_+	4.34146	8.78489e-17	-2.84624	3.11535e-07
10_90894891_90895453_+	1.22066	0.000349219	-1.04409	0.00945519
10_90895483_90895879_+	1.73216	0.00299665	-1.621	0.00463682
10_90902344_90903191_+	1.91574	2.20765e-06	-1.88239	9.5069e-07
10_90912976_90915542_-	0.671366	0.462835	0.34651	0.65082
10_90917830_90918864_-	0.696416	0.482908	-0.496414	0.629214
10_91484655_91485179_+	3.5305	2.89553e-06	-2.86468	1.74002e-05
10_91842391_91844918_+	1.1401	0.000119395	-0.0536305	0.909766
10_91964201_91966636_+	2.63235	5.55382e-05	-3.02559	1.52113e-06
10_91996570_91997602_+	-0.920558	0.129183	-0.13575	0.871103
10_92024967_92026591_+	2.867	3.58099e-05	-1.81496	0.0225668
10_92026751_92027129_+	0.499528	0.365222	-1.12223	0.0768629
10_92340803_92349348_+	0.660031	0.0767008	-0.0653567	0.900857
10_92349837_92351090_+	-0.349101	0.316172	0.522103	0.140819
10_92609509_92613039_+	0.458548	0.521084	-1.24669	0.127802
10_93014267_93056923_+	0.772421	0.053407	0.20007	0.65464
10_93310643_93313019_-	0.918091	0.0013664	-0.286888	0.390462
10_93333913_93335920_-	1.61858	0.000838401	-0.874229	0.110963
10_93336046_93337814_-	1.52413	8.54462e-06	-2.0575	9.53608e-07
10_93341969_93343855_-	0.806153	0.0599853	-0.909081	0.076162
10_93347782_93349807_-	0.252984	0.818571	-0.709607	0.540187
10_93389154_93392916_-	1.21163	7.76686e-06	0.320009	0.280317
10_93507056_93515404_+	0.367666	0.154532	-0.128387	0.68091
10_93594035_93600392_-	0.28961	0.761499	0.104279	0.91056
10_93670848_93676652_-	-0.159836	0.633444	1.23367	2.57572e-06
10_93687449_93692008_-	1.74918	4.50333e-08	-0.492809	0.144665
10_93898751_93900751_+	0.902871	0.175484	-1.62896	0.0100347
10_94511654_94521954_+	0.0947835	0.909677	-0.567973	0.463366
10_94574187_94574553_+	1.405	0.00154858	-1.65354	0.00194538
10_95606943_95610196_-	-0.172462	0.716608	-0.536078	0.1679
10_95611442_95613741_-	-0.558084	0.480623	0.391728	0.609006
10_95616614_95621030_-	-1.84322	6.80365e-06	0.941217	0.0184797
10_95627586_95628367_-	0.830919	0.525948	-0.735239	0.505351
10_95664300_95680471_-	1.54842	2.92543e-09	-0.885917	0.00623313
10_95687719_95692919_-	-0.353989	0.234849	-0.453704	0.218707
10_95875666_95876517_-	-1.22028	1.36572e-11	-0.559845	0.00997953
10_95876660_95904829_-	-0.240294	0.311407	0.630976	0.000928325
10_95897679_95904829_-	1.07709	4.60402e-05	-0.435756	0.113133
10_95899018_95904829_-	-0.560767	0.135347	0.0305038	0.947977
10_96050466_96056700_+	1.79971	3.6069e-10	-1.10737	6.79354e-05
10_96522330_96527212_-	0.362848	0.340058	-0.328478	0.376182
10_96528177_96530539_-	-0.203093	0.556999	0.162617	0.692289
10_97226132_97229146_-	0.292819	0.385897	-0.954158	0.00393806
10_97360618_97363853_-	1.58765	7.20093e-05	-1.77721	1.40412e-05
10_97367132_97369424_-	4.29934	3.46664e-28	-3.23059	2.99194e-18
10_97371081_97372072_-	3.79666	4.52904e-30	-2.74035	2.29786e-14
10_97436551_97437190_-	-0.895525	0.0940923	0.277747	0.683893
10_97437275_97437699_-	-0.642182	0.374846	0.134377	0.877259
10_97438703_97441170_-	-1.23344	0.00188584	0.922625	0.0189747
10_97619683_97633346_-	0.579143	0.179651	-1.27126	0.00577055
10_97744915_97748268_+	0.811839	0.00242248	0.315807	0.280727
10_97748364_97749473_+	0.495726	0.321091	0.191208	0.728942
10_97753182_97757264_+	0.138378	0.507596	0.839138	2.35578e-07
10_97757311_97757641_+	0.381325	0.42743	0.529858	0.251461
10_97757723_97759235_+	-0.634601	0.0326449	0.456062	0.18184
10_98236164_98244090_+	-0.887214	0.000798996	0.555771	0.0378692
10_98390754_98391009_-	4.16292	1.29179e-06	-2.48643	0.00228774
10_98391082_98392431_-	3.41198	7.78798e-13	-1.97618	9.35506e-06
10_98410958_98415008_-	2.47247	1.68977e-14	-2.10187	5.2741e-07
10_98422513_98423602_-	0.47034	0.327104	0.168125	0.778317
10_98423887_98424312_-	3.61851	5.84113e-05	-1.94494	0.0154643
10_98425720_98425817_-	2.83476	0.00253095	-1.79962	0.0455221
10_98425985_98427214_-	2.08983	0.000346932	-1.26184	0.0303799
10_98429642_98429790_-	2.67211	6.79302e-08	-1.83059	6.21652e-05
10_98429889_98430570_-	1.29782	0.00379261	-0.774463	0.112522
10_98431291_98433939_-	-0.38326	0.260679	-0.183843	0.64835
10_98434091_98435271_-	0.985634	0.00031177	-0.447011	0.128464
10_98435414_98435634_-	0.964176	0.340079	-0.208305	0.845767
10_98442957_98443123_-	1.6008	0.000103576	-1.5556	0.000660847
10_992659_995928_+	0.0863852	0.887031	-0.168376	0.787113
10_99397686_99402579_-	0.595846	0.00290617	0.149791	0.601411
10_99402722_99403468_-	0.581981	0.60397	0.485729	0.656452
10_99403874_99405755_-	0.47164	0.17008	0.0511574	0.914053
10_99406249_99406725_-	2.32904	1.66317e-05	-1.26763	0.0452889
10_99420805_99430447_-	0.0691549	0.909807	2.31473	4.80644e-10
10_99611366_99612542_-	-1.28534	3.00084e-07	0.301648	0.405323
10_99613924_99620044_-	1.83498	6.10431e-26	-1.13413	1.00253e-11
10_996242_997207_+	0.426469	0.293048	-0.19951	0.654986
10_99659588_99659861_+	0.416119	0.569053	-0.537324	0.331914
10_99747390_99750368_+	1.19469	0.00017464	-1.13755	0.000394594
10_99750396_99754528_+	0.697391	0.00141782	-0.847262	0.000426323
10_99754634_99755624_+	0.167969	0.673282	-0.397436	0.361494
10_99880361_99884010_-	-1.14315	0.0134734	1.16825	0.014786
11_1006617_1008011_+	0.655816	0.126563	-0.103124	0.851908
11_1008135_1009099_+	0.284061	0.671769	-0.0739297	0.924432
11_102209564_102223621_+	0.961255	0.00222321	-1.36292	3.33803e-06
11_102223752_102227468_+	0.411438	0.0958124	-0.344934	0.172115
11_102227581_102229701_+	-0.017361	0.983021	-0.23298	0.756974
11_102347376_102348597_+	1.2449	0.000744478	-0.870257	0.0143292
11_102398891_102401538_-	0.409146	0.407146	-0.228405	0.661851
11_103066567_103082747_-	-1.26029	1.04096e-09	1.07583	1.96813e-08
11_104942973_104944747_-	0.160053	0.632014	0.349952	0.261057
11_104944851_104947082_-	2.48829	0.000181769	-1.77134	1.76131e-12
11_104947192_104948532_-	0.916314	0.00108235	-1.16168	1.05684e-05
11_104948676_104949542_-	0.00346224	0.994338	0.27909	0.502441
11_10519141_10525191_-	0.454628	0.218201	-0.819332	0.016298
11_106011067_106021835_-	1.13789	0.00252922	-0.375639	0.358905
11_107505215_107510886_-	0.694476	0.224401	-1.36454	0.0120591
11_107511036_107522298_-	0.599339	0.0521248	-0.939591	0.000211878
11_10755197_10755677_+	2.28522	0.0134414	-1.00125	0.272711
11_10774169_10775206_+	0.770481	0.191751	-0.58497	0.346904
11_10775633_10778678_+	1.35604	0.00398321	-0.799753	0.0777996
11_107792800_107803000_-	-0.118838	0.815945	0.918557	0.0134161
11_107805515_107806716_-	2.29102	5.40316e-07	-1.26008	0.00799286
11_10797881_10798991_-	0.47566	0.13678	0.936755	0.00183249
11_10799424_10799551_-	1.69847	0.000130123	0.175776	0.759071
11_10800647_10800730_-	1.58173	8.11951e-05	-0.127347	0.818234
11_10802435_10803029_-	1.89548	6.92211e-05	0.690962	0.126826
11_10803590_10803898_-	0.346222	0.492361	0.71122	0.155934
11_10804418_10804912_-	1.2574	0.00145373	0.564753	0.165985
11_10806047_10806819_-	0.834912	0.0050904	0.113429	0.785346
11_10806885_10807254_-	1.45165	0.00831851	-0.422385	0.559301
11_108095691_108097635_+	1.87945	2.46917e-14	-1.58985	6.26934e-09
11_108098529_108104189_+	1.08628	4.95093e-05	-0.576579	0.0424654
11_108162014_108162119_-	0.691853	0.497802	-0.252965	0.819007
11_108197420_108222499_-	-2.07244	3.56534e-06	1.452	0.00236391
11_10855086_10856143_-	0.295438	0.111561	-0.550911	0.00283125
11_10855118_10856143_-	-1.42399	1.11335e-17	0.191379	0.386696
11_10856257_10857861_-	0.353214	0.0606201	-0.508245	0.0137932
11_108723462_108838445_+	1.1433	5.9191e-05	-0.151582	0.653065
11_111741612_111742052_-	0.27254	0.491043	-0.352842	0.4998
11_111743530_111747953_-	0.247929	0.571547	-0.512219	0.253244
11_111748014_111752158_-	-0.732886	0.057577	-0.164034	0.809396
11_111755450_111759803_-	-3.72458	6.06568e-24	1.10959	0.118517
11_111996146_112016690_+	2.74702	1.92868e-25	-2.10742	7.12692e-16
11_112143817_112148602_-	0.493714	0.0212207	-0.932517	1.33819e-05
11_112193994_112194652_+	2.03721	0.00457719	-1.41643	0.0592668
11_112194755_112199698_+	2.02538	7.6348e-17	-1.99915	9.94111e-13
11_112202190_112213723_+	0.0616317	0.917082	-0.248581	0.698387
11_112228673_112230207_+	-0.286957	0.370153	0.0696885	0.86598
11_112230230_112230625_+	-0.191154	0.713266	-0.155883	0.798507
11_112230682_112233162_+	0.47828	0.158225	-0.432103	0.257247
11_11293193_11327085_-	0.799695	0.0184302	-0.709223	0.0400942
11_113733814_113736619_-	0.296807	0.599504	-0.359957	0.5645
11_113736822_113737571_-	1.8813	0.0020758	-1.31897	0.0369342
11_113741765_113743801_-	0.466263	0.544626	-0.782145	0.32605
11_113748420_113757661_-	0.639079	0.195702	-0.555994	0.353148
11_113803281_113803797_-	-0.413915	0.703032	0.64701	0.551447
11_114296710_114297950_+	-0.14866	0.794217	-0.10235	0.852679
11_114298194_114312044_+	-0.258038	0.27474	0.090113	0.73591
11_114400767_114401697_+	-0.00958221	0.991012	-0.475251	0.556112
11_114401860_114402827_+	0.847049	0.282521	-0.687692	0.403516
11_114444652_114445978_+	0.440769	0.387787	-0.70798	0.162098
11_114447879_114449845_+	1.93684	2.94107e-12	-1.62695	2.6535e-07
11_116759179_116760734_-	-0.884682	0.266361	0.45222	0.663393
11_116845629_116846382_-	2.79	1.25359e-13	-2.01979	4.98835e-09
11_116849283_116857809_-	-0.549688	0.165059	1.28695	8.20538e-06
11_116863818_116867945_-	0.153107	0.705501	0.0239647	0.961574
11_116863818_116870330_-	-1.34774	5.57496e-12	1.08194	9.44431e-08
11_116897317_116927218_-	1.18073	0.000148918	-1.48275	1.3239e-05
11_117163892_117167420_+	-1.23059	0.000654377	0.333131	0.420091
11_117199432_117203001_+	-0.830206	0.00209724	2.7954	4.13686e-20
11_117209053_117218465_-	2.42895	6.87467e-36	-1.95461	1.13177e-24
11_117296961_117315534_-	1.34015	1.92455e-10	-0.911249	0.00075896
11_117328208_117335604_+	1.62463	1.90419e-07	-0.801229	0.032271
11_117381868_117387202_+	1.3531	1.57188e-08	-1.38322	6.72141e-07
11_117387412_117390776_+	0.50046	0.454939	0.338472	0.633799
11_118237260_118240210_-	-0.828496	0.290663	-0.0524571	0.95609
11_118262648_118262930_-	1.20631	0.142068	0.121984	0.900237
11_118373685_118374895_+	1.75955	2.52835e-07	-0.980693	0.00176224
11_118373703_118374895_+	1.22764	0.000839022	-1.43362	1.02697e-05
11_118381523_118382588_+	0.594839	0.166943	-0.692299	0.120211
11_118386612_118389724_+	1.60786	1.59346e-05	-1.21305	0.00103291
11_118390804_118392737_+	1.03627	0.179352	0.162158	0.856459
11_118403985_118405656_+	1.25791	0.00291016	-1.61579	0.000250029
11_118407097_118408999_+	-0.768542	0.00290699	0.129442	0.774191
11_118584644_118590340_+	0.599299	0.337345	-0.955169	0.108378
11_118593698_118597706_+	-0.658074	0.226998	0.0933143	0.892463
11_118635548_118638890_+	0.159442	0.783898	-0.0802541	0.922432
11_118900198_118900618_-	-1.3043	0.00728483	0.526921	0.367797
11_118908655_118909913_-	1.15407	0.00057018	-1.18873	6.5946e-05
11_118997276_118997727_-	0.765699	0.214865	-1.36972	0.101428
11_118998317_118998429_+	0.887985	0.410726	-0.10877	0.92424
11_119010830_119011220_+	1.3249	0.000201289	-0.834503	0.0299422
11_119011311_119011938_+	0.167148	0.778933	0.137416	0.846654
11_119015939_119017361_-	1.04027	9.09161e-05	-0.121061	0.714124
11_119017545_119017924_-	-0.521885	0.0333565	0.929261	1.79443e-06
11_119018053_119018281_-	1.39723	1.61268e-05	-0.266185	0.481688
11_119020253_119021759_+	1.54892	1.48877e-06	-1.46547	3.9123e-06
11_119021886_119023320_+	1.26252	0.000589763	-1.66375	3.45786e-07
11_119027095_119027627_-	1.98432	0.00537728	-0.756934	0.318528
11_119027872_119028193_-	3.70501	6.08129e-27	-2.85597	2.6314e-15
11_119046802_119047733_-	0.897982	0.192798	-0.58049	0.393422
11_119049203_119049555_-	0.706619	0.369587	-0.363662	0.665633
11_119054675_119054983_-	2.57388	0.00372058	-1.62202	0.0450382
11_11905548_11920155_+	1.43046	9.88787e-12	-0.403742	0.169767
11_119068010_119069195_+	0.874419	0.0235167	-0.612933	0.116509
11_119073951_119076896_+	0.0333314	0.956712	-0.506656	0.358603
11_119077083_119077500_+	0.160589	0.877591	0.559641	0.495474
11_119078334_119078564_+	2.8736	2.02044e-05	-1.81259	0.00301462
11_119078704_119078794_+	2.16416	0.00106701	-1.18068	0.0571903
11_119079300_119081091_+	0.19918	0.749357	-0.3045	0.626799
11_119088308_119088634_+	1.27342	0.08052	-0.439652	0.592322
11_119100843_119101017_-	0.703313	0.202979	-0.776563	0.231691
11_119121639_119126934_+	-1.11289	0.000914248	1.25093	0.000927545
11_119127125_119130724_+	2.5805	8.19714e-16	-1.30707	0.000106742
11_119130954_119131534_+	2.13819	2.83667e-08	-0.940539	0.0186814
11_119131646_119131829_+	1.52096	0.175347	0.501833	0.628536
11_119131982_119132495_+	1.07601	0.114943	0.3882	0.601411
11_119175274_119179692_+	-1.11361	0.00946112	0.498514	0.385142
11_119182345_119183117_+	-2.72801	1.927e-09	1.77117	0.00467115
11_119232695_119271734_+	-2.25938	0.00341586	1.59535	0.0387402
11_119309915_119310348_-	1.06747	0.104492	-0.359291	0.604813
11_11943112_11947944_+	0.036066	0.933637	0.637944	0.0971236
11_11950482_11952740_+	0.1516	0.739366	0.794604	0.0327553
11_120125889_120127335_-	-0.112243	0.84243	-0.0112451	0.988932
11_120211510_120225660_+	0.114118	0.532402	-0.876951	9.48577e-08
11_120225795_120226815_+	1.12577	0.0315619	-1.84772	0.000175412
11_120337275_120406117_+	0.142439	0.835273	0.720457	0.205857
11_121060085_121086777_+	0.934451	0.0259329	-0.592242	0.267735
11_122292403_122422691_-	1.18142	1.52811e-05	-1.49554	1.4476e-05
11_12239585_12256784_+	0.457045	0.232166	-0.39172	0.318859
11_122656210_122776218_+	0.376345	0.124858	0.00319375	0.992134
11_123057919_123058251_-	0.376989	0.355697	-0.161905	0.702347
11_123058830_123059058_-	0.585706	0.0457268	0.261081	0.420496
11_123059261_123059472_-	0.528513	0.108459	0.342646	0.312552
11_123060268_123060592_-	0.562118	0.256369	-0.321931	0.562469
11_123060798_123061119_-	1.19365	0.0120344	-0.362271	0.480546
11_123074843_123083084_-	-0.752585	0.00262819	-0.125983	0.690533
11_123097952_123194912_-	-0.0778721	0.786729	-0.670646	0.00230617
11_123431166_123435433_+	-0.959162	0.0133663	0.633686	0.100146
11_123594166_123594734_+	2.49122	0.000583491	-1.18154	0.071463
11_123600548_123603425_+	-0.585427	0.500661	0.263637	0.730361
11_123605478_123606608_+	0.895493	0.0991339	-0.241671	0.643277
11_123606798_123608658_+	-1.05242	0.007468	0.576856	0.0794744
11_123612864_123613454_+	-0.397292	0.557578	0.805254	0.0996555
11_123614835_123618692_+	-0.354142	0.356629	0.356131	0.308426
11_123619224_123622505_+	0.0666926	0.848614	0.102956	0.714613
11_123728262_123729125_-	-0.220726	0.777223	-0.314831	0.711204
11_123730985_123740116_-	-0.120806	0.66094	-0.21734	0.480976
11_123730985_123741548_-	0.0235371	0.926279	-0.216273	0.405578
11_124623233_124624930_+	0.234639	0.426842	0.268369	0.335638
11_124625001_124625670_+	0.286502	0.643504	0.560834	0.312235
11_124625903_124626472_+	0.386551	0.366369	-0.59146	0.143332
11_124625903_124626812_+	-0.513018	0.0672361	1.60175	1.18106e-12
11_124625903_124626903_+	1.5226	5.39166e-12	-0.761452	0.000833484
11_124627050_124630387_+	0.437221	0.470737	-0.0567242	0.933522
11_124631417_124632092_+	0.670661	0.308546	-0.648077	0.345668
11_124649796_124654654_-	-1.79628	2.44546e-08	1.78296	2.30923e-07
11_124876932_124877160_+	-2.1897	0.000502562	2.04421	0.0102773
11_124878796_124879189_+	0.427012	0.482107	0.0543697	0.94441
11_12508642_12511513_+	-0.16657	0.849645	-0.539836	0.580683
11_12518517_12527848_+	2.12146	4.20174e-05	-1.6643	0.000513906
11_125569573_125570103_+	1.09039	0.162638	-1.85338	0.013923
11_125570190_125572457_+	-0.250994	0.785377	-0.760368	0.355083
11_125579068_125580092_+	0.930029	0.208798	-2.04311	0.00104088
11_125580204_125581210_+	0.239811	0.693556	-0.559046	0.410346
11_125609589_125611427_+	1.24132	8.1133e-05	-1.04182	0.00137497
11_125611519_125612591_+	2.83707	4.09776e-09	-1.47523	0.000661323
11_125612747_125612988_+	3.20531	0.000286204	-1.96411	0.00989687
11_125626534_125626748_+	0.312594	0.430709	-0.806082	0.0212644
11_125626575_125626748_+	-0.0654649	0.898809	-0.100269	0.846006
11_125635533_125637448_+	-1.58168	0.0630178	0.957162	0.368361
11_125894286_125895223_-	1.5027	1.00712e-05	-0.840932	0.00614642
11_126267712_126268002_-	0.600455	0.552289	-0.804566	0.356234
11_126276219_126276393_+	2.68939	3.50645e-06	-1.9943	9.35803e-05
11_126276523_126277070_+	2.43718	2.1756e-09	-2.06101	1.07399e-07
11_126327963_126328744_+	-0.551636	0.0652905	-0.353845	0.516524
11_126407634_126408098_+	1.56558	0.00550776	-1.42081	0.0152797
11_126413648_126413960_+	-0.955344	0.311091	0.64971	0.544379
11_1277253_1286001_-	1.96656	4.11944e-12	-1.21825	7.66391e-07
11_12864900_12878888_+	-0.665553	0.00141062	0.884891	1.90414e-06
11_12962763_12965107_-	2.50784	7.3318e-10	-2.61352	3.79045e-22
11_129865983_129869493_-	-0.570728	0.141994	1.26805	0.000239867
11_129912225_129914703_-	-0.818168	0.0921396	0.693641	0.175419
11_130135715_130137255_+	-0.84796	0.0453042	-0.172605	0.731758
11_130140483_130141497_+	0.0158648	0.964431	-0.0500675	0.893492
11_130234273_130236792_-	-0.199665	0.755114	0.380555	0.543051
11_130908083_130910017_-	-0.15271	0.747982	-0.118787	0.844442
11_130911771_130914265_-	-0.299757	0.676776	0.790674	0.226176
11_134153363_134157017_-	1.95526	7.82519e-38	-1.66592	7.99924e-24
11_134225345_134234896_+	0.201101	0.613954	0.146795	0.757251
11_134235053_134239990_+	-0.631432	0.0121312	0.511338	0.118697
11_134240155_134243118_+	0.6532	0.0574739	0.428667	0.176327
11_134243294_134244937_+	1.35729	6.34982e-08	-0.374068	0.170455
11_134253709_134256547_+	0.691686	0.174737	-0.469662	0.340472
11_134257257_134258514_+	1.37991	0.016071	-1.53792	0.00368255
11_134259745_134261043_+	-0.257325	0.313028	-0.678098	0.00475914
11_134261890_134262519_+	-0.598793	0.196568	-0.864687	0.11777
11_134262622_134264907_+	0.615128	0.0315464	-0.736674	0.00757601
11_134263555_134264907_+	-1.23064	0.0111245	0.347598	0.532473
11_134332147_134342753_+	0.555747	0.298122	-1.17918	0.0478333
11_134359141_134364327_+	-0.716185	0.267552	0.793981	0.243786
11_134374718_134374971_+	0.0779442	0.924057	0.273627	0.724013
11_13700492_13707899_+	-0.733949	0.146035	1.41639	0.000646475
11_13708079_13710692_+	3.13639	8.02066e-06	-0.793973	0.237618
11_13710870_13711763_+	1.05434	0.0183526	-0.359831	0.457495
11_13713033_13714508_+	0.891062	0.0579286	-1.09746	0.0213164
11_13714680_13721729_+	1.02727	6.75699e-07	-0.419337	0.0749264
11_13727683_13728611_+	0.0839986	0.921391	0.423157	0.592027
11_14279424_14281601_-	-0.0147942	0.98533	1.1968	0.0215464
11_14281720_14294470_-	-0.260261	0.551204	0.368105	0.377832
11_14505248_14507655_-	-0.378019	0.411648	-0.0970768	0.869142
11_14510951_14513569_-	-0.341299	0.442525	-0.283119	0.606957
11_1471419_1480392_-	-0.730063	0.030759	0.173445	0.690443
11_1557917_1558111_-	0.897971	0.391166	-1.14841	0.286501
11_1559055_1563850_-	-1.18626	0.000104316	2.51518	3.95207e-16
11_16738841_16743583_+	-2.51864	1.64452e-43	1.9532	9.39748e-34
11_16738841_16744600_+	1.72171	1.94424e-27	-0.987716	1.74202e-10
11_16743667_16744600_+	-4.4036	2.23403e-37	2.38762	7.97233e-10
11_16779020_16782753_-	-1.29476	1.53731e-05	0.933536	0.00392959
11_16782896_16783699_-	-0.876857	0.146641	1.02109	0.0825975
11_16783833_16786228_-	-0.739668	0.179922	0.926944	0.0820076
11_16786387_16789095_-	-0.089585	0.749776	0.307131	0.247319
11_16795018_16800973_-	0.426946	0.340287	-0.580875	0.25944
11_16801075_16801667_-	0.575518	0.539783	-0.104279	0.926669
11_17074466_17075096_-	-0.212318	0.54472	0.492591	0.136927
11_17122813_17129299_-	1.0834	0.000217773	-1.10379	0.000376641
11_17135029_17135110_-	1.55347	0.0661078	-0.596161	0.471495
11_17135159_17136481_-	1.38255	0.0012433	-1.04897	0.0341631
11_17147628_17148666_-	1.20548	0.0295104	-1.86051	0.00182199
11_17352039_17356650_+	-0.00892594	0.981052	0.118277	0.743981
11_17368964_17372005_+	1.47255	3.48464e-12	-1.31803	2.0944e-08
11_17517474_17520869_-	2.97126	4.74238e-17	-0.489328	0.339888
11_1757556_1758968_-	2.64458	0.000426394	-2.88079	2.09199e-05
11_1759639_1761308_-	0.522253	0.282182	-0.975739	0.021272
11_17878244_17959469_-	1.92858	9.10276e-18	-0.344588	0.193209
11_17959636_17988596_-	0.295915	0.512249	0.721588	0.0916387
11_18008076_18012850_-	1.70875	1.88338e-07	-0.677298	0.132449
11_18081503_18083534_-	1.94614	1.24919e-09	-1.54664	1.05808e-06
11_18083731_18086865_-	2.7919	1.9531e-17	-1.81433	1.39693e-07
11_18087225_18089329_-	0.132548	0.734895	0.0289683	0.949352
11_18279942_18281949_-	0.260084	0.527607	-0.362341	0.417636
11_18282220_18283794_-	0.307067	0.728989	-0.378891	0.698387
11_18287690_18287892_-	1.00927	0.293511	-0.603487	0.565715
11_18288013_18291441_-	1.14525	0.00361295	-1.58677	0.000172727
11_18297717_18298791_-	3.55236	3.63638e-14	-2.84751	7.04214e-11
11_18317907_18321945_-	0.693352	0.348714	-0.314183	0.728942
11_18335946_18338108_+	0.192168	0.67678	-0.547615	0.269022
11_18351969_18352328_+	0.739209	0.448039	-1.36037	0.150841
11_18401010_18402839_+	-0.830886	0.205824	0.548952	0.381316
11_18403013_18403693_+	-0.0772011	0.918204	0.863225	0.0566159
11_18403811_18405448_+	-0.994765	0.00225743	0.491894	0.207457
11_18405572_18407116_+	0.580547	0.146597	-0.662362	0.094506
11_18536469_18544622_-	0.0482127	0.930683	-0.227964	0.710288
11_19117276_19142977_+	1.23586	0.00168458	0.364542	0.403585
11_19163427_19164300_+	1.1175	0.179077	0.245889	0.801708
11_19170568_19172722_+	0.77003	0.190718	0.0512442	0.950837
11_20376717_20382177_+	0.314755	0.473686	-0.470456	0.302312
11_20402984_20407910_+	0.728221	0.133959	-0.976427	0.0600049
11_20494254_20508303_+	1.13588	1.65079e-06	-0.909855	2.61357e-05
11_208938_209270_+	-0.456099	0.394691	0.550419	0.3066
11_212759_212836_+	-0.865824	0.108094	1.514	0.00098881
11_212981_213298_+	0.213844	0.764805	1.54284	0.00016436
11_233534_236047_-	-1.17178	0.000149305	0.142958	0.760077
11_237144_238997_+	-0.138978	0.904999	0.694822	0.433776
11_2400798_2402293_+	1.76885	3.31429e-18	-1.84954	6.06716e-19
11_244216_244425_+	-1.79139	0.0243817	0.902409	0.344527
11_247448_248775_+	1.71114	2.50018e-16	-1.45337	1.10175e-11
11_249057_250802_+	0.6925	0.0406158	-0.629891	0.0769833
11_251626_251819_+	1.53791	0.0347952	-0.872438	0.108091
11_28069423_28077006_-	-0.271015	0.592057	0.0262611	0.968872
11_294478_294555_+	3.47181	5.96216e-06	-2.5598	0.000866273
11_2945646_2949226_-	1.22801	5.09523e-08	-0.891383	0.000195236
11_2949264_2951258_-	0.830628	0.00156732	-0.951622	0.00102556
11_2951809_2954526_-	0.133765	0.661034	0.0801651	0.809972
11_3001248_3001961_-	0.758373	0.0149564	-0.399724	0.2544
11_3001248_3001969_-	-0.00910298	0.977002	-0.177923	0.559509
11_3002600_3005365_-	1.60227	2.68604e-07	-1.7205	6.30933e-08
11_30323202_30330885_+	-0.0802211	0.896646	0.310575	0.58781
11_30331374_30332865_+	0.760416	0.11756	-0.436286	0.418931
11_3042256_3047752_-	0.860573	0.0122646	-1.86901	8.21751e-07
11_31370859_31414810_+	-0.671762	0.0617502	1.06204	0.000910732
11_31433570_31456259_-	0.0514819	0.83575	0.59658	0.00614492
11_32091450_32097143_+	-1.40627	2.10515e-10	-0.0976972	0.72775
11_32098528_32100547_+	-1.77304	0.00224223	-0.0946879	0.90822
11_32587144_32588593_+	1.62695	0.00984236	-1.63716	0.00639533
11_32593949_32594913_+	0.741185	0.00606077	-0.628261	0.0124213
11_32975343_32976333_+	1.73203	0.00180878	-0.309926	0.622089
11_33141762_33141884_-	-0.224226	0.701082	-0.513921	0.377086
11_33348013_33348521_+	-0.612864	0.410376	1.55094	0.0168632
11_3360565_3361742_-	2.40845	1.02717e-14	-2.39366	1.55799e-15
11_33746059_33747129_-	0.47113	0.0739696	-1.75935	3.20142e-12
11_34076642_34079627_+	0.0964182	0.908354	-0.62607	0.408026
11_34083041_34086063_+	-0.456601	0.517378	0.237702	0.723144
11_34092056_34096478_+	0.560117	0.188331	-0.483234	0.2217
11_34096673_34097195_+	1.30186	0.0527892	-0.908076	0.17134
11_34137026_34139190_+	0.803368	0.0341254	-0.583943	0.129362
11_34456817_34461250_+	-1.3106	0.00417386	1.11716	0.0168739
11_34984728_34992314_+	-0.0875692	0.887517	-0.235551	0.7376
11_35204640_35206111_+	0.0772107	0.82047	-1.40559	1.93384e-11
11_35206243_35208104_+	1.39212	0.00124472	-2.48212	3.31404e-13
11_35210054_35211245_+	0.398482	0.478893	-1.41974	0.000146174
11_36277123_36278476_-	-1.50071	0.0574605	1.54439	0.0226782
11_36451335_36462341_+	-0.356938	0.595842	0.168891	0.820281
11_36490650_36492550_-	1.12499	0.0293241	-1.0194	0.0125759
11_3676620_3679553_-	-0.408856	0.439146	0.663409	0.199004
11_3679708_3683199_-	0.367977	0.523435	-0.329256	0.592322
11_3683441_3685972_-	0.00883445	0.982745	0.118258	0.787654
11_3686194_3691346_-	-0.305594	0.671546	0.144704	0.871423
11_3720825_3723156_-	-1.108	0.0447436	0.277296	0.723025
11_373828_375460_+	1.70868	0.0989516	0.918798	0.286299
11_406059_406141_-	1.23099	0.100859	0.202072	0.818888
11_406059_406348_-	2.71535	1.28402e-14	-1.87958	0.000104034
11_4086543_4091281_+	0.0007357	0.99846	-0.336088	0.369308
11_4127256_4129073_+	0.336789	0.612624	0.044383	0.95681
11_43323636_43326506_+	1.00415	5.95879e-05	-1.10333	0.000183032
11_43330564_43335277_+	2.43759	2.1667e-11	-1.47361	2.37615e-05
11_43335354_43335857_+	3.13694	0.000961446	-0.73056	0.470154
11_43335994_43339240_+	0.674084	0.0331897	0.0791589	0.872464
11_43391952_43396708_+	-1.58034	4.77744e-05	-0.319468	0.540381
11_43414776_43436163_+	0.0822272	0.83575	-0.677849	0.0495382
11_43451265_43490238_+	-0.730594	0.00173243	0.875073	6.48594e-05
11_43816391_43830975_+	-0.71358	0.219185	0.927976	0.055621
11_43840064_43854714_+	0.0752055	0.87382	-0.914222	0.0265947
11_44936689_44936802_-	0.831459	0.369587	-1.24107	0.184972
11_44938366_44950676_-	-0.504516	0.0402276	-0.487838	0.141011
11_45204778_45208873_+	1.26298	2.83593e-06	-0.398187	0.276494
11_45806336_45810775_+	0.751796	0.00141924	-0.023004	0.932548
11_45872233_45880913_+	1.11672	0.0303184	-0.461401	0.344154
11_45910312_45910897_-	1.73379	0.000891285	-1.88041	0.000232232
11_45910962_45913818_-	2.06064	2.39723e-12	-1.62301	2.34197e-10
11_45924277_45924505_+	1.93267	0.0112159	-0.840305	0.268995
11_45924677_45924784_+	3.01108	3.60194e-15	-2.28994	1.02651e-10
11_45924889_45926038_+	3.36288	6.28073e-26	-2.81373	6.8933e-18
11_45938312_45945839_-	-1.59725	3.28219e-08	0.782187	0.0321623
11_46347820_46367290_+	1.36891	1.24748e-11	-2.07184	2.46516e-23
11_46377212_46378197_+	-1.66806	1.13278e-11	0.888304	0.000424277
11_46381183_46382056_+	2.84928	5.88704e-12	-0.957562	0.287414
11_46433628_46434848_-	0.896771	0.31971	-0.916351	0.31979
11_46542981_46543251_-	2.159	5.72825e-07	-1.45669	0.00148354
11_46616381_46617123_-	0.997103	0.0854985	-0.491833	0.422071
11_46665519_46667772_+	1.66002	0.0151501	-1.10152	0.0832523
11_46679776_46680204_-	-0.822107	0.292296	0.511926	0.460791
11_46682182_46688172_-	-1.03202	0.00033246	0.330008	0.312974
11_46701676_46702703_+	-0.701989	0.308362	0.461854	0.529168
11_46753497_46754887_-	0.933379	0.0274086	-1.03271	0.0502533
11_46784673_46788680_-	2.83596	1.24648e-25	-1.46034	1.69581e-07
11_46821268_46846219_-	-0.00336238	0.99606	-0.188791	0.830896
11_47168251_47171425_-	-0.519408	0.118993	1.21136	0.000321998
11_47171800_47172280_-	2.21469	0.00163581	-0.697734	0.444432
11_47175313_47175850_-	3.07391	1.37313e-05	-1.71178	0.0112738
11_47178046_47178365_-	1.18257	0.104132	-0.636572	0.420752
11_47178487_47178893_-	0.863396	0.353722	0.186102	0.856623
11_47180341_47180454_-	2.62035	0.00230744	-1.47787	0.072722
11_47180690_47182402_-	2.43634	3.59637e-10	-0.939795	0.0118372
11_47215263_47216335_+	1.06956	0.00643301	-0.890718	0.0630037
11_47217049_47232813_+	2.63379	6.03124e-28	-2.41405	9.87688e-22
11_47232959_47234572_+	2.24924	4.43124e-05	-1.10006	0.0517393
11_47259979_47260408_+	2.39723	0.0368858	-1.56495	0.113409
11_47261449_47261918_+	-0.916755	0.0011779	-0.819333	0.00114141
11_47285065_47285450_+	1.21606	4.77967e-05	-1.47752	7.69409e-08
11_47285194_47285450_+	2.63026	1.46935e-07	-1.29479	0.0062756
11_47286534_47289390_+	3.79386	3.35206e-30	-3.29546	2.37297e-20
[truncated: 14,611 more rows]
