# Supplementary material for: Molecular basis of RNA-binding and autoregulation by the cancer-associated splicing factor RBM39
Source: Nat Commun. 2023 Sep 4;14:5366. doi: 10.1038/s41467-023-40254-5 (PMC10477243; doi:10.1038/s41467-023-40254-5)
Supplement: Supplementary file 8 — Source data [file 41467_2023_40254_MOESM8_ESM.zip › Source data/Figure1g.xlsx]

## Sheet: Tabelle1
Dataset	PSI
LAML	0.5067
LAML	0.7791
LAML	0.5618
LAML	0.6519
LAML	0.5033
LAML	0.3171
LAML	0.7319
LAML	0.5447
LAML	0.6778
LAML	0.733
LAML	0.5536
LAML	0.7825
LAML	0.7208
LAML	0.5402
LAML	0.4426
LAML	0.5957
LAML	0.5126
LAML	0.6958
LAML	0.5637
LAML	0.4037
LAML	0.5586
LAML	0.6156
LAML	0.6184
LAML	0.6011
LAML	0.672
LAML	0.4651
LAML	0.39
LAML	0.5928
LAML	0.567
LAML	0.5602
LAML	0.5668
LAML	0.5899
LAML	0.7939
LAML	0.6688
LAML	0.4473
LAML	0.3849
LAML	0.6497
LAML	0.5886
LAML	0.5166
LAML	0.4552
LAML	0.7883
LAML	0.6635
LAML	0.5093
LAML	0.6103
LAML	0.6345
LAML	0.3882
LAML	0.4762
LAML	0.5071
LAML	0.6127
LAML	0.6138
LAML	0.5356
LAML	0.6625
LAML	0.6666
LAML	0.6367
LAML	0.6637
LAML	0.4955
LAML	0.6173
LAML	0.7084
LAML	0.6142
LAML	0.605
LAML	0.727
LAML	0.7663
LAML	0.5374
LAML	0.48
LAML	0.6562
LAML	0.55
LAML	0.6434
LAML	0.62
LAML	0.6199
LAML	0.6623
LAML	0.6592
LAML	0.621
LAML	0.7622
LAML	0.6659
LAML	0.6504
LAML	0.6662
LAML	0.6664
LAML	0.5651
LAML	0.6083
LAML	0.6985
LAML	0.4703
LAML	0.3381
LAML	0.4748
LAML	0.5044
LAML	0.6825
LAML	0.5719
LAML	0.6562
LAML	0.723
LAML	0.4549
LAML	0.653
LAML	0.5695
LAML	0.5124
LAML	0.6082
LAML	0.6689
LAML	0.652
LAML	0.447
LAML	0.8007
LAML	0.4802
LAML	0.5759
LAML	0.6486
LAML	0.4054
LAML	0.6305
LAML	0.4385
LAML	0.7148
LAML	0.7644
LAML	0.7629
LAML	0.7418
LAML	0.7146
LAML	0.3885
LAML	0.6413
LAML	0.8107
LAML	0.6723
LAML	0.5935
LAML	0.7511
LAML	0.5957
LAML	0.5573
LAML	0.655
LAML	0.6409
LAML	0.8132
LAML	0.7449
LAML	0.294
LAML	0.6307
LAML	0.4472
LAML	0.744
LAML	0.6332
LAML	0.6241
LAML	0.6804
LAML	0.5671
LAML	0.5286
LAML	0.7886
LAML	0.5729
LAML	0.6374
LAML	0.4739
LAML	0.7501
LAML	0.4166
LAML	0.6506
LAML	0.577
LAML	0.666
LAML	0.4534
LAML	0.6786
LAML	0.6186
LAML	0.3205
LAML	0.5877
LAML	0.7375
LAML	0.7306
LAML	0.5577
LAML	0.8599
LAML	0.6881
LAML	0.5935
LAML	0.4695
LAML	0.5981
LAML	0.5655
LAML	0.6443
LAML	0.7128
LAML	0.4753
LAML	0.4593
LAML	0.4403
LAML	0.5419
LAML	0.4114
LAML	0.6659
LAML	0.7084
LAML	0.6243
LAML	0.7275
LAML	0.7341
LAML	0.6857
LAML	0.4708
LAML	0.5258
LAML	0.7006
LAML	0.5523
LAML	0.4987
LAML	0.6226
LAML	0.6627
LAML	0.5653
LAML	0.6857
LAML	0.501
LAML	0.6856
LAML	0.3849
LAML	0.5107
BLCA	0.3901
BLCA	0.4448
BLCA	0.4414
BLCA	0.5075
BLCA	0.3928
BLCA	0.5015
BLCA	0.7206
BLCA	0.3935
BLCA	0.4419
BLCA	0.4276
BLCA	0.3859
BLCA	0.3419
BLCA	0.4844
BLCA	0.2565
BLCA	0.3967
BLCA	0.3547
BLCA	0.4927
BLCA	0.3886
BLCA	0.2036
BLCA	0.3751
BLCA	0.5653
BLCA	0.4796
BLCA	0.471
BLCA	0.5775
BLCA	0.8941
BLCA	0.7097
BLCA	0.571
BLCA	0.4595
BLCA	0.5053
BLCA	0.3028
BLCA	0.2786
BLCA	0.3396
BLCA	0.5494
BLCA	0.4116
BLCA	0.4116
BLCA	0.3494
BLCA	0.798
BLCA	0.5861
BLCA	0.487
BLCA	0.3135
BLCA	0.4523
BLCA	0.4962
BLCA	0.3415
BLCA	0.4665
BLCA	0.6899
BLCA	0.4684
BLCA	0.3313
BLCA	0.2532
BLCA	0.289
BLCA	0.2194
BLCA	0.4167
BLCA	0.2555
BLCA	0.5746
BLCA	0.4249
BLCA	0.5086
BLCA	0.4851
BLCA	0.6475
BLCA	0.3549
BLCA	0.5038
BLCA	0.3516
BLCA	0.1274
BLCA	0.1697
BLCA	0.6459
BLCA	0.3104
BLCA	0.417
BLCA	0.2305
BLCA	0.6092
BLCA	0.7764
BLCA	0.5203
BLCA	0.4778
BLCA	0.657
BLCA	0.5383
BLCA	0.6033
BLCA	0.6296
BLCA	0.6524
BLCA	0.462
BLCA	0.5957
BLCA	0.6608
BLCA	0.8547
BLCA	0.4746
BLCA	0.8957
BLCA	0.5638
BLCA	0.6462
BLCA	0.7087
BLCA	0.3472
BLCA	0.4189
BLCA	0.4534
BLCA	0.3429
BLCA	0.3775
BLCA	0.3353
BLCA	0.5125
BLCA	0.3394
BLCA	0.3553
BLCA	0.631
BLCA	0.5402
BLCA	0.4636
BLCA	0.3183
BLCA	0.3687
BLCA	0.5819
BLCA	0.8167
BLCA	0.2576
BLCA	0.2872
BLCA	0.5756
BLCA	0.5072
BLCA	0.2352
BLCA	0.3664
BLCA	0.5927
BLCA	0.3702
BLCA	0.4565
BLCA	0.38
BLCA	0.4332
BLCA	0.18
BLCA	0.6078
BLCA	0.6933
BLCA	0.2666
BLCA	0.4584
BLCA	0.5336
BLCA	0.6976
BLCA	0.3735
BLCA	0.5755
BLCA	0.5546
BLCA	0.2972
BLCA	0.503
BLCA	0.4839
BLCA	0.3953
BLCA	0.4084
BLCA	0.6653
BLCA	0.5336
BLCA	0.4489
BLCA	0.5348
BLCA	0.4254
BLCA	0.6334
BLCA	0.5069
BLCA	0.6306
BLCA	0.3184
BLCA	0.5102
BLCA	0.4468
BLCA	0.2892
BLCA	0.4595
BLCA	0.4159
BLCA	0.6147
BLCA	0.3703
BLCA	0.6934
BLCA	0.4476
BLCA	0.643
BLCA	0.6758
BLCA	0.593
BLCA	0.4913
BLCA	0.5113
BLCA	0.5282
BLCA	0.7729
BLCA	0.409
BLCA	0.7063
BLCA	0.6541
BLCA	0.5127
BLCA	1
BLCA	0.6858
BLCA	0.4739
BLCA	0.3486
BLCA	0.5307
BLCA	0.5807
BLCA	0.8008
BLCA	0.4604
BLCA	0.4003
BLCA	0.4959
BLCA	0.4877
BLCA	0.5163
BLCA	0.3663
BLCA	0.2209
BLCA	0.394
BLCA	0.6588
BLCA	0.3437
BLCA	0.8279
BLCA	0.4848
BLCA	0.422
BLCA	0.4955
BLCA	0.4405
BLCA	0.4567
BLCA	0.3605
BLCA	0.4914
BLCA	0.3592
BLCA	0.4774
BLCA	0.4621
BLCA	0.3144
BLCA	0.5622
BLCA	0.2414
BLCA	0.497
BLCA	0.5475
BLCA	0.6275
BLCA	0.5418
BLCA	0.3412
BLCA	0.514
BLCA	0.4829
BLCA	0.5183
BLCA	0.6524
BLCA	0.48
BLCA	0.4952
BLCA	0.5957
BLCA	0.7147
BLCA	0.3033
BLCA	0.6499
BLCA	0.4571
BLCA	0.5227
BLCA	0.5511
BLCA	0.4494
BLCA	0.5909
BLCA	0.2032
BLCA	0.6408
BLCA	0.3814
BLCA	0.4104
BLCA	0.318
BLCA	0.6332
BLCA	0.4542
BLCA	0.4065
BLCA	0.6433
BLCA	0.4002
BLCA	0.2587
BLCA	0.4306
BLCA	0.2683
BLCA	0.3856
BLCA	0.5778
BLCA	0.5859
BLCA	0.6445
BLCA	0.6329
BLCA	0.2824
BLCA	0.3563
BLCA	0.356
BLCA	0.4113
BLCA	0.556
BLCA	0.3533
BLCA	0.5094
BLCA	0.4141
BLCA	0.5658
BLCA	0.2779
BLCA	0.5008
BLCA	0.6121
BLCA	0.4706
BLCA	0.6674
BLCA	0.7318
BLCA	0.5266
BLCA	0.4406
BLCA	0.6453
BLCA	0.3659
BLCA	0.6447
BLCA	0.5146
BLCA	0.4635
BLCA	0.5013
BLCA	0.6158
BLCA	0.4572
BLCA	0.4986
BLCA	0.3878
BLCA	0.403
BLCA	0.5232
BLCA	0.6959
BLCA	0.5416
BLCA	0.5194
BLCA	0.4095
BLCA	0.5446
BLCA	0.4745
BLCA	0.4129
BLCA	0.4869
BLCA	0.3225
BLCA	0.9362
BLCA	0.4221
BLCA	0.5986
BLCA	0.4679
BLCA	0.7101
BLCA	0.4587
BLCA	0.7392
BLCA	0.5016
BLCA	0.413
BLCA	0.4683
BLCA	0.5668
BLCA	0.6909
BLCA	0.437
BLCA	0.597
BLCA	0.6584
BLCA	0.4277
BLCA	0.3942
BLCA	0.5826
BLCA	0.4104
BLCA	0.6426
BLCA	0.5245
BLCA	0.6057
BLCA	0.448
BLCA	0.647
BLCA	0.4861
BLCA	0.5597
BLCA	0.4499
BLCA	0.3159
BLCA	0.3962
BLCA	0.3426
BLCA	0.2388
BLCA	0.6064
BLCA	0.6598
BLCA	0.5297
BLCA	0.6487
BLCA	0.4684
BLCA	0.522
BLCA	0.332
BLCA	0.2406
BLCA	0.3532
BLCA	0.5571
BLCA	0.4199
BLCA	0.5115
BLCA	0.2808
BLCA	0.3738
BLCA	0.3627
BLCA	0.6021
BLCA	0.4665
BLCA	0.8371
BLCA	0.5647
BLCA	0.6262
BLCA	0.707
BLCA	0.3762
BLCA	0.1767
BLCA	0.6428
BLCA	0.4474
BLCA	0.4591
BLCA	0.2806
BLCA	0.5742
BLCA	0.3286
BLCA	0.6851
BLCA	0.6833
BLCA	0.5111
BLCA	0.5174
BLCA	0.5411
BLCA	0.3071
BLCA	0.5971
BLCA	0.3933
BLCA	0.7328
BLCA	0.4406
BLCA	0.402
BLCA	0.4467
BLCA	0.6107
BLCA	0.1968
BLCA	0.5224
BLCA	0.4182
BLCA	0.5455
BLCA	0.4381
BLCA	0.5843
BLCA	0.5208
BLCA	0.535
BLCA	0.5212
BLCA	0.5129
BLCA	0.7122
BLCA	0.5863
BLCA	0.5026
BLCA	0.5322
BLCA	0.5683
BLCA	0.6625
BLCA	0.3519
BLCA	0.8124
BLCA	0.4416
BLCA	0.2756
BLCA	0.5909
BLCA	0.3735
BLCA	0.5971
BLCA	0.5168
BLCA	0.4695
BLCA	0.6058
BLCA	0.4619
BLCA	0.5471
BLCA	0.5065
BLCA	0.3816
BLCA	0.5426
BLCA	0.4291
BLCA	0.6396
BLCA	0.5243
BLCA	0.3211
BLCA	0.4942
BLCA	0.4231
BLCA	0.497
BLCA	0.5039
BLCA	0.3973
BLCA	0.4524
BLCA	0.5596
BLCA	0.56
BLCA	0.3958
BLCA	0.711
BLCA	0.4358
BLCA	0.4891
BLCA	0.4948
BLCA	0.6787
BLCA	0.3985
BLCA	0.5053
BLCA	0.4276
BLCA	0.3327
BLCA	0.2572
BLCA	0.4091
BLCA	0.2083
BLCA	0.4184
BLCA	0.8582
BLCA	0.4116
BLCA	0.7122
BLCA	0.7044
BLCA	0.2479
BLCA	0.598
BLCA	0.4264
BLCA	0.514
BLCA	0.8424
BLCA	0.7641
BLCA	0.5454
BLCA	0.4255
BLCA	0.4912
BLCA	0.3965
BLCA	0.6241
BLCA	0.3902
BLCA	0.2551
BLCA	0.4115
BLCA	0.476
BLCA	0.3274
BLCA	0.7422
BLCA	0.2823
BLCA	0.5309
BLCA	0.4961
BLCA	0.436
BLCA	0.4797
BLCA	0.4061
BLCA	0.4117
BLCA	0.4067
BLCA	0.4772
BLCA	0.505
BLCA	0.5099
BLCA	0.5941
ACC	0.6164
ACC	0.6396
ACC	0.506
ACC	0.535
ACC	0.8248
ACC	0.5198
ACC	0.6986
ACC	0.4809
ACC	0.551
ACC	0.5838
ACC	0.7374
ACC	0.4631
ACC	0.7344
ACC	0.6478
ACC	0.5835
ACC	0.7167
ACC	0.5281
ACC	0.4207
ACC	0.3526
ACC	0.7441
ACC	0.4206
ACC	0.5746
ACC	0.4669
ACC	0.4849
ACC	0.2997
ACC	0.4892
ACC	0.1993
ACC	0.4977
ACC	0.7808
ACC	0.4937
ACC	0.5198
ACC	0.4937
ACC	0.557
ACC	0.5395
ACC	0.6439
ACC	0.4944
ACC	0.587
ACC	0.5592
ACC	0.5854
ACC	0.4612
ACC	0.2014
ACC	0.5961
ACC	0.5575
ACC	0.5218
ACC	0.3587
ACC	0.7905
ACC	0.5963
ACC	0.568
ACC	0.6493
ACC	0.6938
ACC	0.5684
ACC	0.7376
ACC	0.5769
ACC	0.8766
ACC	0.6786
ACC	0.7258
ACC	0.5595
ACC	0.5965
ACC	0.5998
ACC	0.5756
ACC	0.3965
ACC	0.7753
ACC	0.6027
ACC	0.4059
ACC	0.5203
ACC	0.62
ACC	0.1759
ACC	0.425
ACC	0.3895
ACC	0.2741
ACC	0.4536
ACC	0.2922
ACC	0.2619
ACC	0.4763
ACC	0.5155
ACC	0.6359
ACC	0.5243
ACC	0.339
ACC	0.4084
BRCA	0.4204
BRCA	0.4601
BRCA	0.7361
BRCA	0.4965
BRCA	0.4503
BRCA	0.3602
BRCA	0.4409
BRCA	0.5517
BRCA	0.3986
BRCA	0.3944
BRCA	0.2326
BRCA	0.5309
BRCA	0.3218
BRCA	0.2809
BRCA	0.3167
BRCA	0.3365
BRCA	0.3228
BRCA	0.2171
BRCA	0.2241
BRCA	0.5126
BRCA	0.4765
BRCA	0.4608
BRCA	0.3255
BRCA	0.492
BRCA	0.4424
BRCA	0.3914
BRCA	0.3671
BRCA	0.4975
BRCA	0.6292
BRCA	0.3865
BRCA	0.4864
BRCA	0.7236
BRCA	0.405
BRCA	0.6606
BRCA	0.4704
BRCA	0.5038
BRCA	0.2687
BRCA	0.3714
BRCA	0.4917
BRCA	0.3862
BRCA	0.2964
BRCA	0.3461
BRCA	0.4117
BRCA	0.3256
BRCA	0.2367
BRCA	0.4024
BRCA	0.4191
BRCA	0.3233
BRCA	0.2141
BRCA	0.3218
BRCA	0.2139
BRCA	0.3739
BRCA	0.1288
BRCA	0.1984
BRCA	0.2266
BRCA	0.5238
BRCA	0.4721
BRCA	0.2385
BRCA	0.5542
BRCA	0.2891
BRCA	0.4087
BRCA	0.258
BRCA	0.3872
BRCA	0.213
BRCA	0.3278
BRCA	0.4301
BRCA	0.1288
BRCA	0.2476
BRCA	0.4274
BRCA	0.3094
BRCA	0.2864
BRCA	0.1826
BRCA	0.2247
BRCA	0.3307
BRCA	0.1787
BRCA	0.1826
BRCA	0.1936
BRCA	0.3505
BRCA	0.3318
BRCA	0.3344
BRCA	0.4397
BRCA	0.3285
BRCA	0.5028
BRCA	0.3447
BRCA	0.2361
BRCA	0.3521
BRCA	0.2068
BRCA	0.5067
BRCA	0.4872
BRCA	0.2489
BRCA	0.4141
BRCA	0.5024
BRCA	0.6396
BRCA	0.4754
BRCA	0.3182
BRCA	0.4122
BRCA	0.4341
BRCA	0.4052
BRCA	0.6448
BRCA	0.2287
BRCA	0.4684
BRCA	0.3826
BRCA	0.3331
BRCA	0.3774
BRCA	0.5987
BRCA	0.2883
BRCA	0.5058
BRCA	0.1888
BRCA	0.4564
BRCA	0.2668
BRCA	0.1318
BRCA	0.6201
BRCA	0.4611
BRCA	0.4126
BRCA	0.3568
BRCA	0.3607
BRCA	0.3451
BRCA	0.325
BRCA	0.4612
BRCA	0.5901
BRCA	0.3599
BRCA	0.4554
BRCA	0.4001
BRCA	0.3872
BRCA	0.2288
BRCA	0.3015
BRCA	0.3543
BRCA	0.2423
BRCA	0.2653
BRCA	0.564
BRCA	0.4217
BRCA	0.4027
BRCA	0.4382
BRCA	0.304
BRCA	0.8296
BRCA	0.4698
BRCA	0.694
BRCA	0.4945
BRCA	0.3023
BRCA	0.4517
BRCA	0.4913
BRCA	0.2775
BRCA	0.6717
BRCA	0.3151
BRCA	0.6768
BRCA	0.3496
BRCA	0.2413
BRCA	0.3657
BRCA	0.4943
BRCA	0.2862
BRCA	0.3677
BRCA	0.3607
BRCA	0.3673
BRCA	0.2635
BRCA	0.4076
BRCA	0.2369
BRCA	0.3937
BRCA	0.1762
BRCA	0.3385
BRCA	0.5598
BRCA	0.6023
BRCA	0.5703
BRCA	0.4302
BRCA	0.5815
BRCA	0.318
BRCA	0.5004
BRCA	0.9301
BRCA	0.4974
BRCA	0.3586
BRCA	0.4691
BRCA	0.344
BRCA	0.3478
BRCA	0.2841
BRCA	0.3316
BRCA	0.3333
BRCA	0.3031
BRCA	0.2466
BRCA	0.4002
BRCA	0.5753
BRCA	0.3222
BRCA	0.4285
BRCA	0.3345
BRCA	0.407
BRCA	0.2114
BRCA	0.4172
BRCA	0.3812
BRCA	0.685
BRCA	0.1142
BRCA	0.2821
BRCA	0.2518
BRCA	0.1854
BRCA	0.1779
BRCA	0.2328
BRCA	0.257
BRCA	0.2844
BRCA	0.2198
BRCA	0.2193
BRCA	0.1546
BRCA	0.2652
BRCA	0.3449
BRCA	0.3031
BRCA	0.2822
BRCA	0.5622
BRCA	0.3094
BRCA	0.3728
BRCA	0.3811
BRCA	0.2231
BRCA	0.2227
BRCA	0.1655
BRCA	0.1899
BRCA	0.1338
BRCA	0.1568
BRCA	0.2972
BRCA	0.3555
BRCA	0.3797
BRCA	0.274
BRCA	0.3406
BRCA	0.3564
BRCA	0.5032
BRCA	0.2033
BRCA	0.1351
BRCA	0.2716
BRCA	0.3676
BRCA	0.3897
BRCA	0.3715
BRCA	0.2096
BRCA	0.1838
BRCA	0.1702
BRCA	0.4315
BRCA	0.2166
BRCA	0.2058
BRCA	0.2151
BRCA	0.1411
BRCA	0.3384
BRCA	0.177
BRCA	0.3642
BRCA	0.2999
BRCA	0.1665
BRCA	0.3352
BRCA	0.2654
BRCA	0.3898
BRCA	0.4754
BRCA	0.1851
BRCA	0.2339
BRCA	0.3283
BRCA	0.2448
BRCA	0.277
BRCA	0.1301
BRCA	0.4067
BRCA	0.3973
BRCA	0.3805
BRCA	0.3996
BRCA	0.2942
BRCA	0.3607
BRCA	0.3741
BRCA	0.502
BRCA	0.1628
BRCA	0.414
BRCA	0.3253
BRCA	0.193
BRCA	0.2551
BRCA	0.3124
BRCA	0.6443
BRCA	0.3506
BRCA	0.476
BRCA	0.4581
BRCA	0.3411
BRCA	0.4531
BRCA	0.2528
BRCA	0.3943
BRCA	0.3643
BRCA	0.4293
BRCA	0.446
BRCA	0.3237
BRCA	0.4164
BRCA	0.3926
BRCA	0.4084
BRCA	0.255
BRCA	0.5838
BRCA	0.3927
BRCA	0.2201
BRCA	0.3487
BRCA	0.3323
BRCA	0.3165
BRCA	0.4551
BRCA	0.4992
BRCA	0.3263
BRCA	0.3651
BRCA	0.3481
BRCA	0.4008
BRCA	0.3505
BRCA	0.2288
BRCA	0.603
BRCA	0.2362
BRCA	0.3494
BRCA	0.2372
BRCA	0.7519
BRCA	0.3842
BRCA	0.449
BRCA	0.4344
BRCA	0.4214
BRCA	0.4256
BRCA	0.4485
BRCA	0.365
BRCA	0.5119
BRCA	0.4565
BRCA	0.3787
BRCA	0.3912
BRCA	0.6122
BRCA	0.0154
BRCA	0.3154
BRCA	0.2829
BRCA	0.4349
BRCA	0.2695
BRCA	0.1301
BRCA	0.299
BRCA	0.2327
BRCA	0.4793
BRCA	0.2488
BRCA	0.2145
BRCA	0.648
BRCA	0.3211
BRCA	0.494
BRCA	0.4034
BRCA	0.2476
BRCA	0.2548
BRCA	0.3468
BRCA	0.1515
BRCA	0.2014
BRCA	0.3863
BRCA	0.2753
BRCA	0.4279
BRCA	0.2424
BRCA	0.2816
BRCA	0.3663
BRCA	0.4659
BRCA	0.2774
BRCA	0.4703
BRCA	0.5089
BRCA	0.2542
BRCA	0.3163
BRCA	0.3113
BRCA	0.3566
BRCA	0.5449
BRCA	0.5261
BRCA	0.4716
BRCA	0.3442
BRCA	0.5192
BRCA	0.3005
BRCA	0.6483
BRCA	0.2141
BRCA	0.2533
BRCA	0.4042
BRCA	0.5379
BRCA	0.2945
BRCA	0.4826
BRCA	0.3474
BRCA	0.2672
BRCA	0.3285
BRCA	0.292
BRCA	0.1858
BRCA	0.226
BRCA	0.2525
BRCA	0.6682
BRCA	0.2908
BRCA	0.6082
BRCA	0.7542
BRCA	0.3339
BRCA	0.3777
BRCA	0.2034
BRCA	0.2958
BRCA	0.4033
BRCA	0.3566
BRCA	0.6906
BRCA	0.228
BRCA	0.3468
BRCA	0.7388
BRCA	0.7189
BRCA	0.3739
BRCA	0.5405
BRCA	0.4277
BRCA	0.3998
BRCA	0.3468
BRCA	0.306
BRCA	0.438
BRCA	0.4674
BRCA	0.205
BRCA	0.2598
BRCA	0.7959
BRCA	0.6641
BRCA	0.694
BRCA	0.6814
BRCA	0.6707
BRCA	0.4634
BRCA	0.5078
BRCA	0.3509
BRCA	0.885
BRCA	0.3292
BRCA	0.4087
BRCA	0.3385
BRCA	0.204
BRCA	0.585
BRCA	0.557
BRCA	0.3327
BRCA	0.4909
BRCA	0.2686
BRCA	0.4488
BRCA	0.42
BRCA	0.3989
BRCA	0.3195
BRCA	0.2081
BRCA	0.3161
BRCA	0.3656
BRCA	0.3776
BRCA	0.3185
BRCA	0.4943
BRCA	0.4672
BRCA	0.3684
BRCA	0.5223
BRCA	0.3522
BRCA	0.4125
BRCA	0.3793
BRCA	0.3785
BRCA	0.4364
BRCA	0.2951
BRCA	0.3118
BRCA	0.4462
BRCA	0.3189
BRCA	0.274
BRCA	0.244
BRCA	0.3114
BRCA	0.2459
BRCA	0.2615
BRCA	0.3247
BRCA	0.2438
BRCA	0.3861
BRCA	0.481
BRCA	0.2686
BRCA	0.4252
BRCA	0.1645
BRCA	0.2125
BRCA	0.4477
BRCA	0.2174
BRCA	0.3119
BRCA	0.4685
BRCA	0.2048
BRCA	0.2411
BRCA	0.2877
BRCA	0.3635
BRCA	0.4143
BRCA	0.2902
BRCA	0.3036
BRCA	0.2409
BRCA	0.4787
BRCA	0.3465
BRCA	0.4448
BRCA	0.4038
BRCA	0.411
BRCA	0.2694
BRCA	0.4966
BRCA	0.2823
BRCA	0.2569
BRCA	0.4023
BRCA	0.3654
BRCA	0.5436
BRCA	0.4272
BRCA	0.3859
BRCA	0.5853
BRCA	0.43
BRCA	0.3098
BRCA	0.3053
BRCA	0.3003
BRCA	0.5091
BRCA	0.478
BRCA	0.5124
BRCA	0.4911
BRCA	0.4617
BRCA	0.5243
BRCA	0.2278
BRCA	0.2941
BRCA	0.363
BRCA	0.5993
BRCA	0.2409
BRCA	0.5794
BRCA	0.4268
BRCA	0.1191
BRCA	0.2761
BRCA	0.441
BRCA	0.5918
BRCA	0.3715
BRCA	0.2472
BRCA	0.3158
BRCA	0.2401
BRCA	0.4311
BRCA	0.2963
BRCA	0.5052
BRCA	0.2516
BRCA	0.1553
BRCA	0.2303
BRCA	0.2208
BRCA	0.3995
BRCA	0.4243
BRCA	0.389
BRCA	0.1382
BRCA	0.3321
BRCA	0.272
BRCA	0.3529
BRCA	0.4505
BRCA	0.1003
BRCA	0.467
BRCA	0.2935
BRCA	0.6725
BRCA	0.2421
BRCA	0.1219
BRCA	0.4189
BRCA	0.2529
BRCA	0.4553
BRCA	0.1888
BRCA	0.2964
BRCA	0.2601
BRCA	0.3797
BRCA	0.2804
BRCA	0.4243
BRCA	0.2831
BRCA	0.3354
BRCA	0.2853
BRCA	0.4516
BRCA	0.2989
BRCA	0.3164
BRCA	0.2797
BRCA	0.3748
BRCA	0.5537
BRCA	0.3147
BRCA	0.261
BRCA	0.1438
BRCA	0.5407
BRCA	0.3525
BRCA	0.6
BRCA	0.4465
BRCA	0.3123
BRCA	0.3167
BRCA	0.3409
BRCA	0.564
BRCA	0.4031
BRCA	0.4544
BRCA	0.4575
BRCA	0.1566
BRCA	0.2685
BRCA	0.6585
BRCA	0.137
BRCA	0.4018
BRCA	0.3924
BRCA	0.4731
BRCA	0.4389
BRCA	0.2766
BRCA	0.4223
BRCA	0.217
BRCA	0.515
BRCA	0.3757
BRCA	0.1748
BRCA	0.4582
BRCA	0.2899
BRCA	0.2752
BRCA	0.3046
BRCA	0.2847
BRCA	0.4481
BRCA	0.3214
BRCA	0.6551
BRCA	0.3567
BRCA	0.1335
BRCA	0.4107
BRCA	0.4412
BRCA	0.4204
BRCA	0.1871
BRCA	0.5384
BRCA	0.2473
BRCA	0.588
BRCA	0.3556
BRCA	0.5
BRCA	0.3677
BRCA	0.3902
BRCA	0.3135
BRCA	0.3167
BRCA	0.6202
BRCA	0.3274
BRCA	0.1263
BRCA	0.5085
BRCA	0.2933
BRCA	0.483
BRCA	0.5474
BRCA	0.1941
BRCA	0.2963
BRCA	0.3533
BRCA	0.2262
BRCA	0.4275
BRCA	0.445
BRCA	0.4485
BRCA	0.4912
BRCA	0.6554
BRCA	0.2481
BRCA	0.4664
BRCA	0.2921
BRCA	0.3744
BRCA	0.3718
BRCA	0.458
BRCA	0.5227
BRCA	0.1847
BRCA	0.5091
BRCA	0.3062
BRCA	0.085
BRCA	0.3489
BRCA	0.5759
BRCA	0.3137
BRCA	0.142
BRCA	0.6249
BRCA	0.2777
BRCA	0.3751
BRCA	0.3789
BRCA	0.4608
BRCA	0.3494
BRCA	0.2017
BRCA	0.2592
BRCA	0.4705
BRCA	0.5061
BRCA	0.3167
BRCA	0.3381
BRCA	0.3276
BRCA	0.4199
BRCA	0.7316
BRCA	0.3436
BRCA	0.2796
BRCA	0.4232
BRCA	0.334
BRCA	0.2932
BRCA	0.4245
BRCA	0.7816
BRCA	0.2191
BRCA	0.2738
BRCA	0.1802
BRCA	0.2062
BRCA	0.3636
BRCA	0.3371
BRCA	0.462
BRCA	0.1758
BRCA	0.2684
BRCA	0.2615
BRCA	0.3052
BRCA	0.3555
BRCA	0.3869
BRCA	0.4358
BRCA	0.4101
BRCA	0.4792
BRCA	0.382
BRCA	0.5801
BRCA	0.5566
BRCA	0.3164
BRCA	0.3192
BRCA	0.362
BRCA	0.2815
BRCA	0.3226
BRCA	0.2486
BRCA	0.4755
BRCA	0.3935
BRCA	0.5161
BRCA	0.2287
BRCA	0.4295
BRCA	0.2861
BRCA	0.3629
BRCA	0.357
BRCA	0.5766
BRCA	0.2131
BRCA	0.6052
BRCA	0.5461
BRCA	0.6741
BRCA	0.3878
BRCA	0.6362
BRCA	0.3149
BRCA	0.5746
BRCA	0.2532
BRCA	0.4969
BRCA	0.567
BRCA	0.2001
BRCA	0.6774
BRCA	0.1971
BRCA	0.4277
BRCA	0.3605
BRCA	0.3868
BRCA	0.6022
BRCA	0.4084
BRCA	0.5738
BRCA	0.4902
BRCA	0.5739
BRCA	0.3417
BRCA	0.6618
BRCA	0.3309
BRCA	0.5451
BRCA	0.3662
BRCA	0.5317
BRCA	0.4932
BRCA	0.5051
BRCA	0.6528
BRCA	0.543
BRCA	0.6869
BRCA	0.5107
BRCA	0.6746
BRCA	0.6559
BRCA	0.5945
BRCA	0.288
BRCA	0.4784
BRCA	0.2786
BRCA	0.5332
BRCA	0.4252
BRCA	0.696
BRCA	0.66
BRCA	0.8018
BRCA	0.3257
BRCA	0.7141
BRCA	0.4779
BRCA	0.528
BRCA	0.2351
BRCA	0.6792
BRCA	0.3883
BRCA	0.7468
BRCA	0.5818
BRCA	0.5148
BRCA	0.518
BRCA	0.2997
BRCA	0.5722
BRCA	0.2797
BRCA	0.5501
BRCA	0.256
BRCA	0.1967
BRCA	0.2977
BRCA	0.5691
BRCA	0.1776
BRCA	0.5806
BRCA	0.4263
BRCA	0.6779
BRCA	0.3196
BRCA	0.5364
BRCA	0.5866
BRCA	0.3699
BRCA	0.3102
BRCA	0.2555
BRCA	0.4177
BRCA	0.3172
BRCA	0.1042
BRCA	0.4771
BRCA	0.4986
BRCA	0.3291
BRCA	0.5431
BRCA	0.395
BRCA	0.5612
BRCA	0.4154
BRCA	0.3485
BRCA	0.2679
BRCA	0.5295
BRCA	0.3848
BRCA	0.3926
BRCA	0.2375
BRCA	0.2786
BRCA	0.3239
BRCA	0.2942
BRCA	0.5962
BRCA	0.3609
BRCA	0.2534
BRCA	0.3993
BRCA	0.1768
BRCA	0.434
BRCA	0.5041
BRCA	0.3182
BRCA	0.2645
BRCA	0.2773
BRCA	0.3115
BRCA	0.3295
BRCA	0.6957
BRCA	0.198
BRCA	0.4159
BRCA	0.3863
BRCA	0.2108
BRCA	0.8199
BRCA	0.4036
BRCA	0.6511
BRCA	0.6116
BRCA	0.4015
BRCA	0.3854
BRCA	0.3079
BRCA	0.4226
BRCA	0.5168
BRCA	0.489
BRCA	0.3764
BRCA	0.677
BRCA	0.252
BRCA	0.1853
BRCA	0.3883
BRCA	0.379
BRCA	0.2614
BRCA	0.51
BRCA	0.393
BRCA	0.3215
BRCA	0.2982
BRCA	0.4792
BRCA	0.3156
BRCA	0.279
BRCA	0.2936
BRCA	0.3903
BRCA	0.3589
BRCA	0.167
BRCA	0.4322
BRCA	0.2912
BRCA	0.2603
BRCA	0.6004
BRCA	0.2175
BRCA	0.5398
BRCA	0.4931
BRCA	0.2587
BRCA	0.2277
BRCA	0.453
BRCA	0.4625
BRCA	0.277
BRCA	0.5404
BRCA	0.3779
BRCA	0.2658
BRCA	0.5514
BRCA	0.2243
BRCA	0.2087
BRCA	0.4868
BRCA	0.3275
BRCA	0.2269
BRCA	0.6207
BRCA	0.2496
BRCA	0.2974
BRCA	0.2175
BRCA	0.1503
BRCA	0.1789
BRCA	0.3743
BRCA	0.4379
BRCA	0.3683
BRCA	0.2159
BRCA	0.6712
BRCA	0.3677
BRCA	0.2625
BRCA	0.1085
BRCA	0.2884
BRCA	0.4233
BRCA	0.1808
BRCA	0.1678
BRCA	0.3027
BRCA	0.3605
BRCA	0.6364
BRCA	0.3001
BRCA	0.2293
BRCA	0.3075
BRCA	0.3852
BRCA	0.385
BRCA	0.4603
BRCA	0.4494
BRCA	0.2758
BRCA	0.332
BRCA	0.3547
BRCA	0.3273
BRCA	0.2907
BRCA	0.2823
BRCA	0.6046
BRCA	0.4107
BRCA	0.3861
BRCA	0.4182
BRCA	0.4214
BRCA	0.3408
BRCA	0.2802
BRCA	0.4169
BRCA	0.2863
BRCA	0.3652
BRCA	0.2799
BRCA	0.3702
BRCA	0.2439
BRCA	0.4518
BRCA	0.5393
BRCA	0.2357
BRCA	0.3338
BRCA	0.4459
BRCA	0.4385
BRCA	0.1809
BRCA	0.401
BRCA	0.4653
BRCA	0.3206
BRCA	0.2608
BRCA	0.5373
BRCA	0.3803
BRCA	0.3375
BRCA	0.4194
BRCA	0.4595
BRCA	0.2983
BRCA	0.4211
BRCA	0.4152
BRCA	0.5259
BRCA	0.3064
BRCA	0.3968
BRCA	0.3746
BRCA	0.6809
BRCA	0.3373
BRCA	0.2049
BRCA	0.3628
BRCA	0.3354
BRCA	0.2538
BRCA	0.3711
BRCA	0.4813
BRCA	0.6015
BRCA	0.2554
BRCA	0.2649
BRCA	0.4024
BRCA	0.6155
BRCA	0.3974
BRCA	0.3863
BRCA	0.4437
BRCA	0.2897
BRCA	0.3356
BRCA	0.4941
BRCA	0.3163
BRCA	0.2414
BRCA	0.5357
BRCA	0.6394
BRCA	0.1948
BRCA	0.376
BRCA	0.3595
BRCA	0.3223
BRCA	0.4606
BRCA	0.4304
BRCA	0.4718
BRCA	0.3642
BRCA	0.2713
BRCA	0.6036
BRCA	0.2438
BRCA	0.4257
BRCA	0.3962
BRCA	0.4399
BRCA	0.4326
BRCA	0.4295
BRCA	0.7163
BRCA	0.3627
BRCA	0.5613
BRCA	0.3089
BRCA	0.3218
BRCA	0.4011
BRCA	0.3648
BRCA	0.5402
BRCA	0.4085
BRCA	0.3712
BRCA	0.3264
BRCA	0.1849
BRCA	0.447
BRCA	0.3605
BRCA	0.4785
BRCA	0.4178
BRCA	0.4368
BRCA	0.4986
BRCA	0.563
BRCA	0.4663
BRCA	0.4127
BRCA	0.3794
BRCA	0.297
BRCA	0.5123
BRCA	0.3473
BRCA	0.3942
BRCA	0.6773
BRCA	0.5437
BRCA	0.5221
BRCA	0.5031
BRCA	0.2113
BRCA	0.7369
BRCA	0.4282
BRCA	0.1266
BRCA	0.443
BRCA	0.5994
BRCA	0.4937
BRCA	0.5562
BRCA	0.5642
BRCA	0.4912
BRCA	0.541
BRCA	0.3764
BRCA	0.5432
BRCA	0.3026
BRCA	0.3661
BRCA	0.6984
BRCA	0.5532
BRCA	0.6062
BRCA	0.2933
BRCA	0.5314
BRCA	0.4539
BRCA	0.276
BRCA	0.5862
BRCA	0.2129
BRCA	0.3648
BRCA	0.4193
BRCA	0.4629
BRCA	0.5728
BRCA	0.3186
BRCA	0.6248
BRCA	0.5591
BRCA	0.3277
BRCA	0.5223
BRCA	0.424
BRCA	0.4004
BRCA	0.4071
BRCA	0.2565
BRCA	0.5294
BRCA	0.3625
BRCA	0.3524
BRCA	0.2182
BRCA	0.3894
BRCA	0.1567
BRCA	0.4405
BRCA	0.4298
BRCA	0.3791
BRCA	0.3928
BRCA	0.3497
BRCA	0.5416
BRCA	0.3168
BRCA	0.5202
BRCA	0.2036
BRCA	0.5225
BRCA	0.566
BRCA	0.4702
BRCA	0.2887
BRCA	0.4185
BRCA	0.4607
BRCA	0.6629
BRCA	0.2706
BRCA	0.2838
BRCA	0.3043
BRCA	0.2885
BRCA	0.1566
BRCA	0.3701
BRCA	0.4185
BRCA	0.5298
BRCA	0.4204
BRCA	0.2803
BRCA	0.3528
BRCA	0.4602
BRCA	0.2292
BRCA	0.5044
BRCA	0.3712
BRCA	0.2971
BRCA	0.3886
BRCA	0.3641
BRCA	0.3206
BRCA	0.5147
BRCA	0.52
BRCA	0.5149
BRCA	0.3274
BRCA	0.6977
BRCA	0.4216
BRCA	0.4025
BRCA	0.6327
BRCA	0.5886
BRCA	0.3916
BRCA	0.3297
BRCA	0.3634
BRCA	0.2086
BRCA	0.391
BRCA	0.7829
BRCA	0.5082
BRCA	0.3882
BRCA	0.4316
BRCA	0.7168
BRCA	0.5999
BRCA	0.6518
BRCA	0.2691
BRCA	0.3099
BRCA	0.2199
BRCA	0.4676
BRCA	0.2869
BRCA	0.5117
BRCA	0.3979
BRCA	0.6176
BRCA	0.2642
BRCA	0.2984
BRCA	0.2834
BRCA	0.5277
BRCA	0.2638
BRCA	0.6008
BRCA	0.5368
BRCA	0.548
BRCA	0.3786
BRCA	0.3142
BRCA	0.4324
BRCA	0.4161
BRCA	0.34
BRCA	0.2873
BRCA	0.694
BRCA	0.4217
BRCA	0.7652
BRCA	0.5109
BRCA	0.4004
BRCA	0.4639
BRCA	0.404
BRCA	0.3073
BRCA	0.4499
BRCA	0.4054
BRCA	0.2399
BRCA	0.2661
BRCA	0.3534
BRCA	0.5431
BRCA	0.3625
BRCA	0.4155
BRCA	0.3951
BRCA	0.6678
BRCA	0.5801
BRCA	0.4799
BRCA	0.5733
BRCA	0.4741
BRCA	0.3863
BRCA	0.4288
BRCA	0.8561
BRCA	0.4181
BRCA	0.3204
BRCA	0.4472
BRCA	0.7586
BRCA	0.4188
BRCA	0.6544
BRCA	0.692
BRCA	0.3599
BRCA	0.4753
BRCA	0.5786
BRCA	0.3297
BRCA	0.446
BRCA	0.5795
BRCA	0.4845
BRCA	0.6262
BRCA	0.2089
BRCA	0.4937
BRCA	0.4594
BRCA	0.5941
BRCA	0.4087
BRCA	0.3919
BRCA	0.4851
BRCA	0.4189
BRCA	0.3823
BRCA	0.6436
BRCA	0.3162
BRCA	0.4568
BRCA	0.5699
BRCA	0.39
BRCA	0.2333
BRCA	0.344
BRCA	0.5592
BRCA	0.4384
BRCA	0.4476
BRCA	0.3426
BRCA	0.3304
BRCA	0.3965
BRCA	0.4091
BRCA	0.4299
BRCA	0.3706
BRCA	0.4156
BRCA	0.6772
BRCA	0.3659
BRCA	0.4464
BRCA	0.4499
BRCA	0.3848
BRCA	0.3708
BRCA	0.4568
BRCA	0.4972
BRCA	0.3035
BRCA	0.5994
BRCA	0.4202
BRCA	0.2627
BRCA	0.4165
BRCA	0.3735
BRCA	0.3583
BRCA	0.4636
BRCA	0.4172
BRCA	0.5221
BRCA	0.5613
BRCA	0.3666
BRCA	0.7062
BRCA	0.3604
BRCA	0.3814
BRCA	0.396
BRCA	0.5588
BRCA	0.539
BRCA	0.4175
BRCA	0.3497
BRCA	0.4771
BRCA	0.2982
BRCA	0.4941
BRCA	0.2644
BRCA	0.4007
BRCA	0.4074
BRCA	0.3201
BRCA	0.1886
BRCA	0.3305
BRCA	0.5247
BRCA	0.2345
BRCA	0.4223
BRCA	0.4523
BRCA	0.4981
BRCA	0.5015
BRCA	0.1665
BRCA	0.4264
BRCA	0.5777
BRCA	0.5111
BRCA	0.6276
BRCA	0.5616
BRCA	0.4386
BRCA	0.5198
BRCA	0.3683
CESC	0.214
CESC	0.3871
CESC	0.3632
CESC	0.6015
CESC	0.5097
CESC	0.6076
CESC	0.4839
CESC	0.3386
CESC	0.2607
CESC	0.4294
CESC	0.3827
CESC	0.4528
CESC	0.4468
CESC	0.3818
CESC	0.3455
CESC	0.4045
CESC	0.4343
CESC	0.307
CESC	0.4394
CESC	0.3719
CESC	0.7215
CESC	0.7321
CESC	0.2526
CESC	0.5883
CESC	0.3178
CESC	0.428
CESC	0.4631
CESC	0.3284
CESC	0.448
CESC	0.5496
CESC	0.3189
CESC	0.4172
CESC	0.3901
CESC	0.5879
CESC	0.2069
CESC	0.5389
CESC	0.2848
CESC	0.4138
CESC	0.4821
CESC	0.323
CESC	0.3437
CESC	0.4948
CESC	0.4837
CESC	0.3486
CESC	0.3407
CESC	0.361
CESC	0.517
CESC	0.6
CESC	0.6308
CESC	0.3563
CESC	0.3633
CESC	0.6403
CESC	0.542
CESC	0.5251
CESC	0.4647
CESC	0.6082
CESC	0.4422
CESC	0.6555
CESC	0.3068
CESC	0.3842
CESC	0.3508
CESC	0.52
CESC	0.3504
CESC	0.3278
CESC	0.3946
CESC	0.2745
CESC	0.5387
CESC	0.3739
CESC	0.5656
CESC	0.41
CESC	null
CESC	0.4449
CESC	0.3265
CESC	0.5136
CESC	0.481
CESC	0.6711
CESC	0.4113
CESC	0.4052
CESC	0.3704
CESC	0.457
CESC	0.3483
CESC	0.3892
CESC	0.6592
CESC	0.3214
CESC	0.4191
CESC	0.3945
CESC	0.2789
CESC	0.4127
CESC	0.5228
CESC	0.6802
CESC	0.3119
CESC	0.3883
CESC	0.6048
CESC	0.3158
CESC	0.2025
CESC	0.701
CESC	0.4162
CESC	0.6585
CESC	0.2978
CESC	0.5861
CESC	0.4964
CESC	0.7525
CESC	0.5933
CESC	0.4705
CESC	0.4437
CESC	0.3994
CESC	0.5933
CESC	0.2418
CESC	0.4242
CESC	0.3242
[truncated: 8,698 more rows]
