# Supplementary material for: Molecular basis of RNA-binding and autoregulation by the cancer-associated splicing factor RBM39
Source: Nat Commun. 2023 Sep 4;14:5366. doi: 10.1038/s41467-023-40254-5 (PMC10477243; doi:10.1038/s41467-023-40254-5)
Supplement: Supplementary file 8 — Source data [file 41467_2023_40254_MOESM8_ESM.zip › Source data/Figure2d.xlsx]

## Sheet: Blatt1
spliced		rep1			rep2			rep3			rep4
		ct/ct'	rep ct	ΔCT	ct/ct'	rep ct	ΔCT	ct/ct'	rep ct	ΔCT	ct/ct'	rep ct	ΔCT
MBD1	Ctrl KD	20.81	20.845	0	21.77	21.755	0	22.03	21.94	0	21.88	21.88	0
		20.88			21.74			21.85			21.88
	RBM39 KD	21.57	21.625	-0.78	22.62	22.575	-0.82	22.72	22.76	-0.82	22.6	22.635	-0.755
		21.68			22.53			22.8			22.67
	WT rescue	20.79	20.74	0.105	21.15	21.15	0.605	22	21.92	0.02	21.48	21.485	0.395
		20.69			21.15			21.84			21.49
	dRRM1 rescue				23.24	23.31	-1.555	23.22	23.325	-1.385	22.88	22.795	-0.915
					23.38			23.43			22.71
	dRRM2 rescue				23.22	23.235	-1.48	22.04	22.02	-0.08	22.41	22.45	-0.57
					23.25			22			22.49
	dRRM3 rescue				21.55	21.61	0.145	21.82	21.785	0.155	21.95	21.975	-0.095
					21.67			21.75			22
TPP1	Ctrl KD	19.7	19.79	0	20.46	20.505	0	20.75	20.745	0	20.74	20.74	0
		19.88			20.55			20.74			20.74
	RBM39 KD	20.83	20.86	-1.07	22.77	22.76	-2.255	22.84	22.81	-2.065	22.83	22.84	-2.1
		20.89			22.75			22.78			22.85
	WT rescue	19.3	19.305	0.485	20.44	20.42	0.085	21.33	21.38	-0.635	21.13	21.145	-0.405
		19.31			20.4			21.43			21.16
	dRRM1 rescue				23.89	23.96	-3.455	24.05	24.06	-3.315	23.22	23.285	-2.545
					24.03			24.07			23.35
	dRRM2 rescue				23.56	23.655	-3.15	21.58	21.59	-0.845	21.86	22.005	-1.265
					23.75			21.6			22.15
	dRRM3 rescue				20.77	20.735	-0.23	21.36	21.4	-0.655	21.45	21.475	-0.735
					20.7			21.44			21.5
PAPOLA	Ctrl KD				17.11	17.11	0	17.39	17.39	0	17.27	17.285	0
					17.11			17.39			17.3
	RBM39 KD				20.17	20.15	-3.04	20.31	20.31	-2.92	20.12	20.095	-2.81
					20.13			20.31			20.07
	WT rescue				16.4	16.395	0.715	17.12	17.12	0.27	16.93	16.94	0.345
					16.39			17.12			16.95
	dRRM1 rescue				21.17	21.145	-4.035	21.15	21.185	-3.795	20.88	20.895	-3.61
					21.12			21.22			20.91
	dRRM2 rescue				18.27	18.31	-1.2	17.15	17.155	0.235	17.14	17.16	0.125
					18.35			17.16			17.18
	dRRM3 rescue				17.89	17.88	-0.77	17.43	17.425	-0.035	17.89	17.895	-0.61
					17.87			17.42			17.9
unspliced		rep1			rep2			rep3			rep4
		ct/ct'	rep ct	ΔCT	ct/ct'	rep ct	ΔCT	ct/ct'	rep ct	ΔCT	ct/ct'	rep ct	ΔCT
MBD1	Ctrl KD	24.23	24.22	0	27.08	26.52	0	26.89	26.37	0	26.99	26.91	0
		24.21			25.96			25.85			26.83
	RBM39 KD	23.06	23	1.22	25.53	25.41	1.11	25.95	25.685	0.685	25.5	25.01	1.9
		22.94			25.29			25.42			24.52
	WT rescue	24.46	24.405	-0.185	26.5	26.635	-0.115	27.03	26.64	-0.27	25.93	26.21	0.7
		24.35			26.77			26.25			26.49
	dRRM1 rescue				25.68	25.52	1	25.42	25.47	0.9	24.92	24.965	1.945
					25.36			25.52			25.01
	dRRM2 rescue				27.12	27.115	-0.595	25.78	25.66	0.71	26.55	26.54	0.37
					27.11			25.54			26.53
	dRRM3 rescue				25.25	25.325	1.195	25.61	25.73	0.64	26.11	26.2	0.71
					25.4			25.85			26.29
TPP1	Ctrl KD	24.75	24.77	0	27.77	27.585	0	27.98	27.8	0	27.71	27.63	0
		24.79			27.4			27.62			27.55
	RBM39 KD	21.73	21.71	3.06	24.93	24.855	2.73	24.77	24.715	3.085	24.89	24.785	2.845
		21.69			24.78			24.66			24.68
	WT rescue	23.38	23.395	1.375	25.41	25.42	2.165	26.3	25.995	1.805	26.28	26.135	1.495
		23.41			25.43			25.69			25.99
	dRRM1 rescue				25.64	25.39	2.195	25.48	25.42	2.38	25.16	25.08	2.55
					25.14			25.36			25
	dRRM2 rescue				26.84	27.045	0.54	25.5	25.58	2.22	25.6	25.8	1.83
					27.25			25.66			26
	dRRM3 rescue				24.8	24.635	2.95	25.3	25.015	2.785	25.19	25.155	2.475
					24.47			24.73			25.12
PAPOLA	Ctrl KD				24.25	24.315	0	25.29	25.02	0	25.58	25.465	0
					24.38			24.75			25.35
	RBM39 KD				25.01	25.05	-0.735	24.98	25.16	-0.14	25.03	25.07	0.395
					25.09			25.34			25.11
	WT rescue				24.13	24.18	0.135	25.6	25.525	-0.505	25.17	25.345	0.12
					24.23			25.45			25.52
	dRRM1 rescue				24.31	24.415	-0.1	24.25	24.415	0.605	23.36	23.43	2.035
					24.52			24.58			23.5
	dRRM2 rescue							24.55	24.775	0.245	25.07	24.925	0.54
								25			24.78
	dRRM3 rescue				24.73	24.7	-0.385	24.6	24.735	0.285	25.09	24.905	0.56
					24.67			24.87			24.72

## Sheet: Blatt2
spliced		Δ CT wth Ctrl KD				Ratio with Ctrl KD				Ratio spliced to unspliced				log 2 Ratio spliced to unspliced				statistics						welch test relative to Ctrl KD				welch test relative to RBM39 KD				welch test relative to FLAG-RBM39 WT
		exp1	exp2	exp3	exp4	exp1	exp2	exp3	exp4	exp1	exp2	exp3	exp4	exp1	exp2	exp3	exp4	mean	std dev	var	R	varup	vardown	t	df	p	sig	t	df	p	sig	t	df	p	sig
MBD1	Ctrl KD	0	0	0	0	1	1	1	1	1	1	1	1	0	0	0	0	0	0	0	1	0	0					6.95286	3	0.00610308	**	0.964503	3	0.405942
	RBM39 KD	-0.78	-0.82	-0.82	-0.755	0.582367	0.566442	0.566442	0.592546	0.25	0.262429	0.35233	0.158769	-2	-1.93	-1.505	-2.655	-2.0225	0.411377	0.581775	0.246131	0.122251	0.0816809	6.95286	3	0.00610308	**	0	6	1	•	5.84237	5.91515	0.00207904	**
	WT rescue	0.105	0.605	0.02	0.395	1.07549	1.52098	1.01396	1.31494	1.22264	1.64718	1.22264	0.809442	0.29	0.72	0.29	-0.305	0.24875	0.364732	0.515809	1.18818	0.510674	0.357166	0.964503	3	0.405942		5.84237	5.91515	0.00207904	**	0	6	1	•
	dRRM1 rescue		-1.555	-1.385	-0.915		0.340329	0.382889	0.530344		0.170164	0.205185	0.137738		-2.555	-2.285	-2.86	-2.56667	0.234888	0.332181	0.168794	0.0437033	0.034715	13.383	2	0.00553696	**	1.56181	4.81132	0.193362		8.75992	4.96013	0.000936119	***
	dRRM2 rescue		-1.48	-0.08	-0.57		0.358489	0.946058	0.673617		0.541488	0.578344	0.521233		-0.885	-0.79	-0.94	-0.871667	0.0619588	0.0876229	0.546515	0.0342216	0.032205	17.2303	2	0.0033514	**	3.89777	3.17986	0.0299654	*	4.26306	3.22813	0.0236773	*
	dRRM3 rescue		0.145	0.155	-0.095		1.10573	1.11342	0.936272		0.482968	0.714497	0.572362		-1.05	-0.485	-0.805	-0.78	0.231337	0.327159	0.582367	0.148236	0.11816	4.12948	2	0.053941		3.58241	4.78672	0.0231178	*	3.2181	4.94665	0.0323387	*
TPP1	Ctrl KD	0	0	0	0	1	1	1	1	1	1	1	1	0	0	0	0	0	0	0	1	0	0					17.1597	3	0.000431182	***	4.49376	3	0.0205669	*
	RBM39 KD	-1.07	-2.255	-2.065	-2.1	0.476319	0.209497	0.238986	0.233258	0.0571145	0.0315766	0.0281641	0.0324643	-4.13	-4.985	-5.15	-4.945	-4.8025	0.395798	0.559743	0.0358347	0.0169859	0.0115236	17.1597	3	0.000431182	***	0	6	1	•	6.02626	5.32104	0.00181039	**
	WT rescue	0.485	0.085	-0.635	-0.405	1.39959	1.06069	0.643941	0.755236	0.539614	0.236514	0.184284	0.267943	-0.89	-2.08	-2.44	-1.9	-1.8275	0.575125	0.81335	0.281752	0.213367	0.121419	4.49376	3	0.0205669	*	6.02626	5.32104	0.00181039	**	0	6	1	•
	dRRM1 rescue		-3.455	-3.315	-2.545		0.0911888	0.100481	0.171348		0.019915	0.0193034	0.0292585		-5.65	-5.695	-5.095	-5.48	0.272855	0.385876	0.0224056	0.00687072	0.00525826	24.5977	2	0.00164868	**	1.89396	4.99694	0.13115		7.87686	4.46732	0.00140429	**
	dRRM2 rescue		-3.15	-0.845	-1.265		0.112656	0.556711	0.416099		0.0774817	0.119493	0.117034		-3.69	-3.065	-3.095	-3.28333	0.287817	0.407035	0.102711	0.0334796	0.0252494	13.9715	2	0.00508383	**	4.15697	4.9962	0.0141799	*	3.09955	4.57316	0.0362369	*
	dRRM3 rescue		-0.23	-0.655	-0.735		0.852635	0.635075	0.600818		0.110338	0.0921418	0.108067		-3.18	-3.44	-3.21	-3.27667	0.116142	0.164249	0.103187	0.0124426	0.0111037	34.5533	2	0.000836518	***	5.16355	3.6561	0.0140892	*	3.47035	3.32039	0.040336	*
PAPOLA	Ctrl KD		0	0	0		1	1	1		1	1	1		0	0	0	0	0	0	1	0	0					9.20638	2	0.0115936	*	2.83305	2	0.105281
	RBM39 KD		-3.04	-2.92	-2.81		0.121582	0.132127	0.142595		0.202361	0.145592	0.108442		-2.305	-2.78	-3.205	-2.76333	0.367612	0.519882	0.147283	0.0638972	0.0445637	9.20638	2	0.0115936	*	0	4	1	•	9.31851	3.33757	0.00261645	**
	Ctrl KD		0.715	0.27	0.345		1.64148	1.20581	1.27015		1.49485	1.71119	1.16878		0.58	0.775	0.225	0.526667	0.227682	0.32199	1.4406	0.360227	0.288169	2.83305	2	0.105281		9.31851	3.33757	0.00261645	**	0	4	1	•
	RBM39 KD		-4.035	-3.795	-3.61		0.061002	0.0720429	0.0818996		0.0653803	0.0473661	0.0199841		-3.935	-4.4	-5.645	-4.66	0.721907	1.02093	0.0395549	0.040711	0.0200623	7.90588	2	0.0156252	*	2.86741	2.97189	0.103148		8.39191	2.39398	0.0139042	*
	WT rescue		-1.2	0.235	0.125		0.435275	1.17691	1.09051			0.993092	0.750019			-0.01	-0.415	-0.2125	0.2025	0.286378	0.86304	0.189502	0.155384	1.04938	1	0.484663		7.04503	2.99431	0.019559	*	2.68894	2.5059	0.114944
	dRRM1 rescue		-0.77	-0.035	-0.61		0.586417	0.976032	0.655197		0.765779	0.80107	0.444421		-0.385	-0.32	-1.17	-0.625	0.386286	0.546291	0.64842	0.298485	0.204396	1.9816	2	0.18603		4.91123	3.99022	0.0161659	*	3.14568	3.23997	0.0514369
unspliced		Δ CT wth Ctrl KD				Ratio with Ctrl KD
		exp1	exp2	exp3	exp4	exp1	exp2	exp3	exp4
MBD1	Ctrl KD	0	0	0	0	1	1	1	1
	RBM39 KD	1.22	1.11	0.685	1.9	2.32947	2.15846	1.6077	3.73213
	WT rescue	-0.185	-0.115	-0.27	0.7	0.879649	0.923382	0.82932	1.6245
	dRRM1 rescue		1	0.9	1.945		2	1.86607	3.85038
	dRRM2 rescue		-0.595	0.71	0.37		0.662044	1.6358	1.29235
	dRRM3 rescue		1.195	0.64	0.71		2.28945	1.55833	1.6358
TPP1	Ctrl KD	0	0	0	0	1	1	1	1
	RBM39 KD	3.06	2.73	3.085	2.845	8.33973	6.63456	8.4855	7.18506
	WT rescue	1.375	2.165	1.805	1.495	2.59368	4.48466	3.49429	2.81864
	dRRM1 rescue		2.195	2.38	2.55		4.5789	5.20537	5.85634
	dRRM2 rescue		0.54	2.22	1.83		1.45397	4.65893	3.55537
	dRRM3 rescue		2.95	2.785	2.475		7.72749	6.89237	5.55967
PAPOLA	Ctrl KD		0	0	0		1	1	1
	RBM39 KD		-0.735	-0.14	0.395		0.600818	0.907519	1.31494
	WT rescue		0.135	-0.505	0.12		1.09809	0.70466	1.08673
	dRRM1 rescue		-0.1	0.605	2.035		0.933033	1.52098	4.09823
	dRRM2 rescue			0.245	0.54			1.18509	1.45397
	dRRM3 rescue		-0.385	0.285	0.56		0.765779	1.21841	1.47427
