# Supplementary material for: Molecular basis of RNA-binding and autoregulation by the cancer-associated splicing factor RBM39
Source: Nat Commun. 2023 Sep 4;14:5366. doi: 10.1038/s41467-023-40254-5 (PMC10477243; doi:10.1038/s41467-023-40254-5)
Supplement: Supplementary file 8 — Source data [file 41467_2023_40254_MOESM8_ESM.zip › Source data/Figure2g.xlsx]

## Sheet: Tabelle1
Condition	Ratio1	Ratio2	Ratio3	Meanratio	Std	p to Ctrl KD	p to WT	Var
Ctrl KD	0.296441	0.271897	0.23864	0.268993	0.0236863	1	0.0367866	0.0334975
RBM39 KD	0	0	0	0	0	8.78976e-05	0.00283053	0
WT	0.661514	0.386679	0.510227	0.519473	0.112391	0.0367866	1	0.158945
dRRM1	0	0	0	0	0	8.78976e-05	0.00283053	0
dRRM2	0.359735	0.158751	0.239891	0.252792	0.0825573	0.802848	0.0538468	0.116754
dRRM3	0.162267	0.145415	0.158051	0.155245	0.00716067	0.00288857	0.0102313	0.0101267
