# Supplementary material for: Molecular basis of RNA-binding and autoregulation by the cancer-associated splicing factor RBM39
Source: Nat Commun. 2023 Sep 4;14:5366. doi: 10.1038/s41467-023-40254-5 (PMC10477243; doi:10.1038/s41467-023-40254-5)
Supplement: Supplementary file 8 — Source data [file 41467_2023_40254_MOESM8_ESM.zip › Source data/Figure3d.xlsx]

## Sheet: Tabelle1
Construct	Rep	Count
WT	1	13
WT	1	11
WT	1	8
WT	1	10
WT	2	12
WT	2	14
WT	2	12
WT	2	15
WT	3	17
WT	3	11
WT	3	19
WT	3	12
deltaRS	1	0
deltaRS	1	0
deltaRS	1	0
deltaRS	1	0
deltaRS	2	0
deltaRS	2	0
deltaRS	2	0
deltaRS	2	0
deltaRS	3	0
deltaRS	3	0
deltaRS	3	0
deltaRS	3	0
