# Supplementary material for: Molecular basis of RNA-binding and autoregulation by the cancer-associated splicing factor RBM39
Source: Nat Commun. 2023 Sep 4;14:5366. doi: 10.1038/s41467-023-40254-5 (PMC10477243; doi:10.1038/s41467-023-40254-5)
Supplement: Supplementary file 8 — Source data [file 41467_2023_40254_MOESM8_ESM.zip › Source data/Figure3e.xlsx]

## Sheet: Blatt1
spliced		rep1			rep2			rep3
		ct/ct'	rep ct	ΔCT	ct/ct'	rep ct	ΔCT	ct/ct'	rep ct	ΔCT
MBD1	Ctrl KD	22.07	22.07	0	22.32	22.35	0	22.24	22.23	0
					22.38			22.22
	RBM39 KD	23.8	23.99	-1.92	23.42	23.315	-0.965	23.23	23.275	-1.045
		24.18			23.21			23.32
	ΔRS rescue	23.8	23.785	-1.715	22.47	22.54	-0.19	22.52	22.575	-0.345
		23.77			22.61			22.63
PAPOLA	Ctrl KD	19.66	19.64	0	19.94	19.845	0	19.72	19.82	0
		19.62			19.75			19.92
	RBM39 KD	21.7	21.665	-2.025	21.47	21.44	-1.595	21.43	21.415	-1.595
		21.63			21.41			21.4
	ΔRS rescue	22.39	22.195	-2.555	20.94	20.925	-1.08	20.48	20.515	-0.695
		22			20.91			20.55
TPP	Ctrl KD	18.94	19.005	0	19.62	19.425	0	19.63	19.6	0
		19.07			19.23			19.57
	RBM39 KD	22.33	22.37	-3.365	21.64	21.605	-2.18	21.38	21.24	-1.64
		22.41			21.57			21.1
	ΔRS rescue	22.32	22.22	-3.215	21.46	21.435	-2.01	20.99	21.01	-1.41
		22.12			21.41			21.03
unspliced		rep1			rep2			rep3
		ct/ct'	rep ct	ΔCT	ct/ct'	rep ct	ΔCT	ct/ct'	rep ct	ΔCT
MBD1	Ctrl KD	24.57	24.475	0	25.12	24.81	0	24.39	24.41	0
		24.38			24.5			24.43
	RBM39 KD	24.45	24.8	-0.325	24.55	24.425	0.385	24.17	24.225	0.185
		25.15			24.3			24.28
	ΔRS rescue	24.81	24.845	-0.37	23.65	23.875	0.935	23.77	23.71	0.7
		24.88			24.1			23.65
PAPOLA	Ctrl KD	29.59	29.825	0	30.27	30.195	0	29.12	29.53	0
		30.06			30.12			29.94
	RBM39 KD	30.57	30.415	-0.59	30.5	30.28	-0.085	30.18	30.105	-0.575
		30.26			30.06			30.03
	ΔRS rescue	31.23	31.005	-1.18	29.65	29.77	0.425	28.89	29	0.53
		30.78			29.89			29.11
TPP	Ctrl KD	25.38	25.23	0	25.46	25.645	0	25.75	25.76	0
		25.08			25.83			25.77
	RBM39 KD	24.84	24.695	0.535	24.46	24.445	1.2	23.31	23.41	2.35
		24.55			24.43			23.51
	ΔRS rescue	24.57	24.58	0.65	24.02	23.745	1.9	23.65	23.5	2.26
		24.59			23.47			23.35

## Sheet: Blatt2
spliced		Δ CT wth Ctrl KD			Ratio with Ctrl KD			Ratio spliced to unspliced			log 2 Ratio spliced to unspliced			statistics						welch test relative to Ctrl KD				welch test relative to RBM39 KD				welch test relative to FLAG-RBM39 WT
		exp1	exp2	exp3	exp1	exp2	exp3	exp1	exp2	exp3	exp1	exp2	exp3	mean	std dev	var	R	varup	vardown	t	df	p	sig	t	df	p	sig	t	df	p	sig
MBD1	Ctrl KD	0	0	0	1	1	1	1	1	1	0	0	0	0	0	0	1	0	0					11.2211	2	0.00784858	**	11.3132	2	0.00772277	**
	RBM39 KD	-1.92	-0.965	-1.045	0.264255	0.512278	0.484645	0.331022	0.392292	0.426317	-1.595	-1.35	-1.23	-1.39167	0.151895	0.214813	0.381124	0.0611907	0.0527255	11.2211	2	0.00784858	**	0	4	1	•	1.36157	3.87672	0.266568
	ΔRS rescue	-1.715	-0.19	-0.345	0.304603	0.876606	0.787308	0.393654	0.458502	0.484645	-1.345	-1.125	-1.045	-1.17167	0.126842	0.179382	0.443908	0.0587728	0.0519011	11.3132	2	0.00772277	**	1.36157	3.87672	0.266568		0	4	1	•
PAPOLA	Ctrl KD	0	0	0	1	1	1	1	1	1	0	0	0	0	0	0	1	0	0					7.5115	2	0.0172657	*	14.6483	2	0.00462812	**
	RBM39 KD	-2.025	-1.595	-1.595	0.245705	0.331022	0.331022	0.369847	0.351111	0.493116	-1.435	-1.51	-1.02	-1.32167	0.215497	0.304759	0.400072	0.0941018	0.0761827	7.5115	2	0.0172657	*	0	4	1	•	0.234257	3.04444	0.829862
	ΔRS rescue	-2.555	-1.08	-0.695	0.170164	0.473029	0.617709	0.385553	0.35233	0.427798	-1.375	-1.505	-1.225	-1.36833	0.114407	0.161795	0.387338	0.0459687	0.041092	14.6483	2	0.00462812	**	0.234257	3.04444	0.829862		0	4	1	•
TPP	Ctrl KD	0	0	0	1	1	1	1	1	1	0	0	0	0	0	0	1	0	0					17.1125	2	0.00339748	**	44.8565	2	0.000496622	***
	RBM39 KD	-3.365	-2.18	-1.64	0.0970586	0.220676	0.320856	0.0669858	0.0960547	0.0629347	-3.9	-3.38	-3.99	-3.75667	0.268866	0.380234	0.0739828	0.0223097	0.0171408	17.1125	2	0.00339748	**	0	4	1	•	0.247777	2.58714	0.827424
	ΔRS rescue	-3.215	-2.01	-1.41	0.107693	0.248273	0.376312	0.0686308	0.0665231	0.0785633	-3.865	-3.91	-3.67	-3.815	0.104163	0.147309	0.0710511	0.00763813	0.00689672	44.8565	2	0.000496622	***	0.247777	2.58714	0.827424		0	4	1	•
unspliced		Δ CT wth Ctrl KD			Ratio with Ctrl KD
		exp1	exp2	exp3	exp1	exp2	exp3
MBD1	Ctrl KD	0	0	0	1	1	1
	RBM39 KD	-0.325	0.385	0.185	0.798298	1.30586	1.13682
	ΔRS rescue	-0.37	0.935	0.7	0.773782	1.91189	1.6245
PAPOLA	Ctrl KD	0	0	0	1	1	1
	RBM39 KD	-0.59	-0.085	-0.575	0.664343	0.942785	0.671286
	ΔRS rescue	-1.18	0.425	0.53	0.441351	1.34257	1.44393
TPP	Ctrl KD	0	0	0	1	1	1
	RBM39 KD	0.535	1.2	2.35	1.44894	2.2974	5.09824
	ΔRS rescue	0.65	1.9	2.26	1.56917	3.73213	4.78991
