# Supplementary material for: Molecular basis of RNA-binding and autoregulation by the cancer-associated splicing factor RBM39
Source: Nat Commun. 2023 Sep 4;14:5366. doi: 10.1038/s41467-023-40254-5 (PMC10477243; doi:10.1038/s41467-023-40254-5)
Supplement: Supplementary file 8 — Source data [file 41467_2023_40254_MOESM8_ESM.zip › Source data/Figure3g.xlsx]

## Sheet: Tabelle1
Replicate	Condition	Inclusion	Exclusion	Total	PSI
1	Ctrl KD	2182.4	22579.5	24761.9	0.0881354
1	RBM39 KD	301.607	18807.2	19108.8	0.0157837
1	delRS	269.435	19246.1	19515.6	0.0138062
2	Ctrl KD	2345.22	22712.6	25057.8	0.0935926
2	RBM39 KD	322.607	20553.2	20875.8	0.0154536
2	delRS	269.607	21575	21844.6	0.0123421
3	Ctrl KD	2184.28	23503.2	25687.5	0.0850326
3	RBM39 KD	254.192	21423.2	21677.4	0.0117261
3	delRS	284.607	23158.1	23442.7	0.0121405
