# Supplementary material for: Molecular basis of RNA-binding and autoregulation by the cancer-associated splicing factor RBM39
Source: Nat Commun. 2023 Sep 4;14:5366. doi: 10.1038/s41467-023-40254-5 (PMC10477243; doi:10.1038/s41467-023-40254-5)
Supplement: Supplementary file 8 — Source data [file 41467_2023_40254_MOESM8_ESM.zip › Source data/Figure4e.xlsx]

## Sheet: Tabelle1
Construct	R1	R2	R3	MeanR	Stddev	p
WT	1	1	1	1	0
deltaRS	0.00132959	0.00226616	0.0269229	0.0101729	0.0118502	7.16568e-05
deltaRRM1	1.05261	0.798444	1.56241	1.13782	0.317656	0.601979
deltaRRM2	0.9541	0.790789	0.892376	0.879088	0.0673304	0.126326
deltaRRM3	0.253165	0.237934	0.361478	0.284192	0.0550018	0.00293909
