# Supplementary material for: Molecular basis of RNA-binding and autoregulation by the cancer-associated splicing factor RBM39
Source: Nat Commun. 2023 Sep 4;14:5366. doi: 10.1038/s41467-023-40254-5 (PMC10477243; doi:10.1038/s41467-023-40254-5)
Supplement: Supplementary file 8 — Source data [file 41467_2023_40254_MOESM8_ESM.zip › Source data/Figure5a.xlsx]

## Sheet: Tabelle1
	MBD1 mRNA				PAPOLA mRNA				TPP mRNA				GAPDH mRNA				HSP90 mRNA				TUBA1A mRNA
	Ct / Ct'	Mean Ct	Delta Ct	R	Ct / Ct'	Mean Ct	Delta Ct	R	Ct / Ct'	Mean Ct	Delta Ct	R	Ct / Ct'	Mean Ct	Delta Ct	R	Ct / Ct'	Mean Ct	Delta Ct	R	Ct / Ct'	Mean Ct	Delta Ct	R
NTC 1	19.66	19.8	0	1	17.4	17.46	0	1	16.4	16.365	0	1	14.77	14.825	0	1	19.75	19.82	0	1	23.18	23.3	0	1
	19.94				17.52				16.33				14.88				19.89				23.42
NTC 2	19.59	19.625	0.175	1.12896	17.34	17.455	0.005	1.00347	16.5	16.47	-0.105	0.929805	15.07	15.05	-0.225	0.855595	19.9	19.735	0.085	1.06069	23.36	23.275	0.025	1.01748
	19.66				17.57				16.44				15.03				19.57				23.19
NTC 3	22.29	22.275	-2.475	0.179867	20.04	20.025	-2.565	0.168989	19.31	19.36	-2.995	0.125434	18.84	18.57	-3.745	0.0745835	23.22	23.185	-3.365	0.0970586	26.86	26.76	-3.46	0.0908733
	22.26				20.01				19.41				18.3				23.15				26.66
WT 1	20.6	20.465	-0.665	0.630689	17.78	17.69	-0.23	0.852635	16.37	16.225	0.14	1.10191	12.92	12.915	1.91	3.75809	16.33	16.28	3.54	11.6318	20.92	21.025	2.275	4.83998
	20.33				17.6				16.08				12.91				16.23				21.13
WT 2	20.28	20.39	-0.59	0.664343	17.52	17.48	-0.02	0.986233	16.14	16.135	0.23	1.17283	12.74	12.8	2.025	4.06992	16.32	16.33	3.49	11.2356	21.1	21	2.3	4.92458
	20.5				17.44				16.13				12.86				16.34				20.9
WT 3	21.7	21.56	-1.76	0.295248	18.57	18.665	-1.205	0.433769	17.01	17.115	-0.75	0.594604	14.26	14.24	0.585	1.50004	17.27	17.385	2.435	5.40764	21.26	21.265	2.035	4.09823
	21.42				18.76				17.22				14.22				17.5				21.27
mut1 1	19.86	19.85	-0.05	0.965936	16.99	16.84	0.62	1.53688	15.61	15.53	0.835	1.78386	12.86	12.92	1.905	3.74509	15.75	15.895	3.925	15.1895	19.99	20.145	3.155	8.90737
	19.84				16.69				15.45				12.98				16.04				20.3
mut1 2	19.76	19.96	-0.16	0.895025	16.74	16.845	0.615	1.53156	15.39	15.29	1.075	2.10672	13.04	12.92	1.905	3.74509	15.59	15.74	4.08	16.9123	19.88	19.885	3.415	10.6664
	20.16				16.95				15.19				12.8				15.89				19.89
mut1 3	19.6	19.55	0.25	1.18921	16.74	16.825	0.635	1.55294	15.16	15.14	1.225	2.33755	12.95	12.765	2.06	4.16986	15.94	15.87	3.95	15.455	20	20.055	3.245	9.48074
	19.5				16.91				15.12				12.58				15.8				20.11
mut2 1	20.4	20.335	-0.535	0.690159	18.52	18.615	-1.155	0.449066	17.32	17.165	-0.8	0.574349	15.93	15.805	-0.98	0.50698	19.21	19.36	0.46	1.37554	23.62	23.645	-0.345	0.787308
	20.27				18.71				17.01				15.68				19.51				23.67
mut2 2	20.04	20.11	-0.31	0.806642	18.47	18.4	-0.94	0.521233	17	17.06	-0.695	0.617709	15.41	15.365	-0.54	0.687771	18.97	19.01	0.81	1.75321	23.69	23.66	-0.36	0.779165
	20.18				18.33				17.12				15.32				19.05				23.63
mut2 3	19.97	20.045	-0.245	0.843816	18.66	18.58	-1.12	0.460094	17.44	17.22	-0.855	0.552865	15.72	15.535	-0.71	0.61132	19.07	19.035	0.785	1.72309	23.8	23.74	-0.44	0.737135
	20.12				18.5				17				15.35				19				23.68
mut3 1	19.76	20	-0.2	0.870551	17.42	17.375	0.085	1.06069	17.29	17.265	-0.9	0.535887	15.03	15.205	-0.38	0.768438	19.83	20.065	-0.245	0.843816	23.55	23.59	-0.29	0.817902
	20.24				17.33				17.24				15.38				20.3				23.63
mut3 2	20.07	20.15	-0.35	0.784584	17.73	17.665	-0.205	0.867539	17.61	17.515	-1.15	0.450625	15.35	15.295	-0.47	0.721965	20.63	20.715	-0.895	0.537747	23.54	23.635	-0.335	0.792784
	20.23				17.6				17.42				15.24				20.8				23.73
mut3 3	20.36	20.415	-0.615	0.65293	17.73	17.715	-0.255	0.837987	17.35	17.34	-0.975	0.50874	15.91	15.78	-0.955	0.515842	20.72	20.71	-0.89	0.539614	23.82	23.865	-0.565	0.675955
	20.47				17.7				17.33				15.65				20.7				23.91
MBD1 mRNA	Delta Ct1	Delta Ct2	Delta Ct3	Mean Ct	Std dev	Var	r	varup	vardown	R1	R2	R3	t	df	p	t2	df2	p
NTC IP	0	0.175		0.0875	0.0875	0.123744	1.06253	0.0951584	0.0873366	1	1.12896		0	2	1	1.80729	2.96297	0.212456
WT IP	-0.665	-0.59		-0.6275	0.0375	0.053033	0.647297	0.0242372	0.0233624	0.630689	0.664343		4.36179	1.35536	0.143474	0.804791	2.27353	0.505405
mutRRM1 IP	-0.05	-0.16	0.25	0.0133333	0.173269	0.24504	1.00928	0.186844	0.157658	0.965936	0.895025	1.18921	0.320071	2.9573	0.779259	1.23191	3.99962	0.305736
mutRRM2 IP	-0.535	-0.31	-0.245	-0.363333	0.124253	0.175721	0.777366	0.100691	0.0891444	0.690159	0.806642	0.843816	2.12849	2.88709	0.167087	0.0772083	3.64525	0.943319
mutRRM1&2 IP	-0.2	-0.35	-0.615	-0.388333	0.171578	0.242647	0.764012	0.139938	0.118274	0.870551	0.784584	0.65293	1.80729	2.96297	0.212456	0	4	1
PAPOLA mRNA	Delta Ct1	Delta Ct2	Delta Ct3	Mean Ct	Std dev	Var	r	varup	vardown	R1	R2	R3	t	df	p	t2	df2	p
NTC IP	0	0.005		0.0025	0.0025	0.00353553	1.00173	0.00245791	0.00245189	1	1.00347		0	2	1	0.692189	2.00167	0.560382
WT IP	-0.23	-0.02		-0.125	0.105	0.148492	0.917004	0.099413	0.0896897	0.852635	0.986233		0.806727	1.00113	0.567844	4.81946e-15	2.893	1
mutRRM1 IP	0.62	0.615	0.635	0.623333	0.00849837	0.0120185	1.54043	0.0128863	0.0127794	1.53688	1.53156	1.55294	73.0385	2.4697	0.000187402	5.08586	2.01286	0.0365542
mutRRM2 IP	-1.155	-0.94	-1.12	-1.07167	0.0941925	0.133208	0.475769	0.0460211	0.0419621	0.449066	0.521233	0.460094	6.83529	2.00422	0.02074	3.05263	3.36652	0.0553133
mutRRM1&2 IP	0.085	-0.205	-0.255	-0.125	0.149889	0.211975	0.917004	0.145137	0.125304	1.06069	0.867539	0.837987	0.692189	2.00167	0.560382	0	4	1
TPP1 mRNA	Delta Ct1	Delta Ct2	Delta Ct3	Mean Ct	Std dev	Var	r	varup	vardown	R1	R2	R3	t	df	p	t2	df2	p
NTC IP	0	-0.105		-0.0525	0.0525	0.0742462	0.964264	0.0509236	0.0483691	1	0.929805		0	2	1	4.65493	2.95272	0.0431829
WT IP	0.14	0.23		0.185	0.045	0.0636396	1.13682	0.0512693	0.0490569	1.10191	1.17283		2.49547	1.95429	0.242637	6.61919	2.82727	0.0220711
mutRRM1 IP	0.835	1.075	1.225	1.045	0.160624	0.227156	2.06337	0.351857	0.300597	1.78386	2.10672	2.33755	7.78034	2.56083	0.0161213	10.0034	3.44057	0.00212631
mutRRM2 IP	-0.8	-0.695	-0.855	-0.783333	0.0663744	0.0938675	0.581023	0.0390606	0.0366001	0.574349	0.617709	0.552865	5.07914	2.72154	0.0366456	0.828656	3.3831	0.46807
mutRRM1&2 IP	-0.9	-1.15	-0.975	-1.00833	0.104748	0.148137	0.49712	0.0537572	0.0485113	0.535887	0.450625	0.50874	4.65493	2.95272	0.0431829	0	4	1
GAPDH mRNA	Delta Ct1	Delta Ct2	Delta Ct3	Mean Ct	Std dev	Var	r	varup	vardown	R1	R2	R3	t	df	p	t2	df2	p
NTC IP	0	-0.225		-0.1125	0.1125	0.159099	0.924984	0.107843	0.0965829	1	0.855595		0	2	1	1.13243	2.86093	0.374948
WT IP	1.91	2.025		1.9675	0.0575	0.0813173	3.9109	0.226768	0.21434	3.75809	4.06992		23.6334	1.48909	0.0269212	15.1917	2.2954	0.00430504
mutRRM1 IP	1.905	1.905	2.06	1.95667	0.0730677	0.103333	3.88164	0.288222	0.2683	3.74509	3.74509	4.16986	23.2186	1.5791	0.0274016	15.0136	2.33254	0.00440709
mutRRM2 IP	-0.98	-0.54	-0.71	-0.743333	0.181169	0.256212	0.597358	0.11609	0.0971999	0.50698	0.687771	0.61132	1.76292	2.98527	0.219969	0.242882	3.62758	0.823756
mutRRM1&2 IP	-0.38	-0.47	-0.955	-0.601667	0.252532	0.357134	0.658992	0.185097	0.144508	0.768438	0.721965	0.515842	1.13243	2.86093	0.374948	0	4	1
HSP90 mRNA	Delta Ct1	Delta Ct2	Delta Ct3	Mean Ct	Std dev	Var	r	varup	vardown	R1	R2	R3	t	df	p	t2	df2	p
NTC IP	0	0.085		0.0425	0.0425	0.0601041	1.0299	0.0438128	0.042025	1	1.06069		0	2	1	1.59907	2.11443	0.250922
WT IP	3.54	3.49		3.515	0.025	0.0353553	11.432	0.283618	0.276752	11.6318	11.2356		210.962	1.61804	0.00301768	43.1427	2.04004	0.000536829
mutRRM1 IP	3.925	4.08	3.95	3.985	0.0679461	0.0960902	15.8345	1.09057	1.0203	15.1895	16.9123	15.455	211.84	2.98213	2.22828e-05	59.566	2.19771	0.000281721
mutRRM2 IP	0.46	0.81	0.785	0.685	0.159426	0.225462	1.6077	0.271946	0.232601	1.37554	1.75321	1.72309	4.21961	2.3947	0.0518354	3.49282	3.01559	0.039686
mutRRM1&2 IP	-0.245	-0.895	-0.89	-0.676667	0.305241	0.431676	0.625609	0.218212	0.161783	0.843816	0.537747	0.539614	1.59907	2.11443	0.250922	0	4	1
TUBA1A mRNA	Delta Ct1	Delta Ct2	Delta Ct3	Mean Ct	Std dev	Var	r	varup	vardown	R1	R2	R3	t	df	p	t2	df2	p
NTC IP	0	0.025		0.0125	0.0125	0.0176777	1.0087	0.0124359	0.0122844	1	1.01748		0	2	1	2.51279	2.06407	0.128539
WT IP	2.275	2.3		2.2875	0.0125	0.0176777	4.88209	0.0601894	0.0594564	4.83998	4.92458		219.112	2	0.00290543	41.5869	2.06407	0.00057771
mutRRM1 IP	3.155	3.415	3.245	3.27167	0.107806	0.152461	9.65761	1.07648	0.968521	8.90737	10.6664	9.48074	97.2808	2.07979	0.000105652	67.4197	3.95187	7.19062e-06
mutRRM2 IP	-0.345	-0.36	-0.44	-0.381667	0.0417	0.0589727	0.76755	0.032025	0.0307424	0.787308	0.779165	0.737135	6.6488	2.48518	0.0218814	0.0762888	2.47272	0.946134
mutRRM1&2 IP	-0.29	-0.335	-0.565	-0.396667	0.120439	0.170326	0.759611	0.0951893	0.0845891	0.817902	0.792784	0.675955	2.51279	2.06407	0.128539	0	4	1
