# Supplementary material for: Molecular basis of RNA-binding and autoregulation by the cancer-associated splicing factor RBM39
Source: Nat Commun. 2023 Sep 4;14:5366. doi: 10.1038/s41467-023-40254-5 (PMC10477243; doi:10.1038/s41467-023-40254-5)
Supplement: Supplementary file 8 — Source data [file 41467_2023_40254_MOESM8_ESM.zip › Source data/Figure5b.xlsx]

## Sheet: Feuil1
residue number	CSP (HN)	residue number	CSP (CO)
250	0.086261	250	0.599
251	0.020504	251	0.157
252	0.360169	252	0.341
253	0.053455	253	0.139
254	0.275147	254	0.374
255	0.190032	255	0.267
256	0.5139	256	1.262
257	0.518411	257	0.485
258	0.778613	258	0.313
259	0.835466	259	0.251
260	0.858183	260	0.336
261	0.168389	261	0.062
262	0.183879	262	0.041
263	0.048362	263	0.007
264	0.033809	264	0.01
265	0.077233	265	0.064
266	0.052956	266	0.052
267	0.09593	267	0.027
268	0.015416	268	0.022
269	0.08552	270	0.015
270	0.056653	272	0.081
271	0.025332	273	0.04
272	0	274	0
273	0.039634	275	0.026
274	0.005085	276	0.089
275	0.039246	277	0.031
276	0.031017	278	0.022
277	0.114354	279	0.109
278	0.010595	280	0.103
279	0.035178	282	0.028
280	0.100862	283	0.112
281	0.048287	284	0.043
282	0.182945	285	0.032
283	0.080694	286	0.054
284	0.094053	287	0.084
285	0.085753	288	0.003
286	0.086632	289	0.057
287	0.04813	290	0.262
288	0.02788	291	0.268
289	0.059163	292	0.291
290	0.043837	293	0.129
291	0.156498	294	0.278
292	0.418297	295	0.353
293	0.095716	296	0.038
294	0.052568	297	0.06
295	0.40751	298	0.247
296	0.301448	299	0.073
297	0.06532	300	0.257
298	0.074486	301	0.011
299	0.020833	302	0.033
300	0.027096	303	0.059
301	0.096176	304	0.008
302	0.028273	305	0.021
303	0.022286	306	0.022
304	0.012989	307	0.02
305	0.035998	308	0.025
306	0.019067	309	0.021
307	0.0505	310	0.053
308	0.019483	311	0.017
309	0.060075	312	0.042
310	0.060328	313	0.03
311	0.01141	314	0.031
312	0.046671	315	0.192
313	0.043239	316	0.048
314	0.022174	317	0.163
315	0.106536	318	0.039
316	0.128991	320	0.025
317	0.181896	321	0.347
318	0.087849	322	0.006
319	0.114335	323	0.118
320	0	324	0.615
321	0.095928	325	0.308
322	0.048279	326	0.819
323	0.358695	328	0.057
324	0.264719	329	1.036
325	0.369747	330	0.001
326	0.316358	331	0.039
327	0.625611	332	0.103
328	0.54806
329	0.844064
330	0.193011
331	0.070651
332	0.165274
333	0.146568
334	0.135538
335	0.169123
336	0.16005
337	0
338	0.06986
