# Supplementary material for: Molecular basis of RNA-binding and autoregulation by the cancer-associated splicing factor RBM39
Source: Nat Commun. 2023 Sep 4;14:5366. doi: 10.1038/s41467-023-40254-5 (PMC10477243; doi:10.1038/s41467-023-40254-5)
Supplement: Supplementary file 8 — Source data [file 41467_2023_40254_MOESM8_ESM.zip › Source data/Figure6a.xlsx]

## Sheet: Feuil1
residue number	CSP (SL3)	CSP (SL4)	CSP (RBMYapt)
143	0.076818	0.076818	0.076818
144	0.062916	0.062916	0.062916
145	0.152014	0.152014	0.152014
146	0.126631	0.126631	0.126631
148	0.041314	0.041314	0.041314
149	0.104434	0.104434	0.104434
150	0.079376	0.079376	0.079376
151	0.122185	0.122185	0.122185
152	0.102502	0.102502	0.102502
153	0.13756	0.13756	0.13756
154	0.049889	0.049889	0.049889
155	0.117153	0.117153	0.117153
156	0.03164	0.03164	0.03164
157	0.061568	0.061568	0.061568
158	0.035584	0.035584	0.035584
159	0.151902	0.151902	0.151902
160	0.179153	0.179153	0.179153
161	0.279295	0.279295	0.279295
162
163	0.224485	0.224485	0.224485
164	0.207652	0.207652	0.207652
165	0.124383	0.124383	0.124383
167	0.154525	0.154525	0.154525
168	0.219692	0.219692	0.219692
169	0.015981	0.015981	0.015981
170	0.142455	0.142455	0.142455
171	0.058495	0.058495	0.058495
172	0.035148	0.035148	0.035148
173	0.053106	0.053106	0.053106
174	0.028717	0.028717	0.028717
175	0.01934	0.01934	0.01934
176	0.039366	0.039366	0.039366
177	0.031299	0.031299	0.031299
178	0.065467	0.065467	0.065467
179	0.041795	0.041795	0.041795
180	0.081639	0.081639	0.081639
181	0.080504	0.080504	0.080504
182	0.110842	0.110842	0.110842
183	0.084293	0.084293	0.084293
184	0.075882	0.075882	0.075882
185	0.192266	0.192266	0.192266
186	0.259132	0.259132	0.259132
187	0.047531	0.047531	0.047531
188	0.457174	0.457174	0.457174
189	0.278783	0.278783	0.278783
190	0.256392	0.256392	0.256392
192	1.22108	1.22108	1.22108
194	0.123903	0.123903	0.123903
195	0.109138	0.109138	0.109138
196	0.185627	0.185627	0.185627
197	0.810913	0.810913	0.810913
198	0.06046	0.06046	0.06046
199	0.054837	0.054837	0.054837
200	0.102818	0.102818	0.102818
201	0.036281	0.036281	0.036281
202	0.04845	0.04845	0.04845
203	0.036932	0.036932	0.036932
204	0.092268	0.092268	0.092268
205	0.044095	0.044095	0.044095
206	0.057222	0.057222	0.057222
207	0.057043	0.057043	0.057043
209	0.031299	0.031299	0.031299
210	0.016753	0.016753	0.016753
211	0.052026	0.052026	0.052026
212	0.054216	0.054216	0.054216
213	0.019199	0.019199	0.019199
214	0.051353	0.051353	0.051353
215	0.022536	0.022536	0.022536
216	0.030258	0.030258	0.030258
217	0.072599	0.072599	0.072599
218	0.051767	0.051767	0.051767
219	0.213945	0.294578	0.112378
220	0.468557	0.543456	0.368557
221	0.071432	0.071432	0.071432
223	0.081507	0.081507	0.081507
224	0.022662	0.022662	0.022662
225	0.048385	0.048385	0.048385
226	0.032811	0.032811	0.032811
227	0.016245	0.016245	0.016245
228	0.157509	0.157509	0.157509
229	0.118708	0.118708	0.118708
230	0.083345	0.083345	0.083345
231	0.110616	0.110616	0.110616
232	0.146655	0.146655	0.146655
233	0.016367	0.016367	0.016367
234	0.04513	0.04513	0.04513
235	0.030654	0.030654	0.030654
236	0.031784	0.031784	0.031784
237	0.015392	0.015392	0.015392
238	0.017382	0.017382	0.017382
239	0.073822	0.073822	0.073822
240	0.064366	0.064366	0.064366
242	0.014986	0.014986	0.014986
243	0.069743	0.069743	0.069743
244	0.050447	0.050447	0.050447
245	0.028465	0.028465	0.028465
246	0.066833	0.066833	0.066833
247	0.029972	0.029972	0.029972
248	0.028414	0.028414	0.028414
250	0.052671	0.052671	0.052671
251	0.069919	0.069919	0.069919
252	0.118477	0.118477	0.118477
253	0.103137	0.103137	0.103137
254	0.071027	0.071027	0.071027
255	0.064235	0.064235	0.064235
256	0.143229	0.143229	0.143229
257	0.039867	0.039867	0.039867
258	0.092383	0.092383	0.092383
259	0.124265	0.124265	0.124265
260	0.106786	0.106786	0.106786
261	0.048747	0.048747	0.048747
262	0.077653	0.077653	0.077653
263	0.020691	0.020691	0.020691
264	0.003814	0.003814	0.003814
265	0.01749	0.01749	0.01749
266	0.018075	0.018075	0.018075
267	0.033414	0.033414	0.033414
268	0.019868	0.019868	0.019868
269	0.012203	0.012203	0.012203
270	0.017005	0.017005	0.017005
271	0.009034	0.009034	0.009034
273	0.115001	0.115001	0.115001
274	0.072378	0.072378	0.072378
275	0	0	0
276	0.025221	0.025221	0.025221
277	0.013153	0.013153	0.013153
278	0.006051	0.006051	0.006051
279	0.021351	0.021351	0.021351
280	0.055341	0.055341	0.055341
281	0.045	0.045	0.045
282	0.016849	0.016849	0.016849
283	0.012159	0.012159	0.012159
284	0.018768	0.018768	0.018768
285	0.015826	0.015826	0.015826
286	0.011485	0.011485	0.011485
287	0.033529	0.033529	0.033529
288	0.015249	0.015249	0.015249
289	0.059405	0.059405	0.059405
290	0.07731	0.07731	0.07731
291	0.048013	0.048013	0.048013
292	0.123224	0.123224	0.123224
293	0.077026	0.077026	0.077026
294	0.03087	0.03087	0.03087
295	0.126257	0.126257	0.126257
296	0.030283	0.030283	0.030283
297	0	0	0
298	0.016053	0.016053	0.016053
299	0.036103	0.036103	0.036103
300	0.041273	0.041273	0.041273
301	0.011203	0.011203	0.011203
302	0	0	0
303	0.020504	0.020504	0.020504
304	0.017113	0.017113	0.017113
305	0.027096	0.027096	0.027096
306	0.010959	0.010959	0.010959
307	0.001861	0.001861	0.001861
308	0.016474	0.016474	0.016474
309	0.0331	0.0331	0.0331
310	0.01139	0.01139	0.01139
311	0.011693	0.011693	0.011693
312	0.018122	0.018122	0.018122
313	0.011422	0.011422	0.011422
314	0.023175	0.023175	0.023175
315	0.051883	0.051883	0.051883
316	0.011226	0.011226	0.011226
317	0.009511	0.009511	0.009511
318	0.035687	0.035687	0.035687
319	0.018996	0.018996	0.018996
321	0.015844	0.015844	0.015844
322	0.043271	0.043271	0.043271
323	0	0	0
324	0.034036	0.034036	0.034036
325	0.201452	0.201452	0.201452
326	0.094629	0.094629	0.094629
327	0	0	0
329	0	0	0
330	0	0	0
331	0	0	0
332	0.070325	0.070325	0.070325
