# Supplementary material for: Molecular basis of RNA-binding and autoregulation by the cancer-associated splicing factor RBM39
Source: Nat Commun. 2023 Sep 4;14:5366. doi: 10.1038/s41467-023-40254-5 (PMC10477243; doi:10.1038/s41467-023-40254-5)
Supplement: Supplementary file 8 — Source data [file 41467_2023_40254_MOESM8_ESM.zip › Source data/Figure6b.xlsx]

## Sheet: Feuil1
residue number	amide CSP
143	0.076818
144	0.062916
145	0.152014
146	0.126631
148	0.041314
149	0.104434
150	0.079376
151	0.122185
152	0.102502
153	0.13756
154	0.049889
155	0.117153
156	0.03164
157	0.061568
158	0.035584
159	0.151902
160	0.179153
161	0.279295
162
163	0.224485
164	0.207652
165	0.124383
167	0.154525
168	0.219692
169	0.015981
170	0.142455
171	0.058495
172	0.035148
173	0.053106
174	0.028717
175	0.01934
176	0.039366
177	0.031299
178	0.065467
179	0.041795
180	0.081639
181	0.080504
182	0.110842
183	0.084293
184	0.075882
185	0.192266
186	0.259132
187	0.047531
188	0.457174
189	0.278783
190	0.256392
192	1.22108
194	0.123903
195	0.109138
196	0.185627
197	0.810913
198	0.06046
199	0.054837
200	0.102818
201	0.036281
202	0.04845
203	0.036932
204	0.092268
205	0.044095
206	0.057222
207	0.057043
209	0.031299
210	0.016753
211	0.052026
212	0.054216
213	0.019199
214	0.051353
215	0.022536
216	0.030258
217	0.072599
218	0.051767
219	0.213945
220	0.468557
221	0.071432
223	0.081507
224	0.022662
225	0.048385
226	0.032811
227	0.016245
228	0.157509
229	0.118708
230	0.083345
231	0.110616
232	0.146655
233	0.016367
234	0.04513
235	0.030654
236	0.031784
237	0.015392
