# Supplementary material for: Molecular basis of RNA-binding and autoregulation by the cancer-associated splicing factor RBM39
Source: Nat Commun. 2023 Sep 4;14:5366. doi: 10.1038/s41467-023-40254-5 (PMC10477243; doi:10.1038/s41467-023-40254-5)
Supplement: Supplementary file 8 — Source data [file 41467_2023_40254_MOESM8_ESM.zip › Source data/Figure7d.xlsx]

## Sheet: Blatt1
spliced		rep1			rep2			rep3			rep4			rep5			rep6
		ct/ct'	rep ct	ΔCT	ct/ct'	rep ct	ΔCT	ct/ct'	rep ct	ΔCT	ct/ct'	rep ct	ΔCT	ct/ct'	rep ct	ΔCT	ct/ct'	rep ct	ΔCT
MBD1	Ctrl KD	19.55	19.705	0		19.62	0	19.87	19.85	0	21.6	21.64	0	21.81	21.815	0	22.62	22.63	0
		19.86			19.62			19.83			21.68			21.82			22.64
	RBM39 KD	21.03	20.995	-1.29	20.36	20.415	-0.795	20.78	20.805	-0.955	23.1	23.05	-1.41	23.9	23.835	-2.02	24.36	24.42	-1.79
		20.96			20.47			20.83			23			23.77			24.48
	WT rescue	20.27	20.285	-0.58	20.02	20.09	-0.47	20.38	20.335	-0.485	23.35	23.46	-1.82	24.42	24.35	-2.535	24.77	24.695	-2.065
		20.3			20.16			20.29			23.57			24.28			24.62
	mRRM1.1 rescue	20.49	20.44	-0.735	20.55	20.54	-0.92	20.7	20.67	-0.82	24.73	24.65	-3.01	24.76	24.8	-2.985	24.79	24.865	-2.235
		20.39			20.53			20.64			24.57			24.84			24.94
	mRRM1.2 rescue	20.64	20.85	-1.145	20.27	20.38	-0.76	20.43	20.49	-0.64
		21.06			20.49			20.55
	mRRM2 rescue	21.18	21.15	-1.445	20.5	20.49	-0.87	20.43	20.46	-0.61	23.67	23.695	-2.055	23.8	23.78	-1.965	24.13	24.175	-1.545
		21.12			20.48			20.49			23.72			23.76			24.22
	mRRM3 rescue	20.63	20.66	-0.955	20.5	20.52	-0.9	20.48	20.365	-0.515	23.53	23.605	-1.965	23.32	23.42	-1.605	24.47	24.52	-1.89
		20.69			20.54			20.25			23.68			23.52			24.57
	mRRM2&3 rescue	21.22	21.2	-1.495	20.94	21.045	-1.425	20.43	20.475	-0.625
		21.18			21.15			20.52
PAPOLA	Ctrl KD	15.96	15.96	0	16.06	16.08	0	16.21	16.21	0	17.75	17.785	0	17.85	17.835	0	17.76	17.84	0
					16.1						17.82			17.82			17.92
	RBM39 KD	18.26	18.265	-2.305	17.51	17.585	-1.505	17.81	17.815	-1.605	20.44	20.365	-2.58	21.24	21.27	-3.435	21.47	21.36	-3.52
		18.27			17.66			17.82			20.29			21.3			21.25
	WT rescue	17.3	17.3	-1.34	16.74	16.625	-0.545		16.69	-0.48	19.13	19.19	-1.405	20.37	20.385	-2.55	20.11	19.985	-2.145
					16.51			16.69			19.25			20.4			19.86
	mRRM1.1 rescue	17.54	17.485	-1.525	17.64	17.545	-1.465	17.74	17.745	-1.535	22.5	22.45	-4.665	22.42	22.6	-4.765	22.43	22.495	-4.655
		17.43			17.45			17.75			22.4			22.78			22.56
	mRRM1.2 rescue	18.29	18.37	-2.41	17.72	17.8	-1.72	17.75	17.76	-1.55
		18.45			17.88			17.77
	mRRM2 rescue	17.67	17.665	-1.705	17.1	17.095	-1.015	17.37	17.195	-0.985	20.38	20.36	-2.575	20.52	20.47	-2.635	20.36	20.35	-2.51
		17.66			17.09			17.02			20.34			20.42			20.34
	mRRM3 rescue	17.63	17.63	-1.67	17.6	17.505	-1.425	17.15	17.28	-1.07	20.39	20.36	-2.575	20.29	20.295	-2.46	20.6	20.615	-2.775
					17.41			17.41			20.33			20.3			20.63
	mRRM2&3 rescue	18.04	18.035	-2.075	17.92	17.965	-1.885	17.56	17.535	-1.325
		18.03			18.01			17.51
TPP	Ctrl KD	17.97	17.96	0	17.85	17.825	0	17.84	18.025	0	20.26	20.325	0	20.72	20.645	0	21.56	21.6	0
		17.95			17.8			18.21			20.39			20.57			21.64
	RBM39 KD	19.7	19.71	-1.75	19.16	19.19	-1.365	19.53	19.49	-1.465	22.57	22.61	-2.285	23.84	23.845	-3.2	24	24.025	-2.425
		19.72			19.22			19.45			22.65			23.85			24.05
	WT rescue	18.65	18.63	-0.67	18.94	18.905	-1.08	19.28	19.215	-1.19	22.7	22.61	-2.285	23.77	23.925	-3.28	24.1	24.31	-2.71
		18.61			18.87			19.15			22.52			24.08			24.52
	mRRM1.1 rescue	19.31	19.385	-1.425	19.53	19.61	-1.785	20.26	20.255	-2.23	24.56	24.76	-4.435	25.44	25.5	-4.855	25.48	25.615	-4.015
		19.46			19.69			20.25			24.96			25.56			25.75
	mRRM1.2 rescue	20.08	20.09	-2.13	19.97	19.915	-2.09	19.63	19.64	-1.615
		20.1			19.86			19.65
	mRRM2 rescue	19.9	20.05	-2.09	19.37	19.385	-1.56	19.2	19.2	-1.175	22.82	22.84	-2.515	23.02	23.15	-2.505	23.82	23.84	-2.24
		20.2			19.4			19.2			22.86			23.28			23.86
	mRRM3 rescue	20.13	20.08	-2.12	19.61	19.565	-1.74	19.36	19.29	-1.265	23.06	23.325	-3	23	22.915	-2.27	24.81	24.69	-3.09
		20.03			19.52			19.22			23.59			22.83			24.57
	mRRM2&3 rescue		20.81	-2.85	20.38	20.3	-2.475	19.34	19.385	-1.36
		20.81			20.22			19.43
unspliced		rep1			rep2			rep3			rep4			rep5			rep6
		ct/ct'	rep ct	ΔCT	ct/ct'	rep ct	ΔCT	ct/ct'	rep ct	ΔCT	ct/ct'	rep ct	ΔCT	ct/ct'	rep ct	ΔCT	ct/ct'	rep ct	ΔCT
MBD1	Ctrl KD	24.47	24.43	0	24.5	24.415	0	24.51	24.515	0	25.86	25.435	0	25.45	25.43	0	26.48	26.42	0
		24.39			24.33			24.52			25.01			25.41			26.36
	RBM39 KD	24.82	24.575	-0.145	24.03	24.11	0.305	24.03	24.03	0.485	25.12	25.135	0.3	25.6	25.66	-0.23	26.07	26.17	0.25
		24.33			24.19						25.15			25.72			26.27
	WT rescue	24.72	24.505	-0.075		24.22	0.195		24.82	-0.305	27.87	27.835	-2.4	28.56	28.17	-2.74	28.46	28.01	-1.59
		24.29			24.22			24.82			27.8			27.78			27.56
	mRRM1.1 rescue	23.86	23.98	0.45	23.82	23.8	0.615	24.56	24.09	0.425	26.55	26.545	-1.11	26.81	26.745	-1.315	27.54	27.37	-0.95
		24.1			23.78			23.62			26.54			26.68			27.2
	mRRM1.2 rescue	23.58	23.735	0.695	23.09	24.25	0.165	23.36	23.475	1.04		#DIV/0!	#DIV/0!		#DIV/0!	#DIV/0!		#DIV/0!	#DIV/0!
		23.89			25.41			23.59
	mRRM2 rescue		24.66	-0.23		24.18	0.235		24.06	0.455	26.69	26.75	-1.315	27.02	27.19	-1.76	26.72	26.805	-0.385
		24.66			24.18			24.06			26.81			27.36			26.89
	mRRM3 rescue		24.75	-0.32		24.19	0.225	24.28	24.28	0.235	26.44	26.74	-1.305	26.4	26.26	-0.83	26.69	27.075	-0.655
		24.75			24.19						27.04			26.12			27.46
	mRRM2&3 rescue		24.52	-0.09	24.33	24.25	0.165	23.85	23.85	0.665		#DIV/0!	#DIV/0!		#DIV/0!	#DIV/0!		#DIV/0!	#DIV/0!
		24.52			24.17
PAPOLA	Ctrl KD	22.05	22.13	0	21.93	22.265	0	22.47	22.325	0	24.81	24.86	0	24.99	24.77	0	24.11	24.52	0
		22.21			22.6			22.18			24.91			24.55			24.93
	RBM39 KD	23.28	23.335	-1.205	22.92	22.92	-0.655	23.01	22.985	-0.66	25.12	25.06	-0.2	26.2	26.255	-1.395	26.16	26.155	-1.635
		23.39						22.96			25			26.31			26.15
	WT rescue	23.06	22.875	-0.745	22.67	22.545	-0.28		22.44	-0.115		26.07	-1.21	27.62	27.62	-2.76	27.27	27.27	-2.75
		22.69			22.42			22.44			26.07						27.27
	mRRM1.1 rescue		22.73	-0.6	22.17	22.17	0.095	22.27	22.375	-0.05	27.71	27.71	-2.85	28.63	28.645	-3.785	28.26	28.26	-3.74
		22.73						22.48						28.66			28.26
	mRRM1.2 rescue	22.76	22.77	-0.64	21.92	22.03	0.235	22.81	22.55	-0.225		#DIV/0!	#DIV/0!		#DIV/0!	#DIV/0!		#DIV/0!	#DIV/0!
		22.78			22.14			22.29
	mRRM2 rescue	22.77	22.895	-0.765	23.27	22.77	-0.505	22.32	22.345	-0.02	26.6	26.685	-1.825	26.16	26.13	-1.27	25.86	25.835	-1.315
		23.02			22.27			22.37			26.77			26.1			25.81
	mRRM3 rescue	22.91	22.895	-0.765	23.3	23.14	-0.875		22.73	-0.405	27.53	27.52	-2.66	26.71	26.78	-1.92	27.06	27.32	-2.8
		22.88			22.98			22.73			27.51			26.85			27.58
	mRRM2&3 rescue	23.02	23.075	-0.945	22.87	22.87	-0.605		22.48	-0.155		#DIV/0!	#DIV/0!		#DIV/0!	#DIV/0!		#DIV/0!	#DIV/0!
		23.13			22.87			22.48
TPP	Ctrl KD	23.37	23.535	0	23.72	23.58	0	23.99	24.56	0	25.47	25.495	0	25.65	25.595	0	26.93	26.665	0
		23.7			23.44			25.13			25.52			25.54			26.4
	RBM39 KD	22.69	22.74	0.795	22.93	22.9	0.68	24.08	23.7	0.86	23.66	23.695	1.8	25.46	25.315	0.28	25.33	25.205	1.46
		22.79			22.87			23.32			23.73			25.17			25.08
	WT rescue	23.49	23.49	0.045	23.06	23.06	0.52	23.86	23.86	0.7	26.15	26.605	-1.11	27.56	27.78	-2.185	28.87	28.18	-1.515
											27.06			28			27.49
	mRRM1.1 rescue		23.37	0.165	22.63	22.655	0.925	22.76	22.76	1.8	26.17	26.215	-0.72	26.44	26.515	-0.92	26.47	26.435	0.23
		23.37			22.68						26.26			26.59			26.4
	mRRM1.2 rescue	22.56	22.635	0.9		22.54	1.04		22.68	1.88
		22.71			22.54			22.68
	mRRM2 rescue	23.78	23.63	-0.095	22.88	22.855	0.725	23.11	23.11	1.45	25.69	25.82	-0.325	26.15	26.06	-0.465	26.02	26.14	0.525
		23.48			22.83						25.95			25.97			26.26
	mRRM3 rescue		23.18	0.355		23.24	0.34	23.35	23.45	1.11	26.33	26.035	-0.54	25.54	25.39	0.205	27.06	26.995	-0.33
		23.18			23.24			23.55			25.74			25.24			26.93
	mRRM2&3 rescue	23.72	23.625	-0.09	24.33	23.86	-0.28		23.02	1.54
		23.53			23.39			23.02

## Sheet: Blatt2
spliced		Δ CT wth Ctrl KD						Ratio with Ctrl KD						Ratio spliced to unspliced						log 2 Ratio spliced to unspliced						statistics						welch test relative to Ctrl KD				welch test relative to RBM39 KD				welch test relative to FLAG-RBM39 WT
		exp1	exp2	exp3	exp4	exp5	exp6	exp1	exp2	exp3	exp4	exp5	exp6	exp1	exp2	exp3	exp4	exp4	exp4	exp1	exp2	exp3	exp4	exp5	exp6	mean	std dev	var	R	varup	vardown	t	df	p	sig	t	df	p	sig	t	df	p	sig
MBD1	Ctrl KD	0	0	0	0	0	0	1	1	1	1	1	1	1	1	1	1	1	1	0	0	0	0	0	0	0	0	0	1	0	0					7.79105	5	0.000557912	***	0.684734	5	0.523955
	RBM39 KD	-1.29	-0.795	-0.955	-1.41	-2.02	-1.79	0.408951	0.576343	0.515842	0.376312	0.246558	0.289172	0.45219	0.466516	0.368567	0.30566	0.289172	0.243164	-1.145	-1.1	-1.44	-1.71	-1.79	-2.04	-1.5375	0.341806	0.483386	0.344482	0.137111	0.0980752	7.79105	5	0.000557912	***	0	10	1	•	4.2501	9.43817	0.00214214	**
	WT rescue	-0.58	-0.47	-0.485	-1.82	-2.535	-2.065	0.668964	0.721965	0.714497	0.283221	0.17254	0.238986	0.70466	0.630689	0.882703	1.49485	1.15269	0.719467	-0.505	-0.665	-0.18	0.58	0.205	-0.475	-0.173333	0.438451	0.620063	0.886791	0.476156	0.309807	0.684734	5	0.523955		4.2501	9.43817	0.00214214	**	0	10	1	•
	mRRM1.1 rescue	-0.735	-0.92	-0.82	-3.01	-2.985	-2.235	0.600818	0.528509	0.566442	0.124137	0.126306	0.212421	0.439825	0.345079	0.421908	0.267943	0.314253	0.410371	-1.185	-1.535	-1.245	-1.9	-1.67	-1.285	-1.47	0.256645	0.362951	0.360982	0.10326	0.0802924	9.92076	5	0.000177593	***	0.273525	9.27802	0.790623		4.42069	8.06632	0.00222444	**
	mRRM1.2 rescue	-1.145	-0.76	-0.64				0.45219	0.590496	0.641713				0.279322	0.526681	0.312083				-1.84	-0.925	-1.68				-1.48167	0.399006	0.564279	0.358075	0.171392	0.115911	4.54796	2	0.045101	*	0.146585	3.54598	0.892756		3.17115	4.48942	0.0338204	*
	mRRM2 rescue	-1.445	-0.87	-0.61	-2.055	-1.965	-1.545	0.367292	0.547147	0.655197	0.240649	0.256139	0.342696	0.430773	0.464902	0.477973	0.598739	0.867539	0.447513	-1.215	-1.105	-1.065	-0.74	-0.205	-1.16	-0.915	0.351982	0.497778	0.530344	0.218522	0.154756	4.50257	5	0.00638439	**	2.19756	9.9914	0.055561		2.28474	9.55345	0.0481877	*
	mRRM3 rescue	-0.955	-0.9	-0.515	-1.965	-1.605	-1.89	0.515842	0.535887	0.699793	0.256139	0.328736	0.269807	0.643941	0.458502	0.594604	0.632878	0.584389	0.424842	-0.635	-1.125	-0.75	-0.66	-0.775	-1.235	-0.863333	0.231205	0.326973	0.549681	0.139827	0.111471	6.46759	5	0.0013162	**	2.82968	8.7834	0.0221611	*	2.41108	7.58111	0.0466997	*
	mRRM2&3 rescue	-1.495	-1.425	-0.625				0.354781	0.372419	0.64842				0.377618	0.332171	0.408951				-1.405	-1.59	-1.29				-1.42833	0.123581	0.17477	0.37156	0.047851	0.0423917	14.1555	2	0.00495354	**	0.492536	6.79504	0.639843		4.60535	6.31645	0.00367132	**
PAPOLA	Ctrl KD	0	0	0	0	0	0	1	1	1	1	1	1	1	1	1	1	1	1	0	0	0	0	0	0	0	0	0	1	0	0					4.49119	5	0.00645172	**	0.440161	5	0.678197
	RBM39 KD	-2.305	-1.505	-1.605	-2.58	-3.435	-3.52	0.202361	0.35233	0.328736	0.167241	0.0924617	0.0871715	0.466516	0.554785	0.51943	0.192109	0.243164	0.270744	-1.1	-0.85	-0.945	-2.38	-2.04	-1.885	-1.53333	0.591338	0.836278	0.345478	0.271352	0.15198	4.49119	5	0.00645172	**	0	10	1	•	3.48418	8.74347	0.00826869	**
	WT rescue	-1.34	-0.545	-0.48	-1.405	-2.55	-2.145	0.395021	0.685391	0.716978	0.377618	0.170755	0.226095	0.662044	0.832199	0.776469	0.873573	1.15669	1.52098	-0.595	-0.265	-0.365	-0.195	0.21	0.605	-0.100833	0.396783	0.561136	0.932494	0.443336	0.300479	0.440161	5	0.678197		3.48418	8.74347	0.00826869	**	0	10	1	•
	mRRM1.1 rescue	-1.525	-1.465	-1.535	-4.665	-4.765	-4.655	0.34748	0.362236	0.345079	0.039418	0.0367783	0.0396922	0.526681	0.339151	0.357249	0.284204	0.50698	0.530344	-0.925	-1.56	-1.485	-1.815	-0.98	-0.915	-1.28	0.354941	0.501963	0.411796	0.171364	0.121008	6.24617	5	0.00154098	**	0.636213	8.18889	0.542407		3.83637	9.87834	0.00398863	**
	mRRM1.2 rescue	-2.41	-1.72	-1.55				0.188156	0.303549	0.34151				0.293209	0.257921	0.399149				-1.77	-1.955	-1.325				-1.68333	0.264397	0.373913	0.311362	0.0921206	0.0710882	7.79758	2	0.0160518	*	0.371346	7	0.723139		5.02742	5.99805	0.00400966	**
	mRRM2 rescue	-1.705	-1.015	-0.985	-2.575	-2.635	-2.51	0.306721	0.494828	0.505226	0.167822	0.160985	0.175556	0.521233	0.702222	0.512278	0.594604	0.388234	0.436786	-0.94	-0.51	-0.965	-0.75	-1.365	-1.195	-0.954167	0.278709	0.394153	0.51614	0.162156	0.123391	5.92972	5	0.00194596	**	1.5345	7.11695	0.168778		3.04817	8.96799	0.0158651	*
	mRRM3 rescue	-1.67	-1.425	-1.07	-2.575	-2.46	-2.775	0.314253	0.372419	0.476319	0.167822	0.181747	0.146097	0.534033	0.68302	0.630689	1.06069	0.687771	1.01748	-0.905	-0.55	-0.665	0.085	-0.54	0.025	-0.425	0.360428	0.509722	0.744839	0.315645	0.221696	2.04235	5	0.0965787		2.77202	8.2645	0.024221	*	1.04743	9.90905	0.322213
	mRRM2&3 rescue	-2.075	-1.885	-1.325				0.237336	0.270744	0.399149				0.456916	0.411796	0.444421				-1.13	-1.28	-1.17				-1.19333	0.063421	0.0896908	0.437291	0.0280488	0.0263581	23.0449	2	0.0018777	**	0.984611	5.22578	0.370031		4.65166	5.4882	0.0055738	**
TPP	Ctrl KD	0	0	0	0	0	0	1	1	1	1	1	1	1	1	1	1	1	1	0	0	0	0	0	0	0	0	0	1	0	0					6.71193	5	0.00111161	**	5.89587	5	0.00199631	**
	RBM39 KD	-1.75	-1.365	-1.465	-2.285	-3.2	-2.425	0.297302	0.388234	0.362236	0.205185	0.108819	0.18621	0.171348	0.242322	0.199575	0.058924	0.0896222	0.0676859	-2.545	-2.045	-2.325	-4.085	-3.48	-3.885	-3.06083	0.789865	1.11704	0.119839	0.140093	0.0645884	6.71193	5	0.00111161	**	0	10	1	•	3.53007	7.15062	0.00959696	**
	WT rescue	-0.67	-1.08	-1.19	-2.285	-3.28	-2.71	0.628507	0.473029	0.438303	0.205185	0.102949	0.15283	0.609205	0.329877	0.269807	0.442884	0.468136	0.436786	-0.715	-1.6	-1.89	-1.175	-1.095	-1.195	-1.27833	0.37554	0.531094	0.412272	0.183471	0.126967	5.89587	5	0.00199631	**	3.53007	7.15062	0.00959696	**	0	10	1	•
	mRRM1.1 rescue	-1.425	-1.785	-2.23	-4.435	-4.855	-4.015	0.372419	0.290176	0.213159	0.0462309	0.0345541	0.0618535	0.332171	0.15283	0.0612138	0.0761506	0.0653803	0.0527385	-1.59	-2.71	-4.03	-3.715	-3.935	-4.245	-3.37083	0.934833	1.32205	0.096667	0.145021	0.0580035	6.24546	5	0.00154178	**	0.438728	9.7289	0.671202		3.59754	6.57282	0.0114002	*
	mRRM1.2 rescue	-2.13	-2.09	-1.615				0.228458	0.234881	0.326465				0.122428	0.114229	0.0886952				-3.03	-3.13	-3.495				-3.21833	0.199847	0.282627	0.107445	0.0232518	0.0191152	19.7233	2	0.00256078	**	0.325183	6.11182	0.756083		7.14918	6.80796	0.000377615	***
	mRRM2 rescue	-2.09	-1.56	-1.175	-2.515	-2.505	-2.24	0.234881	0.339151	0.442884	0.174948	0.176165	0.211686	0.250868	0.205185	0.162105	0.219151	0.243164	0.147113	-1.995	-2.285	-2.625	-2.19	-2.04	-2.765	-2.31667	0.286686	0.405435	0.200731	0.0651348	0.0491773	13.9964	5	3.34774e-05	***	1.53393	6.2949	0.175943		3.80655	9.35027	0.00417518	**
	mRRM3 rescue	-2.12	-1.74	-1.265	-3	-2.27	-3.09	0.230047	0.29937	0.416099	0.125	0.20733	0.11744	0.179867	0.236514	0.192776	0.181747	0.179867	0.147624	-2.475	-2.08	-2.375	-2.46	-2.475	-2.76	-2.4375	0.199599	0.282275	0.184603	0.0398948	0.0328052	21.1518	5	4.37744e-06	***	1.32522	5.63598	0.242425		4.72088	7.61612	0.00215533	**
	mRRM2&3 rescue	-2.85	-2.475	-1.36				0.138696	0.179867	0.389582				0.147624	0.218393	0.133972				-2.76	-2.195	-2.9				-2.61833	0.304749	0.430981	0.162856	0.0566982	0.0420563	10.5227	2	0.00891065	**	0.851786	6.89296	0.427017		4.06014	5.03014	0.00972778	**
unspliced		Δ CT wth Ctrl KD						Ratio with Ctrl KD
		exp1	exp2	exp3	exp4	exp5	exp6	exp1	exp2	exp3	exp4	exp4	exp4
MBD1	Ctrl KD	0	0	0	0	0	0	1	1	1	1	1	1
	RBM39 KD	-0.145	0.305	0.485	0.3	-0.23	0.25	0.904379	1.23542	1.39959	1.23114	0.852635	1.18921
	WT rescue	-0.075	0.195	-0.305	-2.4	-2.74	-1.59	0.949342	1.14472	0.809442	0.189465	0.149685	0.332171
	mRRM1.1 rescue	0.45	0.615	0.425	-1.11	-1.315	-0.95	1.36604	1.53156	1.34257	0.463294	0.401925	0.517632
	mRRM1.2 rescue	0.695	0.165	1.04				1.61888	1.12117	2.05623
	mRRM2 rescue	-0.23	0.235	0.455	-1.315	-1.76	-0.385	0.852635	1.17691	1.37078	0.401925	0.295248	0.765779
	mRRM3 rescue	-0.32	0.225	0.235	-1.305	-0.83	-0.655	0.80107	1.16878	1.17691	0.404721	0.562529	0.635075
	mRRM2&3 rescue	-0.09	0.165	0.665				0.939523	1.12117	1.58557
PAPOLA	Ctrl KD	0	0	0	0	0	0	1	1	1	1	1	1
	RBM39 KD	-1.205	-0.655	-0.66	-0.2	-1.395	-1.635	0.433769	0.635075	0.632878	0.870551	0.380245	0.32197
	WT rescue	-0.745	-0.28	-0.115	-1.21	-2.76	-2.75	0.596668	0.823591	0.923382	0.432269	0.147624	0.148651
	mRRM1.1 rescue	-0.6	0.095	-0.05	-2.85	-3.785	-3.74	0.659754	1.06807	0.965936	0.138696	0.072544	0.0748424
	mRRM1.2 rescue	-0.64	0.235	-0.225				0.641713	1.17691	0.855595
	mRRM2 rescue	-0.765	-0.505	-0.02	-1.825	-1.27	-1.315	0.588453	0.70466	0.986233	0.282241	0.41466	0.401925
	mRRM3 rescue	-0.765	-0.875	-0.405	-2.66	-1.92	-2.8	0.588453	0.545254	0.755236	0.15822	0.264255	0.143587
	mRRM2&3 rescue	-0.945	-0.605	-0.155				0.51943	0.657471	0.898132
TPP	Ctrl KD	0	0	0	0	0	0	1	1	1	1	1	1
	RBM39 KD	0.795	0.68	0.86	1.8	0.28	1.46	1.73508	1.60214	1.81504	3.4822	1.21419	2.75108
	WT rescue	0.045	0.52	0.7	-1.11	-2.185	-1.515	1.03168	1.43396	1.6245	0.463294	0.219912	0.349896
	dRRM1 rescue	0.165	0.925	1.8	-0.72	-0.92	0.23	1.12117	1.89868	3.4822	0.607097	0.528509	1.17283
	WT rescue	0.9	1.04	1.88				1.86607	2.05623	3.68075
	dRRM1 rescue	-0.095	0.725	1.45	-0.325	-0.465	0.525	0.936272	1.6529	2.73208	0.798298	0.724471	1.43893
	dRRM2 rescue	0.355	0.34	1.11	-0.54	0.205	-0.33	1.27899	1.26576	2.15846	0.687771	1.15269	0.795536
	dRRM3 rescue	-0.09	-0.28	1.54				0.939523	0.823591	2.90795
