# Supplementary material for: Molecular basis of RNA-binding and autoregulation by the cancer-associated splicing factor RBM39
Source: Nat Commun. 2023 Sep 4;14:5366. doi: 10.1038/s41467-023-40254-5 (PMC10477243; doi:10.1038/s41467-023-40254-5)
Supplement: Supplementary file 8 — Source data [file 41467_2023_40254_MOESM8_ESM.zip › Source data/Figure7f.xlsx]

## Sheet: Tabelle1
	rep1					rep2					rep3
	Plus	Minus	Tot	% inclusion	% exclusion	Plus	Minus	Tot	% inclusion	% exclusion	Plus	Minus	Tot	% inclusion	% exclusion	Mean % inclusion	Std dev	Mean % exclusion	Std dev
Ctrl	6171.33	1917.11	8088.44	0.762981	0.237019	5743.81	1495.7	7239.51	0.793398	0.206602	6240.13	2118.77	8358.9	0.746525	0.253475	0.767635	0.0194165	0.232365	0.0194165
KD		8837.81	8837.81	0	1		10467.4	10467.4	0	1		9566.28	9566.28	0	1	0	0	1	0
WT	4730.91	3206.36	7937.27	0.596038	0.403962	4258.15	2664.53	6922.68	0.615102	0.384898	4854.62	3698.18	8552.8	0.567606	0.432394	0.592915	0.0195156	0.407085	0.0195156
mRRM1.1		9973.88	9973.88	0	1		10765	10765	0	1		10139.3	10139.3	0	1	0	0	1	0
mRRM1.2		9694.88	9694.88	0	1		10581	10581	0	1		11021.6	11021.6	0	1	0	0	1	0
mRRM2	1777.58	8388.01	10165.6	0.174862	0.825138	1964.53	9293.31	11257.8	0.174503	0.825497	1699.16	9301.48	11000.6	0.15446	0.84554	0.167942	0.009534	0.832058	0.009534
mRRM3	3395.6	8392.38	11788	0.288056	0.711944	2982.65	8624.6	11607.2	0.256964	0.743036	2656.7	8305.6	10962.3	0.242349	0.757651	0.262456	0.0190598	0.737544	0.0190598
mRRM2&3		10206.2	10206.2	0	1		11036.2	11036.2	0	1		10506.7	10506.7	0	1	0	0	1	0
