# Supplementary material for: Molecular basis of RNA-binding and autoregulation by the cancer-associated splicing factor RBM39
Source: Nat Commun. 2023 Sep 4;14:5366. doi: 10.1038/s41467-023-40254-5 (PMC10477243; doi:10.1038/s41467-023-40254-5)
Supplement: Supplementary file 8 — Source data [file 41467_2023_40254_MOESM8_ESM.zip › Source data/Figure8e.xlsx]

## Sheet: Tabelle1
Assay	Condition	Minigene	PSI_rep1	PSI_rep2	PSI_rep3	PSI_mean	Std_dev	p
Minigene	Ctrl	WT	0.715362	0.674768	0.60364	0.66459	0.0461746	1
Minigene	KD	WT	0	0	0	0	0	0.00240491
Minigene	Ctrl	dBS	0.956069	0.945087	0.867507	0.922888	0.0394158	0.00415331
Minigene	KD	dBS	0.00421429	0	0	0.00140476	0.00198663	0.00237762
Minigene	Ctrl	alt	1	1	1	1	0	0.00934339
Minigene	KD	alt	1	1	1	1	0	0.00934339
Minigene	Ctrl	mut	1	1	1	1	0	0.00934339
Minigene	KD	mut	0.99157	0.983933	0.971808	0.982437	0.00813676	0.00877166
Minigene	Ctrl	optSL2	0	0	0	0	0	0.00240491
Minigene	KD	optSL2	0	0	0	0	0	0.00240491
