# Supplementary material for: Molecular basis of RNA-binding and autoregulation by the cancer-associated splicing factor RBM39
Source: Nat Commun. 2023 Sep 4;14:5366. doi: 10.1038/s41467-023-40254-5 (PMC10477243; doi:10.1038/s41467-023-40254-5)
Supplement: Supplementary file 8 — Source data [file 41467_2023_40254_MOESM8_ESM.zip › Source data/Figure8f.xlsx]

## Sheet: Feuil1
residue number	CSP (CUCUUUG; BS1)	CSP (CCUCCCA; mut BS1)
250	0.154642	0.0627975
251	0.117392	0.0546915
252	0.33503	0.153839
253	0.0193441	0
254	0.322004	0.127133
255	0.14324	0.029545
256	0.731682	0.178193
257	1.09681	0.156911
258	0.442631	0.0430987
259	0.349353	0.0272736
260	0.351366	0.021933
261	0.225245	0.036552
262	0.176769	0.0466675
263	0.00680785	0.0184481
264	0.024787	0
265	0.0596981	0
266	0.0386341	0.0107646
267	0.0977767	0.0409125
268	0.0108846	0.00040843
269	0.0624095	0.023497
270	0.0159149	0.00180229
271	0.00277729	0.0108206
272	0	0
273	0.0351097	0.00510257
274	0.00249857	0.0125737
275	0.0215996	0.0125937
276	0.0186401	0.0142484
277	0.123279	0.0792391
278	0.0457467	0.00261057
279	0.0157611	0.0129511
280	0.1026	0.055136
281	0.033938	0.00325071
282	0.217524	0.117561
283	0.101588	0.00082086
284	0.0162336	0.00159471
285	0.0697917	0.0477674
286	0.0480654	0.321906
287	0.0665595	0
288	0.00877742	0
289	0.110665	0.0364968
290	0.131116	0.0189806
291	0.295496	0
292	0.31504	0.0888805
293	0.177263	0.0615428
294	0.0205273	0.0145358
295	0.368785	0.152064
296	0.187298	0.102039
297	0.0302563	0.0134636
298	0.0517518	0.0103991
299	0.00752014	0.0117889
300	0.0215846	0.0114614
301	0.120983	0
302	0.0373723	0.00553
303	0.0224324	0
304	0.00173871	0.019245
305	0.0161056	0.00592243
306	0.0417184	0.0314753
307	0.0420258	0.0160986
308	0.0105641	0.00967428
309	0.0863982	0.0345827
310	0.0144094	0.027614
311	0.00353186	0.00119329
312	0.00477314	0.0180767
313	0.0146386	0.00784957
314	0.00235557	0.00121329
315	0.0789271	0.00946728
316	0.140188	0.038467
317	0.203252	0
318	0.0569511	0.0231573
319	0.075769	0.0391064
320	0	0
321	0.101303	0.00553
322	0.12922	0.0569661
323	0.364515	0.120407
324	0.223353	0.0220971
325	0.458918	0.189867
326	0.418326	0
327	0.641276	0
328	0.701128	0.2654
329	0.903196	0.332145
330	0.101198	0.106239
331	0.0542551	0.0270851
332	0.149793	0.0749224
333	0.157083	0.0806728
334	0.148906	0.0479973
335	0.172558	0.0562934
336	0.146545	0.0781848
337	0	0
338	0.0458053	0.00127729
