# Supplementary material for: Molecular basis of RNA-binding and autoregulation by the cancer-associated splicing factor RBM39
Source: Nat Commun. 2023 Sep 4;14:5366. doi: 10.1038/s41467-023-40254-5 (PMC10477243; doi:10.1038/s41467-023-40254-5)
Supplement: Supplementary file 8 — Source data [file 41467_2023_40254_MOESM8_ESM.zip › Source data/Supp_figure10e.xlsx]

## Sheet: Tabelle1
Assay	Condition	Minigene	PSI_rep1	PSI_rep2	PSI_rep3	PSI_mean	Std_dev	p
Minigene	Ctrl	WT	1	1	1	1	0
Minigene	KD	WT	0.37338	0.407868	0.395804	0.392351	0.0142898	0.000276398
Minigene	Ctrl	dBS	1	1	1	1	0
Minigene	KD	dBS	0.911445	0.918573	0.890086	0.906702	0.0121039	0.00831063
Minigene	Ctrl	alt	1	1	1	1	0
Minigene	KD	alt	1	1	1	1	0
Minigene	Ctrl	mut	1	1	1	1	0
Minigene	KD	mut	1	1	1	1	0
Endogenous	Ctrl	WT	0.215558	0.170817	0.106375	0.16425	0.0448147	1
Endogenous	KD	WT	0.0101734	0.0280206	0.0269777	0.0217239	0.00817854	0.0421517
Endogenous	Ctrl	dBS	0.248488	0.233028	0.130373	0.203963	0.0524174	1
Endogenous	KD	dBS	0.00440731	0.0461373	0.0232415	0.0245954	0.0170631	0.0303787
Endogenous	Ctrl	alt	0.277257	0.260173	0.190054	0.242495	0.0377313	1
Endogenous	KD	alt	0.0085681	0.0452052	0.0238458	0.025873	0.0150256	0.00761333
Endogenous	Ctrl	mut	0.294368	0.257549	0.193368	0.248428	0.0417347	1
Endogenous	KD	mut	0.00683707	0.0576363	0.024059	0.0295108	0.021094	0.00732221
