# Supplementary material for: Molecular basis of RNA-binding and autoregulation by the cancer-associated splicing factor RBM39
Source: Nat Commun. 2023 Sep 4;14:5366. doi: 10.1038/s41467-023-40254-5 (PMC10477243; doi:10.1038/s41467-023-40254-5)
Supplement: Supplementary file 8 — Source data [file 41467_2023_40254_MOESM8_ESM.zip › Source data/Supp_figure1f.xlsx]

## Sheet: Blatt1
		rep1			rep2			rep3
		ct/ct'	rep ct	ΔCT	ct/ct'	rep ct	ΔCT	ct/ct'	rep ct	ΔCT
5.8S	Ctrl KD	8.15	8.17	0	8.08	8.06	0	8.04	8.04	0
		8.19			8.04			8.04
	UPF1 KD	8.01	7.995	0.175	8	7.97	0.09	7.79	7.86	0.18
		7.98			7.94			7.93
UPF1	Ctrl KD	22.32	22.35	0	22.5	22.645	0	22.96	22.92	0
		22.38			22.79			22.88
	RBM39 KD	23.84	23.895	-1.545	24.94	24.86	-2.215	24.41	24.55	-1.63
		23.95			24.78			24.69
RP9P	Ctrl KD	25.5	25.445	0	25.33	25.53	0
		25.39			25.73
	RBM39 KD	21.01	21.005	4.44	20.98	20.98	4.55
		21			20.98
RBM39	Ctrl KD	17.8	17.78	0	17.52	17.525	0	17.91	17.85	0
		17.76			17.53			17.79
	RBM39 KD	15.77	15.765	2.015	16.1	16.165	1.36	15.87	15.975	1.875
		15.76			16.23			16.08

## Sheet: Blatt2
		ΔCT wth Ctrl KD			ΔΔCT wth 5.8S			2^ΔΔCT			statistics						welch test relative to Ctrl KD
		exp1	exp2	exp3	exp1	exp2	exp3	exp1	exp2	exp3	mean ΔΔCT	std dev ΔCT	std dev ΔΔCT	R	varup	vardown	t	df	p	sig
5.8S	Ctrl KD	0	0	0	0	0	0	1	1	1	0	0	0	1	0	0
	UPF1 KD	0.175	0.09	0.18	0	0	0	1	1	1	0	0.0412984	0.0584047	1	0.0413137	0.0396746	0	2	1	•
UPF1	Ctrl KD	0	0	0	0	0	0	1	1	1	0	0	0	1	0	0
	UPF1 KD	-1.545	-2.215	-1.63	-1.72	-2.305	-1.81	0.303549	0.202361	0.285191	-1.945	0.297835	0.300684	0.259715	0.0601833	0.0488609	11.2039	2	0.00787244	**
RP9P	Ctrl KD	0	0		0	0		1	1		0	0	0	1	0	0
	UPF1 KD	4.44	4.55		4.265	4.46		19.2262	22.0087		4.3625	0.055	0.068779	20.5704	1.00443	0.957665	89.7004	1	0.00709689	**
RBM39	Ctrl KD	0	0	0	0	0	0	1	1	1	0	0	0	1	0	0
	UPF1 KD	2.015	1.36	1.875	1.84	1.27	1.695	3.5801	2.41162	3.23777	1.60167	0.281632	0.284644	3.03494	0.661949	0.543423	9.7461	2	0.0103644	*
