# Supplementary material for: Molecular basis of RNA-binding and autoregulation by the cancer-associated splicing factor RBM39
Source: Nat Commun. 2023 Sep 4;14:5366. doi: 10.1038/s41467-023-40254-5 (PMC10477243; doi:10.1038/s41467-023-40254-5)
Supplement: Supplementary file 8 — Source data [file 41467_2023_40254_MOESM8_ESM.zip › Source data/Supp_figure2b.xlsx]

## Sheet: Tabelle1
Construct	Condition	raw_rep1	raw_rep2	raw_rep3	rel_rep1	rel_rep2	rel_rep3	mean	stddev
Exo	Ctrl	1742.58	3176.28	2428.8	1	1	1	1	0
Exo	KD	0	0	0	0	0	0	0	0
Exo	WT	5363.7	5523.28	6134.99	3.07803	1.73891	2.52594	2.44763	0.549488
Exo	dRRM1	7263.99	7679.75	8828.11	4.16853	2.41784	3.63476	3.40705	0.732631
Exo	dRRM2	3899.99	4230.7	4733.35	2.23806	1.33196	1.94885	1.83962	0.377888
Exo	dRRM3	4825.23	4787.77	4802.35	2.76902	1.50735	1.97726	2.08454	0.520632
Endo	Ctrl	1742.58	3176.28	2428.8	1	1	1	1	0
Endo	KD	129.728	137.021	195.314	0.0744461	0.0431388	0.0804159	0.0660002	0.0163482
Endo	WT	26.364	41.778	46.364	0.0151293	0.0131531	0.0190893	0.0157906	0.00246812
Endo	dRRM1	91.899	85.899	65.192	0.0527374	0.0270439	0.0268412	0.0355408	0.0121601
Endo	dRRM2	110.021	93.899	69.899	0.063137	0.0295625	0.0287792	0.0404929	0.0160149
Endo	dRRM3	32.364	85.071	60.899	0.0185725	0.0267832	0.0250737	0.0234765	0.00353716
