# Supplementary material for: Molecular basis of RNA-binding and autoregulation by the cancer-associated splicing factor RBM39
Source: Nat Commun. 2023 Sep 4;14:5366. doi: 10.1038/s41467-023-40254-5 (PMC10477243; doi:10.1038/s41467-023-40254-5)
Supplement: Supplementary file 8 — Source data [file 41467_2023_40254_MOESM8_ESM.zip › Source data/Supp_figure3c.xlsx]

## Sheet: Tabelle1
	MBD1 mRNA				PAPOLA mRNA				TPP1 mRNA				GAPDH mRNA				HSP90 mRNA				TUBA1A
	Ct / Ct'	Mean Ct	Delta Ct	R	Ct / Ct'	Mean Ct	Delta Ct	R	Ct / Ct'	Mean Ct	Delta Ct	R	Ct / Ct'	Mean Ct	Delta Ct	R	Ct / Ct'	Mean Ct	Delta Ct	R	Ct / Ct'	Mean Ct	Delta Ct	R
NTC 1	23.87	24.11	0	1	20.91	21.135	0	1	20.46	20.44	0	1		22.68	0	1	20.59	20.685	0	1	27.23	27.275	0	1
	24.35				21.36				20.42				22.68				20.78				27.32
NTC 2	23.62	23.525	0.585	1.50004	20.15	20.16	0.975	1.96564	20.8	20.835	-0.395	0.760489	22.26	22.42	0.26	1.19748	19.22	19.195	1.49	2.80889	26.72	26.93	0.345	1.27015
	23.43				20.17				20.87				22.58				19.17				27.14
NTC 3	23.12	23.22	0.89	1.85318	20.43	20.46	0.675	1.5966	20.5	20.535	-0.095	0.936272	22.39	22.43	0.25	1.18921	19.23	19.25	1.435	2.70382	26.96	27.06	0.215	1.1607
	23.32				20.49				20.57				22.47				19.27				27.16
WT 1	19.43	19.46	4.65	25.1067	16.96	17.07	4.065	16.7374	17.52	17.615	2.825	7.08614	15.78	15.8	6.88	117.784	16.63	16.7	3.985	15.8345	22.61	22.71	4.565	23.6702
	19.49				17.18				17.71				15.82				16.77				22.81
WT 2	19.69	19.68	4.43	21.5557	17.48	17.47	3.665	12.6845	18.04	17.865	2.575	5.95871	15.96	16.05	6.63	99.0442	17.19	17.335	3.35	10.1965	22.82	22.79	4.485	22.3934
	19.67				17.46				17.69				16.14				17.48				22.76
WT 3	19.02	18.92	5.19	36.5044	16.33	16.34	4.795	27.7612	16.79	16.815	3.625	12.3377		15.22	7.46	176.069	16.76	16.79	3.895	14.8769	22.26	22.295	4.98	31.5594
	18.82				16.35				16.84				15.22				16.82				22.33
mutRRM1 1	19.56	19.54	4.57	23.7524	17.39	17.415	3.72	13.1775	18.23	18.23	2.21	4.62675	16.29	16.035	6.645	100.079	17.53	17.555	3.13	8.75435	22.93	23.005	4.27	19.2929
	19.52				17.44				18.23				15.78				17.58				23.08
mutRRM1 2	19.1	19.11	5	32	16.68	16.73	4.405	21.1854	17.55	17.565	2.875	7.33603	14.91	14.93	7.75	215.269	17.26	17.205	3.48	11.1579	22.72	22.705	4.57	23.7524
	19.12				16.78				17.58				14.95				17.15				22.69
mutRRM1 3	19.02	19.115	4.995	31.8893	16.93	17.11	4.025	16.2797	17.52	17.595	2.845	7.18506	14.94	14.94	7.74	213.783	17.5	17.565	3.12	8.69388	22.37	22.51	4.765	27.1899
	19.21				17.29				17.67				14.94				17.63				22.65
mutRRM2 1	19.45	19.485	4.625	24.6754	17.14	17.125	4.01	16.1113	18.07	18.07	2.37	5.16941	15.35	15.385	7.295	157.041	17.71	17.685	3	8	23.42	23.285	3.99	15.8895
	19.52				17.11				18.07				15.42				17.66				23.15
mutRRM2 2	19.29	19.37	4.74	26.7228	16.66	16.645	4.49	22.4711	17.68	17.75	2.69	6.45313	15.07	15.19	7.49	179.769	17.62	17.63	3.055	8.31087	22.98	22.985	4.29	19.5622
	19.45				16.63				17.82				15.31				17.64				22.99
mutRRM2 3	20.74	20.67	3.44	10.8528	18.27	18.295	2.84	7.1602	19.32	19.305	1.135	2.19619	16.87	16.835	5.845	57.4805	18.86	18.855	1.83	3.55537	24.28	24.37	2.905	7.49018
	20.6				18.32				19.29				16.8				18.85				24.46
mutRRM3 1	19.51	19.565	4.545	23.3443	16.74	16.795	4.34	20.2521	17.86	17.92	2.52	5.73582	15.55	15.55	7.13	140.07	17.69	17.695	2.99	7.94474	22.87	23.025	4.25	19.0273
	19.62				16.85				17.98								17.7				23.18
mutRRM3 2	19.04	19.11	5	32	16.68	16.69	4.445	21.781	17.65	17.635	2.805	6.98858	14.99	15.02	7.66	202.251	17.18	17.2	3.485	11.1967	22.7	22.645	4.63	24.761
	19.18				16.7				17.62				15.05				17.22				22.59
mutRRM3 3	18.94	18.935	5.175	36.1269	16.66	16.68	4.455	21.9325	17.44	17.41	3.03	8.1681		15.04	7.64	199.466	17.31	17.29	3.395	10.5195	22.62	22.675	4.6	24.2515
	18.93				16.7				17.38				15.04				17.27				22.73
MBD1 mRNA	Delta Ct1	Delta Ct2	Delta Ct3	Mean Ct	Std dev	Var	r	varup	vardown	r1	r2	r3	t	df	p
NTC IP	0	0.585	0.89	0.491667	0.369286	0.522249	1.40607	0.613317	0.427044	1	1.50004	1.85318	0	4	1
WT IP	4.65	4.43	5.19	4.75667	0.319305	0.451565	27.0333	9.93537	7.26523	25.1067	21.5557	36.5044	64.2925	3.91829	8.29109e-06
mutRRM1 IP	4.57	5	4.995	4.855	0.201536	0.285015	28.9401	6.32118	5.188	23.7524	32	31.8893	80.1573	3.09428	4.27955e-06
mutRRM2 IP	4.625	4.74		4.6825	0.0575	0.0813173	25.6787	1.48894	1.40734	24.6754	26.7228		79.0757	2.14244	0.000159886
mutRRM3 IP	4.545	5	5.175	4.90667	0.265529	0.375514	29.9953	8.91768	6.87402	23.3443	32	36.1269	76.9825	3.63184	4.83094e-06
PAPOLA mRNA	Delta Ct1	Delta Ct2	Delta Ct3	Mean Ct	Std dev	Var	r	varup	vardown	r1	r2	r3	t	df	p
NTC IP	0	0.975	0.675	0.55	0.407738	0.576628	1.46409	0.719393	0.482374	1	1.96564	1.5966	0	4	1
WT IP	4.065	3.665	4.795	4.175	0.467832	0.661614	18.0634	10.5102	6.64426	16.7374	12.6845	27.7612	32.7597	3.9267	6.25165e-05
mutRRM1 IP	3.72	4.405	4.025	4.05	0.280208	0.396274	16.5642	5.23603	3.97843	13.1775	21.1854	16.2797	37.381	3.5446	4.21115e-05
mutRRM2 IP	4.01	4.49		4.25	0.24	0.339411	19.0273	5.04681	3.98881	16.1113	22.4711		42.7947	2.99899	0.000545587
mutRRM3 IP	4.34	4.445	4.455	4.41333	0.052015	0.0735603	21.3081	1.11464	1.05923	20.2521	21.781	21.9325	59.1276	2.06508	0.000285913
TPP1 mRNA	Delta Ct1	Delta Ct2	Delta Ct3	Mean Ct	Std dev	Var	r	varup	vardown	r1	r2	r3	t	df	p
NTC IP	0	-0.395	-0.095	-0.163333	0.168342	0.238071	0.89296	0.16021	0.135839	1	0.760489	0.936272	0	4	1
WT IP	2.825	2.575	3.625	3.00833	0.447834	0.633333	8.04634	4.4347	2.85899	7.08614	5.95871	12.3377	18.3122	2.55414	7
mutRRM1 IP	2.21	2.875	2.845	2.64333	0.306658	0.433679	6.24774	2.19092	1.62209	4.62675	7.33603	7.18506	18.7472	3.10506	0.000331309
mutRRM2 IP	2.37	2.69		2.53	0.16	0.226274	5.77572	0.980774	0.838405	5.16941	6.45313		23.1484	2.37411	0.00186099
mutRRM3 IP	2.52	2.805	3.03	2.785	0.208686	0.295127	6.89237	1.56452	1.27508	5.73582	6.98858	8.1681	27.4046	3.82859	0.000106641
GAPDH mRNA	Delta Ct1	Delta Ct2	Delta Ct3	Mean Ct	Std dev	Var	r	varup	vardown	r1	r2	r3	t	df	p
NTC IP	0	0.26	0.25	0.17	0.120277	0.170098	1.12506	0.140784	0.125126	1	1.19748	1.18921	0	4	1
WT IP	6.88	6.63	7.46	6.99	0.347659	0.491664	127.116	51.6174	36.7105	117.784	99.0442	176.069	419.452	2.472	5.68371e-06
mutRRM1 IP	6.645	7.75	7.74	7.37833	0.518561	0.733356	166.379	110.227	66.3017	100.079	215.269	213.783	380.207	2.21457	6.9176e-06
mutRRM2 IP	7.295	7.49		7.3925	0.0975	0.137886	168.021	16.8511	15.3151	157.041	179.769		1206.02	2.67942	6.87529e-07
mutRRM3 IP	7.13	7.66	7.64	7.47667	0.245266	0.346859	178.115	48.4097	38.0643	140.07	202.251	199.466	793.525	2.90936	1.5881e-06
HSP90 mRNA	Delta Ct1	Delta Ct2	Delta Ct3	Mean Ct	Std dev	Var	r	varup	vardown	r1	r2	r3	t	df	p
NTC IP	0	1.49	1.435	0.975	0.689795	0.975517	1.96564	1.89949	0.965999	1	2.80889	2.70382	0	4	1
WT IP	3.985	3.35	3.895	3.74333	0.280545	0.396751	13.3923	4.23919	3.21995	15.8345	10.1965	14.8769	18.7934	2.64402	0.00281935
mutRRM1 IP	3.13	3.48	3.12	3.24333	0.167398	0.236737	9.4698	1.6887	1.43313	8.75435	11.1579	8.69388	12.948	2.23476	0.00591197
mutRRM2 IP	3	3.055		3.0275	0.0275	0.0388909	8.15396	0.222796	0.216871	8	8.31087		10.9744	2.00952	0.00820105
mutRRM3 IP	2.99	3.485	3.395	3.29	0.215291	0.304467	9.78112	2.29819	1.86094	7.94474	11.1967	10.5195	13.2464	2.38598	0.00565084
TUBA1A mRNA	Delta Ct1	Delta Ct2	Delta Ct3	Mean Ct	Std dev	Var	r	varup	vardown	r1	r2	r3	t	df	p
NTC IP	0	0.345	0.215	0.186667	0.142263	0.201191	1.13813	0.170318	0.148148	1	1.27015	1.1607	0	4	1
WT IP	4.565	4.485	4.98	4.67667	0.216961	0.30683	25.5751	6.06095	4.89977	23.6702	22.3934	31.5594	115.358	3.45149	1.43617e-06
mutRRM1 IP	4.27	4.57	4.765	4.535	0.203593	0.287924	23.1831	5.12072	4.19428	19.2929	23.7524	27.1899	108.705	3.57709	1.71627e-06
mutRRM2 IP	3.99	4.29		4.14	0.15	0.212132	17.6305	2.79265	2.41078	15.8895	19.5622		86.9313	2.16896	0.000132301
mutRRM3 IP	4.25	4.63	4.6	4.49333	0.172498	0.243949	22.5231	4.14942	3.5039	19.0273	24.761	24.2515	117.137	3.86013	1.37176e-06
